# Supplementary material for: Comparison between the Gametophyte and the Sporophyte Transcriptomes of the Endangered Fern Vandenboschia speciosa
Source: Genes (Basel). 2023 Jan 7;14(1):166. doi: 10.3390/genes14010166 (PMC9859580; doi:10.3390/genes14010166)
Supplement: Supplementary file 1 [file genes-14-00166-s001.zip › Supplementary_material/SupplementaryTables.xlsx]

## Sheet: TableS1
Table S1. Transcripts expressed only in the gametophyte. The first column shows the transcript ID. Second column shows the normalized read counts (calculated from DESeq2 method) assigned to the transcript. Third and fourth columns show the BLASTx results against the A. thaliana protein database and UniProt database, respectively. Fifth column shows the name of the gene the transcript shows homolo…
Transcript	Normalized counts	Arabidopsis BLASTx	Uniprot BLASTx	Annotation
Vs_846_c0_g1_i14	1395.61	NP_173978.1	sp|Q0DA21|BGL25_ORYSJ	Beta-glucosidase 25
Vs_1674_c0_g1_i1	1178.07	NP_194497.1	sp|P31170|HS25P_ARATH	Small heat shock protein, chloroplastic
Vs_4248_c0_g1_i4	666.01			NA
Vs_518_c0_g1_i4	617.482			NA
Vs_1925_c0_g1_i11	609.115			NA
Vs_8914_c0_g1_i7	451.816			NA
Vs_46_c0_g1_i4	438.429	NP_201231.1	sp|Q9FE06|EXOL2_ARATH	Protein EXORDIUM-like 1
Vs_1241_c0_g1_i1	425.042	NP_188925.1	sp|P24805|TSJT1_TOBAC	Stem-specific protein TSJT1
Vs_1925_c0_g1_i3	336.352			NA
Vs_921_c0_g1_i35	314.598			NA
Vs_1292_c0_g1_i14	307.904			NA
Vs_2386_c0_g1_i15	304.557	NP_196225.1	sp|A7DY56|TRN1_COCOF	Tropinone reductase
Vs_27_c0_g1_i6	302.884	NP_973621.1	sp|Q9SP35|TI172_ARATH	translocase inner membrane subunit 17-feb
Vs_2432_c0_g1_i1	281.13	NP_565585.1	sp|Q93ZE8|SDF2_ARATH	stromal cell-derived factor 2-like protein precursor
Vs_3231_c0_g1_i9	279.457	NP_188476.1	sp|Q9LS43|PCR7_ARATH	PLAC8 family protein
Vs_5063_c0_g1_i8	256.029	NP_198006.1	sp|Q10PW9|MST4_ORYSJ	Sugar transport protein 7
Vs_2205_c0_g1_i3	251.009			NA
Vs_812_c0_g1_i27	249.336	NP_175917.1	sp|Q9C891|DIR20_ARATH	Disease resistance-responsive (dirigent-like protein) family protein
Vs_3231_c0_g1_i11	224.235	NP_188476.1	sp|Q9LS43|PCR7_ARATH	PLAC8 family protein
Vs_4784_c0_g1_i15	220.888			NA
Vs_282_c1_g1_i9	219.214	NP_973715.1	sp|Q6PAQ4|REXO4_MOUSE	RNA exonuclease 4
Vs_4210_c0_g2_i5	210.847			NA
Vs_838_c0_g1_i4	199.134			NA
Vs_14776_c0_g1_i1	197.46	NP_001321504.1	sp|Q7X9I0|AGL65_ARATH	Agamous-like MADS-box protein AGL30
Vs_2039_c0_g1_i13	172.359			NA
Vs_9157_c0_g1_i2	163.992			NA
Vs_1568_c0_g1_i14	153.952	NP_200227.1	sp|B0ZB56|OMT2_HUMLU	Xanthohumol 4-O-methyltransferase
Vs_10963_c0_g1_i2	152.279			NA
Vs_731_c0_g1_i1	122.158			NA
Vs_2418_c0_g1_i16	118.811	NP_001185387.1	sp|Q9SSN3|TIR_ARATH	Disease resistance protein RPP2B
Vs_5600_c0_g1_i8	115.464	NP_564069.1		CDP-diacylglycerol-glycerol-3-phosphate 3-phosphatidyltransferase
Vs_365_c0_g1_i13	97.0568	NP_001323384.1	sp|Q9SX48|STP9_ARATH	sugar transporter 9
Vs_17421_c0_g1_i3	93.71			NA
Vs_5600_c0_g1_i7	93.71	NP_190401.1		CDP-diacylglycerol-glycerol-3-phosphate 3-phosphatidyltransferase
Vs_316_c0_g1_i3	92.0366	NP_567938.1	sp|Q5I7K3|RS29_WHEAT	Ribosomal protein S14p/S29e family protein
Vs_1106_c1_g1_i5	88.6898	NP_191049.1	sp|Q9SDM1|CB121_HORVU	chlorophyll a-b binding protein 6
Vs_3494_c0_g1_i3	87.0164	NP_177665.1	sp|M1T9X3|IRL1_GINBI	Phenylcoumaran benzylic ether reductase IRL1
Vs_1546_c0_g1_i3	81.9962	NP_566563.1	sp|Q9LSP7|UBC32_ARATH	Ubiquitin-conjugating enzyme E2 6
Vs_4728_c0_g1_i4	81.9962	NP_849626.1	sp|Q0JNI9|PIL15_ORYSJ	Transcription factor PIF3
Vs_30877_c0_g1_i5	80.3229			NA
Vs_5858_c0_g1_i2	80.3229	NP_191890.1	sp|Q9M1V9|LFG2_ARATH	Protein LIFEGUARD 1
Vs_9100_c0_g1_i3	80.3229			NA
Vs_13480_c0_g1_i4	78.6495			NA
Vs_44_c0_g1_i12	78.6495	NP_564971.2	sp|Q9FI14|TAO1_ARATH	Leucine-rich repeat protein soc-2 homolog
Vs_80_c1_g1_i5	78.6495			NA
Vs_690_c0_g1_i1	76.9761			NA
Vs_6298_c0_g1_i1	75.3027			NA
Vs_8473_c0_g1_i2	71.9559	NP_196422.1		wiskott-aldrich syndrome family protein, putative (DUF1118)
Vs_9191_c0_g1_i4	71.9559	NP_567970.1	sp|Q945M1|NDUB9_ARATH	NADH dehydrogenase [ubiquinone] 1 beta subcomplex subunit 9
Vs_5600_c0_g1_i5	70.2825	NP_564069.1		CDP-diacylglycerol-glycerol-3-phosphate 3-phosphatidyltransferase
Vs_7227_c0_g1_i11	70.2825	NP_192938.1	sp|Q9SZ66|DSC1_ARATH	Probable disease resistance protein RPP1
Vs_11984_c0_g1_i3	68.6091	NP_001322558.1	sp|F4J339|RPP1_ARATH	Probable disease resistance protein RPP1
Vs_2643_c1_g1_i2	68.6091			NA
Vs_29601_c0_g1_i2	68.6091			NA
Vs_10595_c0_g1_i2	66.9357	NP_001326422.1	sp|F4J339|RPP1_ARATH	Probable disease resistance protein RPP1
Vs_5993_c0_g2_i1	66.9357		sp|Q9ZW12|TRNH5_ARATH	Tropinone reductase homolog At2g29260, chloroplastic
Vs_63_c1_g2_i1	66.9357	NP_177958.1	sp|Q03666|GSTX4_TOBAC	Probable glutathione S-transferase parC
Vs_1605_c0_g1_i18	65.2623			NA
Vs_10809_c0_g1_i1	63.5889			NA
Vs_8676_c1_g1_i1	63.5889		sp|Q6CQE5|TAR1_KLULA	Protein TAR1
Vs_13904_c0_g1_i1	61.9155			NA
Vs_14791_c0_g1_i1	61.9155			NA
Vs_2418_c0_g1_i10	61.9155	NP_200620.1	sp|Q40392|TMVRN_NICGU	Disease resistance protein RML1A
Vs_572_c0_g1_i15	61.9155	NP_001324418.1	sp|Q8LEV3|Y2060_ARATH	Speckle-type POZ protein-like B
Vs_1220_c0_g1_i4	58.5687			NA
Vs_1235_c0_g1_i1	58.5687	NP_190245.1	sp|Q9SNB7|PP264_ARATH	Pentatricopeptide repeat-containing protein At1g09900
Vs_1842_c0_g1_i2	56.8954	NP_195500.1	sp|Q9T074|PCKA_ARATH	phosphoenolpyruvate carboxykinase 1
Vs_22466_c0_g1_i1	56.8954			NA
Vs_2964_c0_g1_i8	56.8954			NA
Vs_8065_c0_g1_i3	56.8954	NP_180440.1	sp|Q9SI96|H2B3_ARATH	Histone superfamily protein
Vs_12398_c0_g1_i1	55.222		sp|Q0WQ07|C7051_ARATH	Cytochrome P450 705A1
Vs_3755_c0_g1_i2	55.222	NP_568861.3	sp|Q9FKK7|XYLA_ARATH	Xylose isomerase
Vs_4870_c0_g1_i1	55.222			NA
Vs_9050_c0_g1_i1	55.222			NA
Vs_14894_c0_g1_i1	53.5486	NP_198509.2	sp|Q40392|TMVRN_NICGU	Disease resistance protein RRS1
Vs_1925_c0_g1_i22	53.5486			NA
Vs_7760_c0_g1_i13	50.2018	NP_196992.1	sp|Q942X8|HAK2_ORYSJ	Probable potassium transporter 3
Vs_11186_c0_g1_i12	48.5284	NP_198706.1	sp|P39598|YWBO_BACSU	Uncharacterized protein YwbO
Vs_27870_c0_g1_i1	48.5284		sp|P60300|CLCG_ARATH	Putative chloride channel-like protein CLC-g
Vs_3806_c0_g1_i4	48.5284	NP_851260.1	sp|Q5NAY4|HISX_ORYSJ	histidinol dehydrogenase
Vs_6573_c0_g1_i5	48.5284			NA
Vs_838_c0_g1_i9	48.5284		sp|Q9FKA5|Y5957_ARATH	Uncharacterized protein At5g39570
Vs_10506_c0_g1_i3	46.855	NP_187379.1	sp|Q09020|PR4_PHAVU	wound-responsive protein-like protein
Vs_16394_c0_g1_i1	46.855			NA
Vs_18271_c0_g4_i1	46.855			NA
Vs_1730_c0_g1_i19	45.1816	NP_191501.1	sp|O24585|CRI4_MAIZE	Probable LRR receptor-like serine/threonine-protein kinase At1g51860
Vs_366_c1_g1_i1	45.1816	NP_567497.1	sp|P0DI21|CSPL2_OSMLA	Uncharacterized protein family (UPF0497)
Vs_812_c0_g1_i15	45.1816	NP_175917.1	sp|Q9C891|DIR20_ARATH	Disease resistance-responsive (dirigent-like protein) family protein
Vs_10886_c0_g1_i1	43.5082	NP_190693.1	sp|Q9SD22|SDEH3_ARATH	Senescence/dehydration-associated protein-like protein
Vs_13048_c0_g1_i4	43.5082	NP_181137.2	sp|Q84TG3|PUB23_ARATH	plant U-box 23
Vs_11326_c0_g1_i1	41.8348			NA
Vs_13048_c0_g1_i3	41.8348	NP_175400.1	sp|Q9FXA4|PUB26_ARATH	plant U-box 26
Vs_3052_c0_g1_i11	41.8348	NP_172904.2	sp|Q5Z8T3|MIOX_ORYSJ	myo-inositol oxygenase 1
Vs_5491_c0_g1_i2	41.8348	NP_568775.1	sp|Q0GZS3|USP_CUCME	UDP-sugar pyrophosphorylase
Vs_1925_c0_g1_i10	40.1614			NA
Vs_2869_c1_g1_i20	40.1614			NA
Vs_5668_c0_g1_i2	40.1614			NA
Vs_7693_c0_g1_i7	40.1614	NP_195422.3	sp|Q6ZJD3|PLP2_ORYSJ	PATATIN-like protein 4
Vs_12891_c0_g1_i1	38.488			NA
Vs_6815_c0_g1_i2	38.488			NA
Vs_7426_c0_g1_i3	38.488	NP_051053.1	sp|Q85FM6|PSBM_ADICA	Photosystem II reaction center protein M
Vs_7762_c0_g1_i7	38.488	NP_683507.1		Tetratricopeptide repeat (TPR)-like superfamily protein
Vs_10158_c0_g1_i5	36.8146			NA
Vs_10958_c0_g1_i1	36.8146			NA
Vs_282_c1_g1_i7	36.8146			NA
Vs_3533_c0_g1_i5	36.8146	NP_974411.1	sp|Q10S32|P2C28_ORYSJ	Protein phosphatase 2C family protein
Vs_5668_c0_g1_i1	36.8146			NA
Vs_1157_c0_g1_i12	35.1412			NA
Vs_12395_c0_g1_i7	35.1412			NA
Vs_11484_c0_g1_i6	33.4679			NA
Vs_12426_c0_g2_i2	33.4679	NP_200954.1	sp|Q9FII7|SMC6B_ARATH	Structural maintenance of chromosomes protein 6
Vs_20460_c0_g1_i1	33.4679	NP_197170.3		RING/FYVE/PHD zinc finger superfamily protein
Vs_205_c0_g1_i2	33.4679			NA
Vs_2141_c0_g3_i1	33.4679	NP_565578.1		DnaJ/Hsp40 cysteine-rich domain superfamily protein
Vs_2671_c0_g1_i10	33.4679	NP_191063.1	sp|Q9M2W3|PGPS2_ARATH	phosphatidylglycerolphosphate synthase 2
Vs_2964_c0_g1_i1	33.4679			NA
Vs_5302_c0_g1_i2	33.4679	NP_200515.1	sp|Q0JLP9|P2C06_ORYSJ	Protein phosphatase 2C family protein
Vs_10158_c0_g1_i7	31.7945			NA
Vs_10828_c0_g1_i3	31.7945	NP_200336.1	sp|Q9FLN8|IAMT1_ARATH	IAA carboxylmethyltransferase 1
Vs_2402_c0_g1_i12	31.7945	NP_177943.1	sp|Q9C9R3|T112B_ARATH	Trm112p-like protein
Vs_2581_c0_g1_i4	31.7945	NP_177136.1	sp|Q6K498|HOX4_ORYSJ	Homeobox-leucine zipper protein HAT5
Vs_3018_c0_g1_i12	31.7945	NP_001331177.1	sp|Q54XQ8|LUC7L_DICDI	Luc7-like protein
Vs_3533_c0_g1_i4	31.7945	NP_195118.1	sp|Q2QN36|P2C78_ORYSJ	Protein phosphatase 2C family protein
Vs_5141_c0_g1_i1	31.7945	NP_199851.2	sp|Q5MAU8|PPA27_ARATH	purple acid phosphatase 27
Vs_13138_c0_g1_i34	30.1211	NP_564971.2	sp|P23799|ESAG8_TRYBB	Probable disease resistance protein RPP1
Vs_1924_c0_g1_i2	30.1211	NP_173652.1	sp|G3FIN9|UGTK5_MANES	UDP-glucosyl transferase 85A7
Vs_22727_c1_g1_i1	30.1211			NA
Vs_24774_c0_g1_i1	30.1211			NA
Vs_34429_c0_g1_i1	30.1211	NP_192187.1	sp|J9QS23|TPS9_SELML	Terpenoid cyclases/Protein prenyltransferases superfamily protein
Vs_5103_c0_g1_i8	30.1211	NP_195592.1		Calcium-binding EF-hand family protein
Vs_6109_c0_g1_i8	30.1211	NP_850385.1	sp|Q9I4C8|Y1210_PSEAE	RmlC-like cupins superfamily protein
Vs_8283_c0_g1_i7	30.1211	NP_001330734.1	sp|Q9LXF1|MYB16_ARATH	Transcription factor MYB102
Vs_11111_c0_g1_i5	28.4477	NP_191845.2	sp|Q9C942|CSE_ARATH	Monoacylglycerol lipase
Vs_11766_c0_g1_i3	28.4477			NA
Vs_1188_c0_g3_i9	28.4477			NA
Vs_13275_c0_g2_i1	28.4477			NA
Vs_15307_c0_g1_i1	28.4477	NP_194272.1	sp|Q69LD8|GAOX3_ORYSJ	Gibberellin 20 oxidase 1-D
Vs_16394_c0_g1_i3	28.4477			NA
Vs_17226_c1_g1_i1	28.4477			NA
Vs_2470_c0_g1_i3	28.4477	NP_850045.2	sp|Q8S8Q6|TET8_ARATH	tetraspanin8
Vs_5162_c0_g1_i10	28.4477			NA
Vs_5479_c0_g1_i5	28.4477			NA
Vs_7161_c0_g1_i10	28.4477	NP_566700.1	sp|Q84P54|GATP1_SOLLC	Pyridoxal phosphate (PLP)-dependent transferases superfamily protein
Vs_13709_c0_g1_i1	26.7743			NA
Vs_16859_c0_g1_i1	26.7743	NP_201480.3	sp|Q8GYF5|WAKLR_ARATH	Wall-associated receptor kinase-like 21
Vs_18864_c0_g1_i1	26.7743			NA
Vs_18892_c0_g1_i5	26.7743			NA
Vs_22589_c0_g1_i1	26.7743	NP_192657.1	sp|Q9M0R0|BH081_ARATH	Transcription factor bHLH130
Vs_3499_c0_g1_i10	26.7743	NP_566238.1	sp|Q9SQZ9|PITH1_ARATH	Thioredoxin-like protein 1
Vs_4954_c0_g2_i1	26.7743			NA
Vs_5858_c0_g1_i1	26.7743	NP_567466.1	sp|Q94A20|LFG5_ARATH	Protein LIFEGUARD 1
Vs_7152_c0_g1_i12	26.7743	NP_567538.1	sp|O23617|TPS5_ARATH	trehalose phosphatase/synthase 5
Vs_17799_c0_g1_i1	25.1009	NP_173652.1	sp|Q9SBL1|HMNGT_SORBI	UDP-glucosyl transferase 85A7
Vs_1802_c0_g1_i6	25.1009			NA
Vs_1849_c4_g2_i1	25.1009			NA
Vs_42_c0_g1_i15	25.1009			NA
Vs_8643_c0_g1_i2	25.1009	NP_680189.1	sp|Q4V3D9|SSL10_ARATH	Protein STRICTOSIDINE SYNTHASE-LIKE 1
Vs_9113_c3_g1_i1	25.1009			NA
Vs_1068_c0_g1_i6	23.4275	NP_566728.1	sp|Q9LW57|PAP6_ARATH	Plastid-lipid associated protein PAP / fibrillin family protein
Vs_10718_c0_g1_i7	23.4275	NP_001077611.1	sp|Q9H1I8|ASCC2_HUMAN	Ubiquitin system component Cue protein
Vs_13625_c0_g1_i1	23.4275			NA
Vs_156_c1_g1_i4	23.4275			NA
Vs_16179_c0_g1_i5	23.4275			NA
Vs_21217_c0_g1_i2	23.4275	NP_568552.1	sp|P40909|RL40_CRYNJ	Ubiquitin-60S ribosomal protein L40
Vs_3673_c0_g1_i3	23.4275	NP_001184985.1	sp|Q8W4Y5|ASCL_SOLLC	LAG1 longevity assurance-like protein
Vs_4737_c0_g1_i4	23.4275			NA
Vs_7390_c1_g1_i7	23.4275			NA
Vs_7542_c0_g1_i1	23.4275			NA
Vs_82_c0_g1_i3	23.4275	NP_567956.1	sp|Q0JHU5|ERG1_ORYSJ	Elicitor-responsive protein 1
Vs_9819_c0_g1_i4	23.4275	NP_195015.1	sp|O82632|GATA9_ARATH	GATA transcription factor 9
Vs_1_c0_g1_i6	21.7541			NA
Vs_11176_c0_g1_i9	21.7541	NP_195463.1	sp|Q10J20|D14L_ORYSJ	Probable strigolactone esterase DAD2
Vs_1138_c0_g1_i1	21.7541	NP_850296.1	sp|Q9ZVI3|QKIL3_ARATH	RNA-binding KH domain-containing protein
Vs_12170_c0_g1_i21	21.7541	NP_197090.2	sp|Q94AS5|ICME_ARATH	Probable isoprenylcysteine alpha-carbonyl methylesterase ICMEL2
Vs_12194_c0_g1_i3	21.7541	NP_683312.2	sp|O34614|YTQB_BACSU	S-adenosyl-L-methionine-dependent methyltransferases superfamily protein
Vs_12531_c0_g2_i1	21.7541			NA
Vs_14274_c0_g1_i3	21.7541			NA
Vs_14898_c0_g1_i3	21.7541		sp|Q8TGM7|ART2_YEAST	Regulator of rDNA transcription protein 15
Vs_25009_c0_g1_i1	21.7541	NP_201398.1	sp|Q9FKY5|MLO10_ARATH	Seven transmembrane MLO family protein
Vs_4200_c0_g1_i1	21.7541			NA
Vs_5727_c0_g1_i8	21.7541	NP_195772.1	sp|Q9M022|AIRP2_ARATH	RING/U-box superfamily protein
Vs_6573_c0_g2_i3	21.7541	NP_188922.1	sp|Q6VBB2|HFA2B_ORYSJ	heat shock transcription factor A6B
Vs_7745_c0_g1_i7	21.7541	NP_680560.1	sp|Q7XA78|D27_ARATH	Beta-carotene isomerase D27, chloroplastic
Vs_8354_c0_g2_i1	21.7541	NP_001326422.1	sp|F4J339|RPP1_ARATH	Probable disease resistance protein RPP1
Vs_9435_c0_g1_i3	21.7541	NP_195738.1	sp|Q9LFB8|PTR5_ARATH	Protein NRT1/ PTR FAMILY 8.3
Vs_11217_c0_g1_i4	20.0807	NP_188490.1	sp|Q54S03|DDX18_DICDI	P-loop containing nucleoside triphosphate hydrolases superfamily protein
Vs_1178_c0_g1_i2	20.0807	NP_177631.1	sp|Q9S7L5|ERF18_ARATH	Integrase-type DNA-binding superfamily protein
Vs_1241_c0_g1_i4	20.0807	NP_199196.1	sp|P24805|TSJT1_TOBAC	Stem-specific protein TSJT1
Vs_13367_c0_g1_i2	20.0807			NA
Vs_14721_c0_g1_i10	20.0807	NP_568556.3	sp|Q8H0Z4|GT121_ARATH	Protein NtpR
Vs_15708_c0_g1_i1	20.0807			NA
Vs_15730_c1_g1_i1	20.0807			NA
Vs_18467_c0_g1_i7	20.0807	NP_001328597.1	sp|Q84MA5|CAAT1_ARATH	Cationic amino acid transporter 5
Vs_18828_c0_g1_i2	20.0807	NP_176268.1	sp|A2XRZ0|AKR2_ORYSI	Probable aldo-keto reductase 2
Vs_2569_c0_g1_i13	20.0807			NA
Vs_29568_c0_g1_i3	20.0807			NA
Vs_6573_c0_g2_i4	20.0807	NP_001321152.1	sp|Q6VBB2|HFA2B_ORYSJ	heat shock transcription factor A1D
Vs_6704_c0_g1_i1	20.0807	NP_199894.1	sp|Q9XGY4|TIM8_ARATH	translocase inner membrane subunit 8
Vs_6819_c2_g1_i1	20.0807			NA
Vs_7173_c1_g1_i9	20.0807	NP_187072.2	sp|F4J339|RPP1_ARATH	Probable disease resistance protein RPP1
Vs_838_c0_g1_i2	20.0807			NA
Vs_9064_c0_g1_i12	20.0807			NA
Vs_10320_c0_g2_i2	18.4073			NA
Vs_10626_c0_g1_i1	18.4073	NP_849323.1	sp|Q2V3L3|YY1_ARATH	zinc finger (C2H2 type) family protein
Vs_12016_c0_g1_i6	18.4073			NA
Vs_12084_c0_g1_i9	18.4073			NA
Vs_12846_c0_g2_i4	18.4073	NP_194534.1	sp|Q9SUD4|TET7_ARATH	Tetraspanin-8
Vs_13591_c0_g1_i1	18.4073	NP_176113.1	sp|P13240|DR206_PEA	Disease resistance-responsive (dirigent-like protein) family protein
Vs_17877_c1_g1_i1	18.4073	NP_849908.1	sp|Q8RY17|WAKLI_ARATH	Wall-associated receptor kinase-like 22
Vs_245_c0_g1_i3	18.4073			NA
Vs_2883_c7_g1_i1	18.4073			NA
Vs_32523_c0_g1_i1	18.4073			NA
Vs_3666_c0_g1_i2	18.4073			NA
Vs_4356_c0_g1_i1	18.4073	NP_001331750.1	sp|A0L4B2|HFLX_MAGMM	GTP-binding protein, HflX
Vs_7785_c0_g1_i1	18.4073			NA
Vs_799_c0_g1_i2	18.4073			NA
Vs_8189_c0_g1_i9	18.4073			NA
Vs_8726_c0_g1_i1	18.4073			NA
Vs_17403_c0_g1_i1	16.7339			NA
Vs_1843_c0_g1_i6	16.7339	NP_194152.1	sp|Q9STX3|GID2_ARATH	F-box protein GID2
Vs_1905_c0_g2_i2	16.7339	NP_563730.1		hexokinase-1 protein
Vs_20707_c0_g1_i1	16.7339			NA
Vs_2521_c0_g1_i12	16.7339			NA
Vs_3306_c0_g2_i1	16.7339	NP_001326532.1	sp|Q84JL5|INVH_ARATH	invertase H
Vs_4185_c0_g1_i21	16.7339	NP_188036.1	sp|Q6P642|DNJB6_XENTR	Chaperone protein DnaJ
Vs_5136_c0_g1_i2	16.7339	NP_001078782.1	sp|Q9HE12|YI31_SCHPO	Xanthine/uracil permease family protein
Vs_6187_c0_g1_i10	16.7339	NP_565036.1		MICOS complex subunit, putative (DUF543)
Vs_7610_c0_g2_i1	16.7339		sp|P10978|POLX_TOBAC	Copia protein
Vs_8437_c0_g1_i8	16.7339	NP_188473.1	sp|Q9LS46|ALMT9_ARATH	aluminum-activated malate transporter 9
Vs_8588_c0_g1_i3	16.7339			NA
Vs_957_c0_g1_i4	16.7339			NA
Vs_9779_c0_g1_i7	16.7339	NP_001326120.1	sp|Q9FI14|TAO1_ARATH	Probable disease resistance protein RPP1
Vs_10809_c0_g1_i3	15.0605			NA
Vs_11464_c0_g1_i19	15.0605	NP_001320129.1	sp|A9TF79|SRK2A_PHYPA	Serine/threonine-protein kinase SAPK2
Vs_128_c1_g2_i1	15.0605			NA
Vs_13797_c5_g1_i1	15.0605	NP_193610.1	sp|Q9SN39|PP320_ARATH	Pentatricopeptide repeat-containing protein At3g16610
Vs_15602_c0_g1_i1	15.0605			NA
Vs_1577_c0_g1_i3	15.0605			NA
Vs_17756_c0_g1_i1	15.0605			NA
Vs_17786_c0_g1_i1	15.0605			NA
Vs_465_c1_g1_i1	15.0605			NA
Vs_5162_c0_g1_i8	15.0605	NP_176703.1	sp|Q9S9K4|ASPL2_ARATH	Eukaryotic aspartyl protease family protein
Vs_5703_c0_g1_i2	15.0605			NA
Vs_7227_c0_g1_i57	15.0605			NA
Vs_9920_c0_g1_i5	15.0605	NP_001321923.1	sp|Q2RAP3|ORR9_ORYSJ	Two-component response regulator ORR10
Vs_10874_c0_g1_i20	13.3871			NA
Vs_11413_c0_g1_i2	13.3871			NA
Vs_12323_c0_g1_i12	13.3871			NA
Vs_13797_c1_g2_i1	13.3871	NP_001323758.1	sp|P93005|PP181_ARATH	Tetratricopeptide repeat (TPR)-like superfamily protein
Vs_14022_c1_g1_i4	13.3871	NP_001078438.1	sp|K7WDL7|IRIS_CATRO	NAD(P)-binding Rossmann-fold superfamily protein
Vs_14142_c0_g1_i1	13.3871			NA
Vs_16542_c1_g1_i1	13.3871			NA
Vs_17672_c0_g1_i3	13.3871	NP_001154419.1	sp|Q22799|DYL1_CAEEL	dynein light chain LC6, flagellar outer arm-like protein
Vs_18052_c0_g1_i1	13.3871			NA
Vs_2196_c1_g1_i3	13.3871	NP_200227.1	sp|Q9XGW0|COMT1_OCIBA	O-methyltransferase 1
Vs_2360_c1_g1_i2	13.3871	NP_188773.1	sp|Q9LIG0|Y3136_ARATH	Clavaminate synthase-like protein At3g21360
Vs_25282_c0_g1_i1	13.3871	NP_850382.1	sp|Q8GZN1|NPG1_ARATH	tetratricopeptide repeat (TPR)-containing protein
Vs_26395_c0_g1_i2	13.3871			NA
Vs_2643_c1_g1_i4	13.3871			NA
Vs_27651_c0_g1_i8	13.3871	NP_001331454.1		transmembrane protein
Vs_35753_c0_g1_i1	13.3871	NP_001318560.1	sp|Q06396|ARF1_ORYSJ	ADP-ribosylation factor A1B
Vs_3608_c0_g1_i5	13.3871			NA
Vs_3644_c0_g1_i27	13.3871	NP_199482.1	sp|Q9FIQ5|TRN2_ARATH	Tetraspanin-8
Vs_5136_c0_g1_i1	13.3871	NP_180219.1	sp|Q07307|UAPA_EMENI	Xanthine/uracil permease family protein
Vs_5278_c1_g1_i1	13.3871			NA
Vs_5924_c0_g1_i1	13.3871			NA
Vs_6060_c0_g1_i2	13.3871	NP_850358.1	sp|Q8VZ42|SAP11_ARATH	Zinc finger AN1 and C2H2 domain-containing stress-associated protein 16
Vs_6063_c0_g1_i12	13.3871	NP_190116.1	sp|Q54IM8|ACAD8_DICDI	isovaleryl-CoA-dehydrogenase
Vs_6573_c0_g1_i3	13.3871			NA
Vs_6683_c0_g1_i3	13.3871	NP_566765.1	sp|P19672|YQXC_BACSU	Putative rRNA methyltransferase YqxC
Vs_80_c1_g1_i4	13.3871			NA
Vs_8223_c0_g1_i5	13.3871	NP_566632.1	sp|Q9LT79|PUB25_ARATH	Protein spotted leaf 11
Vs_830_c0_g1_i25	13.3871			NA
Vs_9248_c0_g1_i5	13.3871	NP_563660.1	sp|F4HXL0|PLIP2_ARATH	Phospholipase A1 PLIP2, chloroplastic
Vs_11221_c1_g1_i2	11.7137			NA
Vs_11757_c0_g1_i12	11.7137	NP_199379.1	sp|Q9FK75|GDL82_ARATH	GDSL-like Lipase/Acylhydrolase superfamily protein
Vs_12050_c0_g2_i2	11.7137			NA
Vs_1387_c0_g1_i4	11.7137	NP_565876.3	sp|Q9SR77|HBPL1_ARATH	SOUL heme-binding family protein
Vs_14004_c0_g1_i1	11.7137		sp|Q6L8F7|ZIP7_ORYSJ	Zinc transporter 7
Vs_15038_c0_g1_i3	11.7137			NA
Vs_16506_c0_g1_i9	11.7137	NP_201080.1	sp|Q6L4S3|HIRL1_ORYSJ	SPFH/Band 7/PHB domain-containing membrane-associated protein family
Vs_16871_c0_g1_i1	11.7137	NP_182301.1	sp|Q7DM58|AB4C_ARATH	multidrug resistance-associated protein 4
Vs_17508_c0_g1_i5	11.7137			NA
Vs_18455_c0_g1_i1	11.7137		sp|F8WLS6|UGT6_CATRO	7-deoxyloganetin glucosyltransferase
Vs_2182_c0_g2_i2	11.7137			NA
Vs_22293_c0_g1_i1	11.7137	NP_567172.4	sp|Q39203|SD22_ARATH	receptor-like protein kinase 4
Vs_22447_c0_g1_i1	11.7137			NA
Vs_23341_c0_g1_i6	11.7137	NP_173655.2	sp|F8WKW1|UGT2_GARJA	UDP-glucosyl transferase 85A3
Vs_2428_c0_g1_i3	11.7137	NP_188888.1	sp|Q9LJ97|LEA31_ARATH	Seed maturation protein
Vs_26081_c0_g1_i1	11.7137	NP_568438.2	sp|Q9FLV4|Y5248_ARATH	Protein kinase superfamily protein
Vs_3644_c0_g1_i12	11.7137	NP_179548.1	sp|Q9ZUN5|TET2_ARATH	tetraspanin2
Vs_4496_c0_g1_i2	11.7137	NP_177324.2	sp|Q9M9G7|CAPZB_ARATH	Subunits of heterodimeric actin filament capping protein Capz superfamily
Vs_4726_c0_g1_i5	11.7137	NP_176658.1	sp|Q9ZPJ8|AMT12_ARATH	ammonium transporter 1;2
Vs_5162_c0_g1_i3	11.7137	NP_198475.2	sp|Q9S9K4|ASPL2_ARATH	Eukaryotic aspartyl protease family protein
Vs_5321_c3_g1_i1	11.7137	NP_195239.1	sp|O49619|PP350_ARATH	Tetratricopeptide repeat (TPR)-like superfamily protein
Vs_5885_c0_g1_i5	11.7137	NP_181270.1	sp|Q5W7C1|STAR2_ORYSJ	UPF0014 membrane protein STAR2
Vs_6063_c0_g1_i1	11.7137	NP_190116.1	sp|Q54IM8|ACAD8_DICDI	isovaleryl-CoA-dehydrogenase
Vs_6438_c0_g1_i4	11.7137	NP_173250.1	sp|Q93WI9|HD3A_ORYSJ	Protein TERMINAL FLOWER 1
Vs_7556_c0_g1_i3	11.7137		sp|P22222|E13B_CELCE	Glucan endo-1,3-beta-glucosidase
Vs_7800_c0_g2_i1	11.7137	NP_566092.1	sp|Q9ASR3|C7091_ARATH	cytochrome P450, family 709, subfamily B, polypeptide 1
Vs_8297_c0_g1_i5	11.7137	NP_200609.1	sp|Q9LSQ3|BH082_ARATH	Transcription factor UNE12
Vs_8427_c0_g1_i6	11.7137	NP_191800.1	sp|Q9LZP9|CP122_ARATH	CP12 domain-containing protein 2
Vs_887_c0_g1_i13	11.7137			NA
Vs_8971_c1_g1_i1	11.7137			NA
Vs_921_c0_g1_i9	11.7137			NA
Vs_11111_c0_g1_i9	10.0404	NP_001327461.1	sp|Q9C942|CSE_ARATH	Monoglyceride lipase
Vs_13738_c0_g1_i1	10.0404	NP_001328312.1	sp|Q9T096|YIPL6_ARATH	Yippee family putative zinc-binding protein
Vs_14309_c0_g1_i2	10.0404			NA
Vs_15270_c0_g1_i9	10.0404			NA
Vs_1871_c0_g1_i17	10.0404	NP_192787.1	sp|Q9ZSA7|DLO2_ARATH	Probable 2-oxoglutarate/Fe(II)-dependent dioxygenase
Vs_2207_c2_g1_i4	10.0404			NA
Vs_2869_c0_g1_i15	10.0404			NA
Vs_32496_c0_g1_i1	10.0404			NA
Vs_4600_c0_g1_i4	10.0404	NP_566885.1	sp|Q94AB5|U7E12_ARATH	UDP-glycosyltransferase 76D1
Vs_611_c0_g1_i2	10.0404	NP_188876.1	sp|Q39219|AOX1A_ARATH	Ubiquinol oxidase 1c, mitochondrial
Vs_8038_c0_g2_i3	10.0404			NA
Vs_9221_c0_g1_i6	10.0404	NP_850239.1	sp|Q7Y0S0|URED_ARATH	Urease accessory protein UreD
Vs_9415_c0_g1_i1	10.0404			NA
Vs_9547_c0_g1_i4	10.0404	NP_173685.1	sp|Q39231|SUC2_ARATH	sucrose-proton symporter 2
Vs_10487_c2_g1_i1	8.36696	NP_186882.2	sp|Q9FWA6|PP207_ARATH	Pentatricopeptide repeat-containing protein At2g33680
Vs_10610_c0_g1_i8	8.36696	NP_172736.2	sp|Q9LN71|RING1_ARATH	Zinc finger, C3HC4 type (RING finger) family protein
Vs_113_c3_g1_i1	8.36696			NA
Vs_11464_c0_g1_i10	8.36696	NP_001320129.1	sp|A9TF79|SRK2A_PHYPA	Serine/threonine-protein kinase SAPK2
Vs_11659_c0_g1_i1	8.36696			NA
Vs_1173_c2_g1_i1	8.36696	NP_568639.1	sp|Q8GWJ4|OSB3_ARATH	ProteinB3, chloroplastic/mitochondrial
Vs_12301_c0_g1_i13	8.36696			NA
Vs_12407_c0_g1_i15	8.36696	NP_175595.2	sp|C0LGG6|Y5189_ARATH	Probable LRR receptor-like protein kinase At1g51890
Vs_14297_c0_g2_i2	8.36696			NA
Vs_14674_c0_g1_i1	8.36696	NP_001327838.1	sp|Q8R3B7|BRD8_MOUSE	Histone acetyltransferase p300
Vs_14769_c0_g3_i1	8.36696			NA
Vs_15038_c0_g1_i2	8.36696			NA
Vs_15282_c0_g1_i1	8.36696		sp|Q9KPX2|PADC_VIBCH	Phenolic acid decarboxylase PadC
Vs_15730_c0_g1_i9	8.36696			NA
Vs_15782_c1_g1_i1	8.36696			NA
Vs_16385_c0_g1_i1	8.36696			NA
Vs_19598_c0_g1_i1	8.36696	NP_849897.1	sp|O49285|ACR3_ARATH	ACT domain-containing protein ACR2
Vs_2148_c0_g1_i3	8.36696	NP_178309.1	sp|Q9ZPS4|DCE3_ARATH	Glutamate decarboxylase
Vs_2374_c0_g1_i9	8.36696			NA
Vs_240_c0_g2_i13	8.36696	NP_564971.2	sp|F4J339|RPP1_ARATH	Probable disease resistance protein RPP1
Vs_2418_c0_g1_i15	8.36696	NP_200620.1	sp|Q40392|TMVRN_NICGU	Disease resistance protein RML1A
Vs_2446_c0_g1_i5	8.36696		sp|Q40392|TMVRN_NICGU	TMV resistance protein N
Vs_30393_c0_g1_i1	8.36696			NA
Vs_3863_c0_g1_i4	8.36696	NP_188925.1	sp|P24805|TSJT1_TOBAC	Stem-specific protein TSJT1
Vs_4200_c0_g1_i2	8.36696			NA
Vs_4262_c1_g1_i19	8.36696	NP_680299.4		hAT dimerization domain-containing protein / transposase-like protein
Vs_4600_c0_g1_i2	8.36696	NP_566885.1	sp|Q94AB5|U7E12_ARATH	UDP-glycosyltransferase 76D1
Vs_5628_c0_g1_i2	8.36696			NA
Vs_6145_c0_g1_i9	8.36696			NA
Vs_6493_c0_g1_i10	8.36696			NA
Vs_8863_c0_g1_i3	8.36696			NA
Vs_9515_c0_g1_i6	8.36696	NP_174427.3	sp|C0LGF4|FEI1_ARATH	LRR receptor-like serine/threonine-protein kinase FEI 1
Vs_10689_c0_g1_i3	6.69357	NP_186796.1	sp|Q02283|HAT5_ARATH	Homeobox-leucine zipper protein HOX20
Vs_11162_c1_g1_i5	6.69357	NP_001328450.1	sp|F4JT80|RPP2B_ARATH	Disease resistance protein RPP2B
Vs_120_c0_g1_i9	6.69357			NA
Vs_13586_c0_g1_i2	6.69357			NA
Vs_14093_c0_g1_i25	6.69357	NP_569021.1		BSD domain-containing protein
Vs_14322_c0_g1_i2	6.69357			NA
Vs_14529_c1_g3_i1	6.69357	NP_001321579.1	sp|C0LGH3|Y5614_ARATH	Probable LRR receptor-like serine/threonine-protein kinase At1g56130
Vs_14792_c0_g1_i2	6.69357			NA
Vs_15527_c1_g1_i1	6.69357			NA
Vs_15852_c1_g2_i1	6.69357			NA
Vs_17774_c0_g1_i2	6.69357	NP_565108.2	sp|Q9FWS3|C3H16_ARATH	Zinc finger C-x8-C-x5-C-x3-H type family protein
Vs_1805_c0_g1_i2	6.69357	NP_194639.1	sp|Q8S3D1|BH068_ARATH	Transcription factor bHLH133
Vs_19925_c2_g1_i1	6.69357			NA
Vs_21424_c0_g1_i1	6.69357			NA
Vs_2487_c0_g1_i4	6.69357	NP_567488.1	sp|Q0WMZ5|OP162_ARATH	Outer envelope pore protein 16-2, chloroplastic
Vs_2511_c1_g1_i1	6.69357			NA
Vs_30041_c0_g1_i1	6.69357			NA
Vs_320_c0_g1_i26	6.69357			NA
Vs_34654_c0_g1_i1	6.69357			NA
Vs_35474_c0_g1_i1	6.69357			NA
Vs_36050_c0_g1_i1	6.69357	NP_001077983.1	sp|P42761|GSTFA_ARATH	glutathione S-transferase PHI 9
Vs_3676_c0_g1_i1	6.69357			NA
Vs_5278_c0_g1_i1	6.69357			NA
Vs_528_c0_g1_i7	6.69357	NP_974011.1		hypothetical protein AT1G52855
Vs_5331_c0_g1_i5	6.69357	NP_199598.1	sp|Q9FIJ4|RD522_ARATH	DNA repair RAD52-like protein 2, chloroplastic
Vs_607_c0_g1_i11	6.69357	NP_001322665.1	sp|Q5WV16|DNAJ_LEGPL	Chaperone protein DnaJ
Vs_6212_c0_g1_i2	6.69357	NP_179812.1	sp|O64437|RINO1_ORYSJ	myo-inositol-1-phosphate synthase 2
Vs_6221_c0_g2_i1	6.69357	NP_001326498.1	sp|F4J339|RPP1_ARATH	Probable disease resistance protein RPP1
Vs_7358_c0_g1_i7	6.69357			NA
Vs_7904_c0_g1_i12	6.69357	NP_177572.2	sp|Q8L518|CK2_ARATH	Protein kinase superfamily protein
Vs_8024_c0_g1_i1	6.69357			NA
Vs_8740_c2_g1_i1	6.69357	NP_173203.2	sp|Q9SZ66|DSC1_ARATH	Disease resistance protein RPS4
Vs_9300_c1_g1_i16	6.69357	NP_849733.1	sp|Q84JP1|NFYA7_ARATH	Nuclear transcription factor Y subunit A-7
Vs_9481_c0_g1_i6	6.69357	NP_174683.1	sp|Q6Z4U4|BAK1_ORYSJ	somatic embryogenesis receptor-like kinase 2
Vs_11925_c0_g1_i9	5.02018	NP_195399.1	sp|P34802|GGPP1_ARATH	Heterodimeric geranylgeranyl pyrophosphate synthase large subunit 1, chloroplastic
Vs_12497_c0_g2_i1	5.02018	NP_566689.2	sp|A8R7E6|CERK1_ARATH	Chitin elicitor receptor kinase 1
Vs_12669_c0_g1_i2	5.02018	NP_171806.1	sp|Q9SA63|LFG4_ARATH	Protein LIFEGUARD 1
Vs_13080_c0_g1_i1	5.02018			NA
Vs_13964_c1_g1_i1	5.02018			NA
Vs_1403_c1_g1_i1	5.02018			NA
Vs_14330_c0_g1_i2	5.02018			NA
Vs_14367_c0_g1_i1	5.02018			NA
Vs_14508_c0_g1_i4	5.02018			NA
Vs_15269_c0_g1_i13	5.02018	NP_199339.2	sp|E1B328|WR52N_ARATH	Disease resistance protein RRS1
Vs_15392_c0_g2_i7	5.02018			NA
Vs_15447_c0_g1_i1	5.02018			NA
Vs_15800_c0_g1_i1	5.02018			NA
Vs_16121_c0_g1_i1	5.02018			NA
Vs_17189_c0_g1_i1	5.02018			NA
Vs_17286_c0_g1_i1	5.02018			NA
Vs_1805_c0_g1_i7	5.02018	NP_194639.1	sp|Q8S3D1|BH068_ARATH	Transcription factor bHLH133
Vs_19596_c0_g1_i1	5.02018			NA
Vs_2304_c0_g1_i9	5.02018			NA
Vs_23889_c0_g1_i1	5.02018			NA
Vs_2483_c0_g1_i10	5.02018	NP_564394.1	sp|Q9C613|SAMBA_ARATH	valine-tRNA ligase
Vs_2877_c0_g1_i8	5.02018			NA
Vs_29805_c4_g1_i1	5.02018			NA
Vs_33995_c0_g1_i1	5.02018			NA
Vs_34287_c0_g1_i1	5.02018			NA
Vs_3972_c0_g1_i5	5.02018			NA
Vs_4349_c0_g1_i8	5.02018			NA
Vs_4674_c0_g1_i21	5.02018	NP_200930.1	sp|B5XD90|LYM4B_SALSA	LYR motif-containing protein 4B
Vs_4784_c0_g1_i4	5.02018			NA
Vs_5397_c12_g1_i1	5.02018	NP_172286.1	sp|Q9LN01|PPR21_ARATH	Tetratricopeptide repeat (TPR)-like superfamily protein
Vs_5397_c4_g2_i1	5.02018	NP_173402.2	sp|Q9FXH1|PPR52_ARATH	Putative pentatricopeptide repeat-containing protein At3g15130
Vs_5456_c0_g1_i3	5.02018	NP_190766.1	sp|Q0V4C4|FES1_PHANO	Hsp70 nucleotide exchange factor FES1
Vs_5581_c0_g1_i5	5.02018			NA
Vs_581_c0_g1_i4	5.02018			NA
Vs_6666_c0_g1_i14	5.02018		sp|Q9XF62|DIP13_CHLRE	Sjoegren syndrome nuclear autoantigen 1
Vs_7054_c0_g1_i2	5.02018			NA
Vs_725_c0_g1_i2	5.02018	NP_177876.1	sp|Q6WUC2|7OMT_PAPSO	O-methyltransferase family protein
Vs_7736_c0_g1_i3	5.02018	NP_001319627.1	sp|Q9LIQ7|PP252_ARATH	Tetratricopeptide repeat (TPR)-like superfamily protein
Vs_9391_c0_g1_i2	5.02018	NP_567801.1	sp|M1BYJ7|ENDB1_SOLTU	NAD(P)H dehydrogenase B1
Vs_9919_c0_g1_i1	5.02018			NA
Vs_10051_c1_g1_i4	3.34679			NA
Vs_10614_c0_g1_i2	3.34679	NP_194434.2	sp|Q5M759|VP221_ARATH	Vacuolar protein sorting-associated protein 22 homolog 1
Vs_1141_c0_g1_i16	3.34679			NA
Vs_11608_c0_g1_i12	3.34679	NP_001323439.1	sp|Q86JB0|Y8324_DICDI	Putative methyltransferase family protein
Vs_12050_c0_g2_i1	3.34679			NA
Vs_12956_c0_g1_i1	3.34679			NA
Vs_13327_c0_g1_i7	3.34679			NA
Vs_14938_c0_g1_i5	3.34679	NP_198509.2	sp|Q9FL92|RRS1B_ARATH	Disease resistance protein RRS1
Vs_15308_c0_g1_i17	3.34679			NA
Vs_15730_c1_g1_i2	3.34679			NA
Vs_16208_c0_g1_i1	3.34679			NA
Vs_16509_c0_g1_i2	3.34679			NA
Vs_16538_c0_g1_i1	3.34679			NA
Vs_16820_c0_g1_i5	3.34679			NA
Vs_17289_c1_g1_i1	3.34679			NA
Vs_17508_c0_g1_i24	3.34679			NA
Vs_18727_c2_g1_i1	3.34679			NA
Vs_18953_c0_g1_i1	3.34679			NA
Vs_19789_c0_g1_i1	3.34679			NA
Vs_20879_c0_g1_i2	3.34679	NP_198865.1	sp|Q8W034|RNP1_ARATH	RNA-binding (RRM/RBD/RNP motifs) family protein
Vs_21360_c0_g1_i1	3.34679			NA
Vs_22799_c0_g1_i1	3.34679			NA
Vs_23055_c1_g1_i1	3.34679			NA
Vs_247_c1_g2_i1	3.34679	NP_180367.1	sp|P21239|RUB1_BRANA	RuBisCO large subunit-binding protein subunit alpha, chloroplastic (Fragment)
Vs_247_c1_g2_i2	3.34679	NP_180367.1	sp|P21238|CPNA1_ARATH	RuBisCO large subunit-binding protein subunit alpha, chloroplastic
Vs_24756_c0_g1_i1	3.34679			NA
Vs_27351_c0_g1_i1	3.34679			NA
Vs_27670_c0_g1_i1	3.34679			NA
Vs_283_c1_g1_i1	3.34679			NA
Vs_29860_c0_g1_i1	3.34679			NA
Vs_3258_c0_g1_i5	3.34679	NP_564660.1		myelin-associated oligodendrocyte basic protein
Vs_33223_c0_g1_i2	3.34679			NA
Vs_33916_c0_g1_i2	3.34679			NA
Vs_36217_c0_g1_i1	3.34679			NA
Vs_3756_c0_g1_i67	3.34679			NA
Vs_3817_c0_g1_i13	3.34679			NA
Vs_4368_c0_g1_i3	3.34679			NA
Vs_4705_c0_g1_i4	3.34679			NA
Vs_5505_c0_g1_i19	3.34679	NP_194680.1	sp|Q0J2C6|ANM1_ORYSJ	Probable protein arginine N-methyltransferase 1
Vs_5634_c0_g1_i1	3.34679			NA
Vs_5692_c0_g1_i14	3.34679	NP_001330786.1	sp|Q8W4B1|RCF3_ARATH	RNA-binding KH domain-containing protein
Vs_5707_c0_g1_i1	3.34679			NA
Vs_607_c0_g1_i21	3.34679			NA
Vs_690_c0_g1_i3	3.34679			NA
Vs_6979_c0_g1_i10	3.34679	NP_175481.1	sp|Q66GQ2|Y5162_ARATH	Uncharacterized protein At5g41620
Vs_7094_c0_g1_i3	3.34679	NP_172269.2	sp|Q0WL81|RNL_ARATH	tRNA ligase 1
Vs_7209_c0_g1_i1	3.34679			NA
Vs_7358_c0_g1_i2	3.34679			NA
Vs_7902_c0_g1_i15	3.34679	NP_001319063.1	sp|F4I312|VPS3_ARATH	Vacuolar sorting protein 39
Vs_8443_c0_g1_i2	3.34679			NA
Vs_8464_c1_g1_i2	3.34679			NA
Vs_9238_c0_g1_i1	3.34679			NA
Vs_9646_c1_g1_i6	3.34679			NA
Vs_10660_c0_g1_i5	1.67339			NA
Vs_10853_c0_g1_i1	1.67339			NA
Vs_1126_c0_g1_i11	1.67339	NP_175010.2	sp|Q6ICX4|PTBP3_ARATH	polypyrimidine tract-binding protein 3
Vs_12352_c0_g1_i1	1.67339			NA
Vs_12719_c0_g1_i7	1.67339			NA
Vs_13745_c0_g1_i1	1.67339			NA
Vs_13779_c0_g1_i1	1.67339			NA
Vs_1424_c0_g2_i6	1.67339	NP_188161.1		Transcription factor TFIIIC, tau55-related protein
Vs_14753_c1_g1_i1	1.67339			NA
Vs_15523_c0_g1_i1	1.67339			NA
Vs_157_c0_g1_i3	1.67339	NP_196968.2	sp|Q8VZD5|KSG5_ARATH	Shaggy-related protein kinase alpha
Vs_15792_c0_g1_i1	1.67339			NA
Vs_1581_c0_g1_i7	1.67339	NP_194200.1	sp|Q9SB64|NBR1_ARATH	ubiquitin-associated (UBA)/TS-N domain-containing protein / octicosapeptide/Phox/Bemp1 (PB1) domain-containing protein
Vs_16509_c0_g1_i1	1.67339			NA
Vs_16698_c0_g1_i1	1.67339			NA
Vs_17595_c0_g2_i1	1.67339	NP_176355.1	sp|Q9SY89|Y1661_ARATH	S-locus lectin protein kinase family protein
Vs_1805_c0_g1_i10	1.67339	NP_566639.1	sp|Q9LT67|BH113_ARATH	Transcription factor bHLH154
Vs_1805_c0_g1_i15	1.67339	NP_194639.1	sp|Q8S3D1|BH068_ARATH	Transcription factor bHLH133
Vs_1980_c0_g1_i12	1.67339	NP_001329108.1	sp|P51567|AFC2_ARATH	Serine/threonine-protein kinase AFC1
Vs_19960_c0_g1_i5	1.67339			NA
Vs_20132_c0_g3_i1	1.67339			NA
Vs_2073_c0_g1_i5	1.67339			NA
Vs_21439_c0_g1_i1	1.67339			NA
Vs_226_c1_g1_i1	1.67339	NP_187329.1	sp|A2YUQ6|CITRX_ORYSI	Thioredoxin-like protein CITRX, chloroplastic
Vs_23133_c0_g1_i8	1.67339	NP_187996.2	sp|O74545|YCV6_SCHPO	Putative hydrolase C777.06c
Vs_23293_c0_g1_i1	1.67339	NP_001326498.1	sp|C0LGR3|RGI3_ARATH	LRR receptor-like serine/threonine-protein kinase
Vs_2535_c0_g1_i7	1.67339			NA
Vs_26774_c0_g1_i1	1.67339			NA
Vs_27541_c0_g1_i1	1.67339		sp|Q9P2D7|DYH1_HUMAN	Dynein heavy chain 1, axonemal
Vs_2934_c0_g1_i6	1.67339			NA
Vs_31420_c0_g1_i1	1.67339			NA
Vs_3474_c5_g1_i9	1.67339			NA
Vs_36508_c0_g1_i1	1.67339			NA
Vs_388_c0_g1_i4	1.67339	NP_190652.1	sp|Q9SVL6|CRPM2_ARATH	cold-regulated 413-plasma membrane 2
Vs_3913_c1_g1_i1	1.67339	NP_974317.1	sp|Q9LKA4|UBA2C_ARATH	UBP1-associated protein 2B
Vs_3973_c0_g1_i20	1.67339	NP_180876.1		hypothetical protein AT2G33180
Vs_4737_c0_g1_i3	1.67339			NA
Vs_489_c0_g1_i13	1.67339			NA
Vs_5445_c2_g1_i1	1.67339			NA
Vs_5989_c0_g1_i2	1.67339			NA
Vs_6063_c0_g1_i3	1.67339	NP_190116.1	sp|Q54IM8|ACAD8_DICDI	isovaleryl-CoA-dehydrogenase
Vs_6092_c0_g1_i9	1.67339			NA
Vs_6145_c0_g1_i7	1.67339		sp|Q0S219|IF2_RHOJR	Translation initiation factor IF-2
Vs_659_c0_g1_i12	1.67339	NP_564429.1		zinc finger/BTB domain protein
Vs_7274_c2_g1_i1	1.67339			NA
Vs_7435_c0_g1_i6	1.67339			NA
Vs_7727_c0_g1_i2	1.67339	NP_171702.1	sp|Q9LPC1|GAE2_ARATH	UDP-glucuronate 4-epimerase 4
Vs_8366_c0_g1_i4	1.67339	NP_193701.2	sp|Q0JJ01|NPR2_ORYSJ	NPR1-like protein 4
Vs_8439_c0_g1_i43	1.67339	NP_201202.2	sp|Q8RX26|RGLG3_ARATH	E3 ubiquitin-protein ligase RGLG5
Vs_8568_c0_g1_i2	1.67339	NP_182218.2	sp|W8JWW3|CA225_CATRO	cytochrome P450, family 709, subfamily B, polypeptide 2
Vs_9533_c0_g1_i13	1.67339	NP_190296.1	sp|Q9SD61|C3H42_ARATH	RNA recognition motif (RRM)-containing protein

## Sheet: TableS2
Table S2. Transcripts expressed only in the sporophyte. The first column shows the transcript ID. Second column shows the normalized read counts (calculated from DESeq2 method) assigned to the transcript. Third and fourth columns show the BLASTx results against the A. thaliana protein database and UniProt database, respectively. Fifth column shows the name of the gene the transcript shows homolog…
Transcript	Normalized counts	Arabidopsis BLASTx	Uniprot BLASTx	Annotation
Vs_940_c0_g1_i14	24143.2			NA
Vs_220_c0_g1_i3	21429.5	NP_177396.1	sp|P09918|LOX3_PEA	Seed linoleate 9S-lipoxygenase-2
Vs_12841_c0_g1_i3	18067.5			NA
Vs_1037_c0_g1_i3	17043.8	NP_850700.1		Bifunctional inhibitor/lipid-transfer protein/seed storage 2S albumin superfamily protein
Vs_13984_c1_g1_i4	10698.6			NA
Vs_20_c0_g1_i12	9313.41			NA
Vs_5355_c0_g2_i3	8124.21			NA
Vs_5355_c0_g1_i15	6180.86			NA
Vs_331_c0_g1_i1	5987.24			NA
Vs_192_c0_g1_i3	5660.95			NA
Vs_5355_c0_g2_i2	5482.28			NA
Vs_3626_c0_g1_i2	5161.97	NP_193149.2	sp|Q38911|XTH15_ARATH	Xyloglucan endotransglucosylase/hydrolase 2
Vs_378_c0_g1_i9	4919.35	NP_190894.1	sp|P52777|PALY_PINTA	phenylalanine ammonia-lyase 2
Vs_797_c0_g1_i2	4661.19	NP_195946.2	sp|Q0IQU1|LAC22_ORYSJ	Laccase-4
Vs_1282_c0_g1_i16	4447.85	NP_001078488.1		Bifunctional inhibitor/lipid-transfer protein/seed storage 2S albumin superfamily protein
Vs_629_c0_g1_i12	4355.82	NP_200588.2	sp|Q8H1Z0|CER3_ARATH	Very-long-chain aldehyde decarbonylase GL1-1
Vs_2262_c0_g1_i4	4205.23	NP_568859.2	sp|Q38907|XTH25_ARATH	Xyloglucan endotransglucosylase/hydrolase protein 22
Vs_11288_c0_g1_i3	4021.77	NP_568156.1	sp|Q9LX15|DFC_ARATH	Pollen Ole e 1 allergen and extensin family protein
Vs_14_c1_g1_i13	3984.12		sp|P13447|LAT52_SOLLC	Anther-specific protein LAT52
Vs_2262_c0_g1_i2	3846.08	NP_568859.2	sp|Q38907|XTH25_ARATH	Xyloglucan endotransglucosylase/hydrolase protein 22
Vs_1206_c0_g1_i7	3782.14	NP_001320729.1	sp|P40761|YUXK_BACSU	Uncharacterized protein YuxK
Vs_940_c0_g1_i6	3739.11			NA
Vs_3126_c3_g1_i1	3728.35			NA
Vs_560_c0_g1_i8	3676.36	NP_177281.1	sp|Q9FVV1|GDL28_ARATH	GDSL-like Lipase/Acylhydrolase superfamily protein
Vs_66_c0_g2_i3	2873.2	NP_188596.1	sp|Q9LJN4|BXL5_ARATH	Glycosyl hydrolase family protein
Vs_1132_c0_g1_i13	2508.08		sp|P36914|AMYG_ASPOR	Glucoamylase
Vs_4172_c0_g1_i3	2466.84	NP_566483.1	sp|Q9LUM3|SBT15_ARATH	Subtilisin-like protease SBT1.6
Vs_3_c1_g1_i3	2441.15	NP_173652.1	sp|G3FIN8|UGTK4_MANES	UDP-glucosyl transferase 85A7
Vs_6980_c1_g3_i2	2438.16	NP_200470.1	sp|Q9FJU9|E1313_ARATH	O-Glycosyl hydrolases family 17 protein
Vs_12656_c0_g1_i1	2423.82			NA
Vs_940_c0_g1_i19	2331.19			NA
Vs_9521_c0_g1_i3	1985.79	NP_683267.1	sp|Q8GXL3|SPL8_ARATH	Squamosa promoter-binding-like protein 10
Vs_192_c0_g1_i14	1823.84			NA
Vs_960_c0_g1_i1	1813.68			NA
Vs_7887_c0_g1_i9	1763.48	NP_172427.1	sp|Q6K5Q0|GL21_ORYSJ	Germin-like protein subfamily 2 member 1
Vs_837_c0_g1_i10	1728.82	NP_197609.1	sp|P14133|ASO_CUCSA	Plant L-ascorbate oxidase
Vs_9030_c0_g1_i2	1650.54	NP_190331.3	sp|P27521|CA4_ARATH	light-harvesting chlorophyll-protein complex I subunit A4
Vs_192_c0_g1_i2	1612.29			NA
Vs_136_c0_g1_i3	1597.35	NP_188761.1	sp|P41636|4CL_PINTA	4-coumarate--CoA ligase 1
Vs_80_c0_g1_i35	1592.57		sp|P0C8Y4|DEF1_DAHME	Defensin-2
Vs_552_c0_g1_i1	1553.73	NP_196290.1	sp|Q42578|PER53_ARATH	Peroxidase A2
Vs_12771_c0_g1_i3	1549.55			NA
Vs_1637_c0_g1_i2	1546.56	NP_190584.1	sp|P0C897|Y3264_ARATH	transmembrane protein, putative (DUF247)
Vs_6435_c0_g1_i2	1517.87	NP_181486.1	sp|O80641|GASA8_ARATH	Gibberellin-regulated protein 8
Vs_3001_c0_g1_i7	1465.88	NP_171637.1	sp|Q9LNJ3|APF2_ARATH	Eukaryotic aspartyl protease family protein
Vs_1777_c0_g1_i1	1428.83	NP_200002.3	sp|Q9LT91|PER66_ARATH	Peroxidase superfamily protein
Vs_80_c0_g1_i43	1412.7		sp|A4L7R8|DEF2_PINSY	Defensin-1
Vs_4093_c1_g1_i2	1392.98	NP_200470.1	sp|Q9FJU9|E1313_ARATH	O-Glycosyl hydrolases family 17 protein
Vs_47_c0_g1_i4	1384.61			NA
Vs_2279_c0_g1_i1	1374.45	NP_175917.1	sp|Q9C891|DIR20_ARATH	Disease resistance-responsive (dirigent-like protein) family protein
Vs_507_c0_g1_i5	1351.74	NP_196043.2	sp|P45725|PAL3_ARATH	Phenylalanine ammonia-lyase 1
Vs_12142_c0_g1_i1	1291.39	NP_196290.1	sp|Q42578|PER53_ARATH	Peroxidase 4
Vs_1694_c0_g1_i2	1287.8	NP_001323849.1	sp|P43287|PIP22_ARATH	plasma membrane intrinsic protein 2
Vs_5724_c0_g1_i2	1244.18			NA
Vs_3730_c0_g1_i2	1241.19	NP_181808.1	sp|Q9SJH6|RLP29_ARATH	receptor like protein 29
Vs_0_c0_g1_i16	1106.73			NA
Vs_20_c0_g1_i4	1097.77			NA
Vs_20_c0_g1_i24	1095.38			NA
Vs_303_c1_g1_i4	1078.05			NA
Vs_4538_c1_g1_i1	1077.45	NP_192787.1	sp|Q9ZSA7|DLO2_ARATH	Probable 2-oxoglutarate-dependent dioxygenase ANS
Vs_1416_c0_g1_i23	1064.9			NA
Vs_14_c1_g2_i8	1059.52		sp|P13447|LAT52_SOLLC	Anther-specific protein LAT52
Vs_1653_c0_g1_i7	1031.44	NP_182197.1	sp|O81030|GGLO5_ARATH	L-gulonolactone oxidase 5
Vs_66_c0_g1_i1	1021.28	NP_188596.1	sp|Q9LJN4|BXL5_ARATH	Glycosyl hydrolase family protein
Vs_1032_c0_g1_i2	1019.49	NP_180580.1	sp|Q0IQU1|LAC22_ORYSJ	Putative laccase-11
Vs_1888_c0_g1_i1	980.642	NP_199379.1	sp|Q9FK75|GDL82_ARATH	GDSL-like Lipase/Acylhydrolase superfamily protein
Vs_2083_c0_g1_i7	944.19	NP_191084.1		Plant protein 1589 of unknown function
Vs_4538_c1_g1_i2	932.835	NP_192787.1	sp|Q9ZSA7|DLO2_ARATH	Probable 2-oxoglutarate-dependent dioxygenase ANS
Vs_130_c0_g1_i10	901.163	NP_567277.1	sp|Q9S9U1|LRK71_ARATH	L-type lectin-domain containing receptor kinase IV.4
Vs_2720_c0_g1_i1	885.626	NP_850781.2	sp|Q93YS4|AB22G_ARATH	ABC-2 type transporter family protein
Vs_192_c0_g1_i17	878.455			NA
Vs_6693_c1_g2_i2	871.881	NP_177313.1	sp|Q96520|PER12_ARATH	Peroxidase superfamily protein
Vs_20539_c0_g1_i2	819.891	NP_001117470.1	sp|Q93YU8|NRG2_ARATH	Nitrate regulatory gene2 protein
Vs_10451_c0_g2_i1	787.024	NP_180232.1	sp|O48780|KCS11_ARATH	3-ketoacyl-CoA synthase 11
Vs_5355_c0_g2_i12	770.291			NA
Vs_8_c0_g1_i4	745.79	NP_850616.1	sp|P93472|DIM_PEA	Delta(24)-sterol reductase
Vs_696_c0_g1_i2	742.205	NP_567476.1	sp|Q8L9P8|RLF33_ARATH	ralf-like 33
Vs_144_c0_g1_i1	733.838	NP_564126.1	sp|Q9LM66|XCP2_ARATH	xylem cysteine peptidase 2
Vs_3626_c0_g1_i1	723.082	NP_193149.2	sp|P35694|XTH2_SOYBN	Xyloglucan endotransglucosylase/hydrolase 2
Vs_144_c0_g2_i1	706.349	NP_680113.3	sp|Q9STL4|CEP2_ARATH	Cysteine proteinases superfamily protein
Vs_4364_c0_g1_i1	705.752	NP_200810.1	sp|Q5N9X2|LAC4_ORYSJ	Laccase-12
Vs_629_c0_g1_i39	692.605	NP_200588.2	sp|Q69PA8|GLO11_ORYSJ	Very-long-chain aldehyde decarbonylase GL1-1
Vs_4994_c0_g1_i1	687.824	NP_567730.1	sp|Q8RY66|AATPD_ARATH	P-loop containing nucleoside triphosphate hydrolases superfamily protein
Vs_797_c1_g1_i1	685.434	NP_001330990.1	sp|Q5N9X2|LAC4_ORYSJ	Laccase-12
Vs_3370_c0_g1_i3	674.677			NA
Vs_7855_c0_g1_i4	655.554	NP_565409.1	sp|Q9SII5|EXOL5_ARATH	Protein EXORDIUM-like 7
Vs_80_c0_g1_i45	654.957		sp|A4L7R8|DEF2_PINSY	Defensin-1
Vs_534_c0_g1_i11	645.993		sp|Q45754|C12AA_BACTU	Pesticidal crystal protein Cry12Aa
Vs_761_c0_g1_i5	644.798	NP_567346.2	sp|O81372|NDK1_MESCR	Nucleoside diphosphate kinase 1
Vs_22_c0_g1_i1	641.212			NA
Vs_1274_c0_g1_i3	632.846	NP_187889.1	sp|Q9LTV3|SAU72_ARATH	SAUR-like auxin-responsive protein family
Vs_1849_c4_g1_i8	626.273			NA
Vs_6000_c0_g1_i2	619.699			NA
Vs_8_c0_g1_i1	607.747	NP_850616.1	sp|P93472|DIM_PEA	Delta(24)-sterol reductase
Vs_15587_c0_g2_i1	607.15	NP_195838.2	sp|F4JE35|AVT1B_ARATH	Transmembrane amino acid transporter family protein
Vs_5811_c0_g2_i2	595.796			NA
Vs_192_c0_g1_i23	581.453			NA
Vs_14_c1_g2_i23	576.075		sp|P13447|LAT52_SOLLC	Anther-specific protein LAT52
Vs_6590_c0_g1_i3	574.282	NP_973738.1	sp|Q8GXL3|SPL8_ARATH	Squamosa promoter-binding-like protein 10
Vs_6305_c0_g1_i1	570.099	NP_194790.1	sp|Q9M099|SCP24_ARATH	Putative serine carboxypeptidase-like 23
Vs_7129_c0_g1_i2	569.502	NP_194639.1	sp|Q8S3D1|BH068_ARATH	Transcription factor bHLH133
Vs_2196_c0_g1_i1	563.526	NP_201262.1	sp|Q9FLG1|BXL4_ARATH	Beta-xylosidase/alpha-L-arabinofuranosidase 1 (Fragment)
Vs_552_c0_g1_i2	558.745	NP_196290.1	sp|Q42578|PER53_ARATH	Peroxidase A2
Vs_507_c0_g1_i2	549.781			NA
Vs_1615_c0_g1_i2	548.586			NA
Vs_3903_c2_g1_i1	540.817	NP_179503.1	sp|O64477|Y2913_ARATH	S-locus lectin protein kinase family protein
Vs_3025_c0_g1_i3	539.622	NP_201246.1	sp|Q9FME8|OPT4_ARATH	oligopeptide transporter 4
Vs_262_c0_g2_i4	533.646	NP_175759.1	sp|P13853|HS17C_ARATH	HSP20-like chaperones superfamily protein
Vs_6734_c0_g1_i3	533.646	NP_171637.1	sp|Q9LNJ3|APF2_ARATH	Probable aspartic protease At2g35615
Vs_303_c0_g1_i7	530.658			NA
Vs_6127_c0_g1_i1	524.683	NP_194100.1	sp|P13240|DR206_PEA	Disease resistance-responsive (dirigent-like protein) family protein
Vs_613_c0_g1_i4	518.707	NP_683559.2	sp|Q8W034|RNP1_ARATH	Uncharacterized RNA-binding protein C660.15
Vs_6590_c0_g1_i8	518.707	NP_683267.1	sp|Q8GXL3|SPL8_ARATH	squamosa promoter binding protein-like 8
Vs_7608_c0_g1_i1	515.719			NA
Vs_6551_c0_g1_i2	507.353	NP_190894.1	sp|P35512|PALY_MALDO	phenylalanine ammonia-lyase 2
Vs_3370_c0_g1_i1	498.986			NA
Vs_1711_c0_g1_i1	495.401	NP_564017.1	sp|P0DI20|CSPL1_OSMLA	Uncharacterized protein family (UPF0497)
Vs_534_c0_g1_i21	491.815		sp|Q45754|C12AA_BACTU	Pesticidal crystal protein Cry12Aa
Vs_262_c0_g1_i1	490.62	NP_175759.1	sp|Q84Q77|HS17A_ORYSJ	HSP20-like chaperones superfamily protein
Vs_590_c0_g2_i2	486.437	NP_171620.2	sp|Q9MAM3|KCS1_ARATH	3-ketoacyl-CoA synthase 8
Vs_80_c0_g1_i2	484.644		sp|P0C8Y4|DEF1_DAHME	Defensin-1
Vs_590_c0_g2_i1	479.863	NP_171620.2	sp|Q9MAM3|KCS1_ARATH	3-ketoacyl-CoA synthase 8
Vs_340_c0_g1_i22	478.071	NP_181486.1	sp|O80641|GASA8_ARATH	Gibberellin-regulated protein 8
Vs_2613_c0_g1_i2	476.278		sp|P37219|ASR2_SOLLC	Abscisic stress-ripening protein 2
Vs_1115_c0_g1_i1	474.485	NP_565008.1	sp|Q949X9|LPR2_ARATH	Multicopper oxidase LPR1
Vs_1336_c0_g1_i3	469.704			NA
Vs_14_c7_g1_i1	466.119	NP_850700.1		Bifunctional inhibitor/lipid-transfer protein/seed storage 2S albumin superfamily protein
Vs_21826_c0_g1_i2	466.119	NP_177109.3	sp|Q9C788|C70B1_ARATH	cytochrome P450, family 704, subfamily B, polypeptide 1
Vs_484_c0_g1_i10	464.326			NA
Vs_1711_c0_g1_i4	463.131	NP_564017.1	sp|P0DI20|CSPL1_OSMLA	Uncharacterized protein family (UPF0497)
Vs_187_c0_g1_i14	457.155	NP_195463.1	sp|Q10J20|D14L_ORYSJ	Strigolactone esterase RMS3
Vs_4905_c1_g1_i2	457.155	NP_199199.1	sp|Q9M7I7|CLH2_ARATH	Chlorophyllase-1
Vs_3429_c0_g2_i2	454.167	NP_001078488.1		Bifunctional inhibitor/lipid-transfer protein/seed storage 2S albumin superfamily protein
Vs_6017_c0_g1_i1	452.972	NP_190982.1	sp|Q9M390|PTR1_ARATH	Protein NRT1/ PTR FAMILY 8.3
Vs_303_c1_g1_i3	449.984			NA
Vs_2200_c0_g1_i8	446.398	NP_565881.1	sp|O80434|LAC4_ARATH	Laccase-12
Vs_33813_c0_g1_i1	442.813			NA
Vs_5932_c0_g1_i7	442.215	NP_174180.1	sp|Q9FXJ2|GDL7_ARATH	GDSL-like Lipase/Acylhydrolase superfamily protein
Vs_1152_c0_g2_i1	441.618			NA
Vs_6568_c0_g1_i3	439.825	NP_174083.1	sp|Q9M6E2|DBAT_TAXCU	HXXXD-type acyl-transferase family protein
Vs_782_c0_g2_i1	437.435	NP_181221.1	sp|P25818|TIP11_ARATH	gamma tonoplast intrinsic protein
Vs_80_c0_g1_i33	431.459		sp|A4L7R8|DEF2_PINSY	Defensin-1
Vs_1582_c0_g1_i3	430.264	NP_001031938.1	sp|O04136|KNAP3_MALDO	Homeobox protein knotted-1-like 3
Vs_1293_c0_g1_i3	426.08	NP_175046.1	sp|Q9MAR8|SCP44_ARATH	Serine carboxypeptidase-like 46
Vs_1336_c0_g1_i6	425.483			NA
Vs_5334_c0_g2_i1	418.909	NP_190963.1	sp|Q3HRQ2|GLOX_VITPS	WSC domain-containing protein ARB_07867
Vs_877_c0_g1_i18	418.909	NP_001326423.1	sp|Q9LE63|MY106_ARATH	Transcription factor MYB102
Vs_1747_c0_g1_i2	417.714	NP_173714.2	sp|F4I4K5|LPR1_ARATH	Multicopper oxidase LPR1
Vs_47_c0_g1_i5	415.921			NA
Vs_8462_c0_g1_i16	415.324	NP_176598.1	sp|Q9SH66|DIR5_ARATH	Disease resistance-responsive (dirigent-like protein) family protein
Vs_3397_c2_g1_i1	413.531			NA
Vs_685_c0_g1_i5	406.958	NP_973431.1	sp|C5H429|DBR2_ARTAN	oxophytodienoate-reductase 3
Vs_986_c0_g1_i1	396.201			NA
Vs_377_c0_g1_i3	388.432			NA
Vs_33_c1_g1_i2	387.835	NP_564252.2		Son of sevenless protein
Vs_2961_c0_g1_i2	384.847	NP_565996.1	sp|O22845|CML5_ARATH	Calmodulin-like protein 5
Vs_5355_c0_g1_i14	382.457			NA
Vs_2906_c0_g1_i2	381.859	NP_188919.1	sp|Q9LUI1|LRX6_ARATH	Leucine-rich repeat extensin-like protein 2
Vs_5998_c0_g1_i2	381.261	NP_198976.3	sp|Q9FFR9|CHX18_ARATH	cation/H+ exchanger 18
Vs_14739_c0_g2_i1	378.871		sp|P27316|L_RVFVZ	RNA-directed RNA polymerase L
Vs_2906_c0_g1_i1	377.676	NP_188919.1	sp|Q9LUI1|LRX6_ARATH	Leucine-rich repeat extensin-like protein 2
Vs_1814_c0_g1_i3	373.493			NA
Vs_7423_c0_g1_i1	373.493	NP_188513.1	sp|Q8VZ80|PLT5_ARATH	Probable polyol transporter 4
Vs_340_c0_g1_i10	372.895	NP_181486.1	sp|O80641|GASA8_ARATH	Gibberellin-regulated protein 8
Vs_176_c0_g1_i1	367.517	NP_201231.1	sp|Q9FE06|EXOL2_ARATH	Protein EXORDIUM-like 1
Vs_125_c0_g1_i9	366.919	NP_001330561.1	sp|Q67ZU1|LIP2_ARATH	Myzus persicae-induced lipase 1
Vs_340_c0_g1_i21	365.724	NP_181486.1	sp|O80641|GASA8_ARATH	Gibberellin-regulated protein 8
Vs_484_c0_g1_i5	362.139			NA
Vs_1458_c0_g1_i11	360.943	NP_200002.3	sp|Q9LT91|PER66_ARATH	Peroxidase superfamily protein
Vs_786_c0_g1_i12	360.943	NP_171914.1	sp|Q9I3H5|BVMO_PSEAE	YUCCA 9
Vs_595_c0_g1_i4	356.76	NP_171915.1	sp|Q8CGY8|OGT1_MOUSE	UDP-N-acetylglucosamine--peptide N-acetylglucosaminyltransferase 110 kDa subunit
Vs_19722_c0_g1_i3	354.37	NP_849923.1	sp|Q8RWZ6|PIN4_ARATH	Auxin efflux carrier family protein
Vs_3_c1_g1_i25	354.37	NP_173652.1	sp|G3FIN8|UGTK4_MANES	UDP-glucosyl transferase 85A7
Vs_7099_c0_g1_i13	353.175	NP_568930.1	sp|Q94KT8|COBRA_ARATH	COBRA-like protein 3
Vs_7855_c0_g1_i7	353.175	NP_565409.1	sp|Q9SII5|EXOL5_ARATH	Protein EXORDIUM-like 7
Vs_1615_c0_g1_i1	352.577			NA
Vs_1213_c0_g1_i8	348.992	NP_190878.2	sp|Q0WPI9|GDL59_ARATH	GDSL-like Lipase/Acylhydrolase superfamily protein
Vs_7651_c1_g1_i2	347.796	NP_187623.2		hypothetical protein AT3G10120
Vs_262_c0_g1_i2	345.406	NP_175759.1	sp|Q84Q77|HS17A_ORYSJ	HSP20-like chaperones superfamily protein
Vs_5482_c0_g1_i4	344.808	NP_175759.1	sp|Q84Q77|HS17A_ORYSJ	HSP20-like chaperones superfamily protein
Vs_5431_c1_g1_i5	341.821	NP_192897.2	sp|Q9LEF0|GPX4_MESCR	Probable phospholipid hydroperoxide glutathione peroxidase
Vs_21607_c0_g1_i1	341.223	NP_191109.1	sp|Q9M2S9|EXP16_ARATH	Expansin-A4
Vs_340_c0_g1_i27	327.478	NP_181486.1	sp|O80641|GASA8_ARATH	Gibberellin-regulated protein 8
Vs_507_c0_g1_i4	327.478	NP_196043.2	sp|P45725|PAL3_ARATH	Phenylalanine ammonia-lyase 1
Vs_606_c0_g1_i4	325.088	NP_179978.2	sp|Q1PF08|SCP22_ARATH	Serine carboxypeptidase-like 31
Vs_2059_c0_g1_i5	324.49	NP_566213.1	sp|Q8LFN2|Y3037_ARATH	Probable LRR receptor-like serine/threonine-protein kinase At2g02780
Vs_257_c1_g1_i2	323.893			NA
Vs_6601_c0_g1_i1	323.893			NA
Vs_298_c0_g1_i9	319.71	NP_197474.1	sp|Q8VYZ3|PME53_ARATH	Probable pectinesterase 8
Vs_3452_c0_g1_i14	318.515	NP_172925.1	sp|Q38909|XTH28_ARATH	xyloglucan endotransglucosylase/hydrolase 28
Vs_1849_c4_g1_i5	310.746			NA
Vs_407_c0_g1_i2	309.551	NP_187257.2	sp|Q6GV12|KDSR_MOUSE	NAD(P)-binding Rossmann-fold superfamily protein
Vs_3570_c0_g1_i9	305.368	NP_200227.1	sp|Q00763|COMT1_POPTM	O-methyltransferase 1
Vs_784_c0_g1_i13	302.38	NP_564693.1	sp|Q8LPN7|RNG1L_ARATH	RING/U-box superfamily protein
Vs_8016_c0_g1_i1	292.221	NP_194761.1	sp|Q40374|PR1_MEDTR	Pathogenesis-related protein PRB1-2
Vs_4220_c0_g1_i9	291.623	NP_190982.1	sp|Q9M390|PTR1_ARATH	Protein NRT1/ PTR FAMILY 8.3
Vs_9474_c0_g1_i2	291.623			NA
Vs_2196_c0_g1_i3	291.026	NP_201262.1	sp|Q9FLG1|BXL4_ARATH	Beta-xylosidase/alpha-L-arabinofuranosidase 1 (Fragment)
Vs_14_c1_g2_i17	285.647		sp|Q6NMJ2|OLE96_ARATH	Pollen-specific protein-like At4g18596
Vs_2200_c0_g1_i9	280.867	NP_200810.1	sp|Q5N9X2|LAC4_ORYSJ	Laccase-12
Vs_14_c1_g2_i19	280.269		sp|Q6NMJ2|OLE96_ARATH	Pollen-specific protein-like At4g18596
Vs_5411_c0_g1_i1	280.269	NP_567556.1	sp|Q8L928|DMP4_ARATH	transmembrane protein, putative (DUF679)
Vs_5892_c0_g1_i4	280.269	NP_200588.2	sp|Q69PA8|GLO11_ORYSJ	Very-long-chain aldehyde decarbonylase GL1-1
Vs_2200_c0_g1_i7	279.671	NP_200810.1	sp|Q5N9X2|LAC4_ORYSJ	Laccase-12
Vs_16556_c0_g1_i3	278.476	NP_193844.2	sp|Q84MA5|CAAT1_ARATH	Cationic amino acid transporter 5
Vs_959_c2_g1_i2	276.683	NP_849634.1	sp|Q2QNG7|ACLA3_ORYSJ	ATP-citrate synthase alpha chain protein 2
Vs_8969_c0_g1_i1	276.086			NA
Vs_13872_c0_g1_i6	273.098	NP_197262.1	sp|Q9LF64|ATL52_ARATH	RING/U-box superfamily protein
Vs_791_c2_g1_i5	271.903	NP_176280.1	sp|O22718|ACLA2_ARATH	ATP-citrate synthase alpha chain protein 2
Vs_3746_c0_g1_i16	268.915	NP_567251.2	sp|F1SWA0|ZERSY_ZINZE	Zerumbone synthase
Vs_4595_c0_g1_i7	268.915	NP_194975.2	sp|Q41001|BCP_PEA	Uclacyanin 1
Vs_10445_c0_g2_i2	259.951	NP_199283.1	sp|Q9FIZ3|GSO2_ARATH	LRR receptor-like serine/threonine-protein kinase GSO1
Vs_1244_c0_g1_i6	258.158	NP_188834.5	sp|A9NQT1|GNKL1_PICSI	Receptor-like protein kinase-related family protein
Vs_8454_c0_g1_i3	256.365	NP_197631.1		FANTASTIC four-like protein (DUF3049)
Vs_2010_c0_g1_i6	254.573	NP_200588.2	sp|Q8H1Z0|CER3_ARATH	Very-long-chain aldehyde decarbonylase GL1-1
Vs_372_c0_g1_i14	253.377			NA
Vs_249_c0_g1_i3	252.78	NP_196874.1	sp|A0A0P0XM10|PAO6_ORYSJ	Polyamine oxidase 6
Vs_7630_c0_g1_i1	249.792	NP_176482.1	sp|Q9LQ12|4CLL1_ARATH	acyl-CoA synthetase 5
Vs_5553_c0_g1_i2	247.402			NA
Vs_11025_c1_g1_i5	244.414	NP_200464.1		tRNA-splicing ligase (DUF239)
Vs_10300_c0_g1_i4	243.816	NP_564821.1	sp|O48538|RBOHF_ARATH	respiratory burst oxidase protein F
Vs_20947_c0_g1_i4	243.816	NP_001331531.1	sp|Q1MTN3|PIC1_SCHPO	Inner centromere protein-related protein pic1
Vs_10064_c0_g1_i3	240.828	NP_194436.2	sp|Q9T041|TOR1_ARATH	TORTIFOLIA1-like protein 1
Vs_3059_c0_g3_i4	237.84	NP_051072.1	sp|P12217|ACCD_MARPO	Cytochrome f
Vs_5483_c0_g1_i1	237.243	NP_176350.1	sp|Q94KB7|MLO6_ARATH	Seven transmembrane MLO family protein
Vs_11190_c0_g1_i1	236.645			NA
Vs_3467_c0_g1_i1	236.047	NP_177743.1	sp|Q9SU40|SKU5_ARATH	SKU5 similar 5
Vs_613_c0_g2_i2	236.047	NP_187257.2	sp|Q6GV12|KDSR_MOUSE	NAD(P)-binding Rossmann-fold superfamily protein
Vs_534_c0_g1_i17	233.059			NA
Vs_2993_c0_g1_i2	228.876	NP_850700.1		Bifunctional inhibitor/lipid-transfer protein/seed storage 2S albumin superfamily protein
Vs_3001_c0_g1_i6	228.876	NP_171637.1	sp|Q9LNJ3|APF2_ARATH	Eukaryotic aspartyl protease family protein
Vs_2961_c0_g1_i5	227.681	NP_565996.1	sp|O22845|CML5_ARATH	Calmodulin-like protein 5
Vs_9525_c0_g1_i19	227.681	NP_192776.1	sp|Q9SV84|NIP51_ARATH	NOD26-like intrinsic protein 5;1
Vs_105_c0_g1_i10	227.084	NP_566565.1	sp|Q9LSP0|PER29_ARATH	Putative Peroxidase 48
Vs_3926_c0_g1_i3	225.291	NP_179223.1	sp|Q9SIX1|KCS9_ARATH	3-ketoacyl-CoA synthase 9
Vs_5899_c0_g1_i2	218.717	NP_001078368.1	sp|F4JMB8|HIP44_ARATH	Heavy metal-associated isoprenylated plant protein 45
Vs_14304_c1_g1_i11	218.12	NP_179933.2	sp|Q96EN8|MOCOS_HUMAN	Pyridoxal phosphate (PLP)-dependent transferases superfamily protein
Vs_2199_c2_g1_i3	216.925			NA
Vs_3926_c0_g1_i2	214.534	NP_179223.1	sp|Q9SIX1|KCS9_ARATH	3-ketoacyl-CoA synthase 9
Vs_11981_c0_g1_i1	213.937			NA
Vs_3548_c0_g1_i15	213.937			NA
Vs_9592_c0_g1_i3	213.937	NP_001324908.1	sp|Q1PEY6|EPFL6_ARATH	EPIDERMAL PATTERNING FACTOR-like protein 6
Vs_5075_c0_g1_i5	213.339	NP_563710.1	sp|Q6L4D2|PM19L_ORYSJ	Membrane protein PM19L
Vs_13485_c0_g1_i2	212.144	NP_001118913.1	sp|Q8VZQ2|MYB61_ARATH	Transcription factor MYB86
Vs_17831_c0_g1_i3	212.144	NP_195808.1	sp|Q9LZV8|ATL74_ARATH	RING/U-box superfamily protein
Vs_13326_c0_g1_i4	210.949		sp|O81103|PPO_PRUAR	Polyphenol oxidase latent form, chloroplastic
Vs_1422_c0_g1_i10	210.949	NP_566483.1	sp|Q9LUM3|SBT15_ARATH	Subtilisin-like protease SBT1.6
Vs_1786_c0_g3_i3	210.949			NA
Vs_33_c1_g1_i1	210.949	NP_564252.2		Son of sevenless protein
Vs_6044_c0_g1_i9	208.558	NP_193944.2	sp|Q6R2J8|SRF8_ARATH	STRUBBELIG-receptor family 8
Vs_8757_c0_g1_i1	208.558			NA
Vs_1849_c4_g1_i4	206.766			NA
Vs_4126_c0_g1_i1	206.766			NA
Vs_11806_c0_g1_i7	204.973			NA
Vs_2997_c0_g3_i1	204.375	NP_189518.2	sp|Q12UJ7|DHQS_METBU	3-dehydroquinate synthase
Vs_3305_c2_g1_i3	203.778			NA
Vs_6848_c0_g1_i2	203.778			NA
Vs_35871_c0_g1_i1	202.582	NP_191109.1	sp|Q9M2S9|EXP16_ARATH	Expansin-A4
Vs_644_c1_g1_i5	202.582	NP_001328850.1	sp|Q1PEB4|Y4498_ARATH	Uncharacterized protein At4g04980
Vs_26833_c0_g1_i1	201.387	NP_179646.1	sp|O89114|DNJB5_MOUSE	DnaJ homolog subfamily B member 5
Vs_791_c0_g1_i1	201.387	NP_172414.1	sp|Q53JY8|ACLA1_ORYSJ	ATP-citrate synthase alpha chain protein 2
Vs_3225_c1_g1_i1	197.802			NA
Vs_10219_c1_g1_i2	197.204			NA
Vs_8500_c0_g1_i11	195.411	NP_172425.2	sp|Q8VZQ2|MYB61_ARATH	Myb-related protein Hv33
Vs_2517_c2_g1_i7	194.216	NP_563870.2	sp|Q6I544|GL52_ORYSJ	Germin-like protein subfamily 1 member 1
Vs_2496_c0_g1_i1	193.619	NP_174259.1	sp|Q9C7N5|GDL14_ARATH	GDSL-like Lipase/Acylhydrolase superfamily protein
Vs_21373_c0_g1_i1	192.423	NP_850967.1	sp|Q8RVL2|DEK1_ARATH	calpain-type cysteine protease family
Vs_378_c0_g1_i3	192.423			NA
Vs_2993_c0_g1_i4	191.826	NP_850700.1		Bifunctional inhibitor/lipid-transfer protein/seed storage 2S albumin superfamily protein
Vs_5657_c0_g1_i1	191.826			NA
Vs_271_c0_g1_i7	191.228	NP_567443.1	sp|Q3ZBL1|MTND_BOVIN	acireductone dioxygenase 1
Vs_3225_c0_g1_i29	190.033		sp|A0A1B4XBG9|SDND_SORAA	Methyltransferase sdnD
Vs_14033_c0_g1_i1	189.436	NP_197848.1		TRP-like ion channel protein (Protein of unknown function, DUF599)
Vs_9168_c0_g1_i2	188.24			NA
Vs_2010_c0_g1_i10	186.448	NP_200588.2	sp|Q8H1Z0|CER3_ARATH	Very-long-chain aldehyde decarbonylase GL1-1
Vs_842_c1_g1_i2	186.448			NA
Vs_219_c0_g2_i3	185.85	NP_173656.1	sp|Q9SK82|U85A1_ARATH	UDP-Glycosyltransferase superfamily protein
Vs_2141_c3_g1_i1	185.252			NA
Vs_3745_c0_g1_i14	183.46	NP_196538.1	sp|Q9LXD9|PME51_ARATH	Plant invertase/pectin methylesterase inhibitor superfamily
Vs_2467_c0_g1_i3	182.862	NP_565746.1		transmembrane protein, putative (DUF1068)
Vs_11924_c0_g1_i8	181.069	NP_195422.3	sp|O23181|PLP3_ARATH	PATATIN-like protein 4
Vs_6270_c0_g1_i1	178.081			NA
Vs_1458_c0_g1_i19	177.484	NP_200002.3	sp|Q9LT91|PER66_ARATH	Peroxidase superfamily protein
Vs_4220_c0_g1_i1	177.484	NP_190982.1	sp|Q9M390|PTR1_ARATH	Protein NRT1/ PTR FAMILY 8.3
Vs_128_c0_g3_i1	176.886	NP_199704.1	sp|Q8GSM7|HST_TOBAC	Spermidine hydroxycinnamoyl transferase
Vs_1582_c0_g1_i1	176.886	NP_001031938.1	sp|P48000|KNAT3_ARATH	Homeobox protein knotted-1-like 3
Vs_12152_c0_g1_i1	176.289	NP_200350.2	sp|F4K3G5|EDM2_ARATH	Protein ENHANCED DOWNY MILDEW 2
Vs_3088_c0_g1_i1	175.691			NA
Vs_5905_c0_g1_i2	175.691	NP_196791.1	sp|Q9LXV2|MYB46_ARATH	Transcription factor MYB86
Vs_2059_c0_g1_i2	175.093	NP_566213.1	sp|Q8LFN2|Y3037_ARATH	Probable LRR receptor-like serine/threonine-protein kinase At2g02780
Vs_3193_c0_g1_i1	172.703	NP_001320834.1	sp|Q93Z20|PTR17_ARATH	Protein NRT1/ PTR FAMILY 7.1
Vs_10448_c0_g1_i1	169.118	NP_566601.1		transmembrane protein, putative (Protein of unknown function, DUF599)
Vs_19932_c0_g2_i1	169.118		sp|Q9FRX6|AS1_ANTMA	Polyphenol oxidase latent form, chloroplastic
Vs_3433_c0_g1_i2	168.52	NP_177973.4	sp|Q84V39|ALL10_OLEEU	Glucan endo-1,3-beta-glucosidase
Vs_3548_c0_g1_i4	166.727			NA
Vs_5355_c0_g2_i18	166.727			NA
Vs_1422_c0_g1_i5	166.13	NP_566483.1	sp|Q9LUM3|SBT15_ARATH	Subtilisin-like protease SBT1.6
Vs_9645_c0_g1_i5	164.934	NP_849391.2	sp|Q42368|PPDK2_MAIZE	Pyruvate, phosphate dikinase 1, chloroplastic
Vs_12630_c0_g1_i2	163.739	NP_192819.1		hypothetical protein AT4G10810
Vs_5892_c0_g1_i6	163.739	NP_200588.2	sp|Q69PA8|GLO11_ORYSJ	Very-long-chain aldehyde decarbonylase GL1-1
Vs_2983_c0_g1_i4	163.142	NP_188670.1		actin cytoskeleton-regulatory complex pan-like protein
Vs_3206_c0_g1_i12	163.142	NP_849869.1	sp|Q9C554|EXPA1_ARATH	Expansin-A8
Vs_8533_c0_g1_i3	163.142			NA
Vs_257_c1_g1_i1	162.544			NA
Vs_3505_c0_g1_i1	161.946	NP_001190129.1	sp|Q8LFY8|ATL54_ARATH	RING/U-box superfamily protein
Vs_9138_c0_g1_i7	161.946	NP_196667.2	sp|P48001|KNAT4_ARATH	homeobox protein knotted-1-like 4
Vs_1724_c0_g1_i4	161.349	NP_195794.1	sp|P20144|WUN1_SOLTU	Wound-induced protein 1
Vs_3087_c0_g1_i1	160.154	NP_683267.1	sp|Q8GXL3|SPL8_ARATH	squamosa promoter binding protein-like 8
Vs_3206_c0_g1_i10	158.958	NP_181593.1	sp|Q40636|EXPA2_ORYSJ	Expansin-A4
Vs_11721_c0_g3_i1	158.361	NP_200022.1	sp|Q8R151|ZNFX1_MOUSE	P-loop containing nucleoside triphosphate hydrolases superfamily protein
Vs_14_c1_g2_i25	158.361		sp|P13447|LAT52_SOLLC	Anther-specific protein LAT52
Vs_4527_c0_g1_i12	158.361	NP_189528.1	sp|Q9LJX0|AB19B_ARATH	ATP binding cassette subfamily B19
Vs_14597_c0_g1_i5	157.763	NP_850466.2	sp|B9G5N1|PAIR3_ORYSJ	Meiosis-specific protein PAIR3
Vs_394_c0_g2_i1	157.763			NA
Vs_9179_c0_g1_i1	157.763			NA
Vs_1613_c0_g1_i1	157.166	NP_001318340.1	sp|O22780|FBT9_ARATH	Probable folate-biopterin transporter 8, chloroplastic
Vs_2583_c0_g1_i5	156.568			NA
Vs_10912_c0_g1_i1	155.373	NP_192114.1	sp|Q7EZD7|MST3_ORYSJ	sugar transporter protein 7
Vs_5553_c0_g1_i14	154.775			NA
Vs_7500_c0_g1_i2	154.775	NP_199586.1	sp|Q39183|D6KL2_ARATH	Protein kinase G11A
Vs_15861_c0_g1_i1	154.178	NP_173703.2	sp|P13240|DR206_PEA	Disease resistance-responsive (dirigent-like protein) family protein
Vs_3552_c0_g1_i4	152.385	NP_001325251.1	sp|O82081|UCC1_ARATH	Uclacyanin 1
Vs_7106_c0_g1_i2	152.385	NP_172203.2	sp|Q8L7Y9|NPC1_ARATH	Non-specific phospholipase C2
Vs_12734_c0_g1_i1	151.787	NP_974125.1	sp|Q9SF78|GDL29_ARATH	GDSL-like Lipase/Acylhydrolase superfamily protein
Vs_14845_c0_g1_i15	151.19	NP_567135.1	sp|Q570C0|TIR1_ARATH	Protein TRANSPORT INHIBITOR RESPONSE 1
Vs_15384_c0_g1_i1	151.19			NA
Vs_6793_c0_g1_i3	150.592	NP_200893.1	sp|Q6Z345|DOF4_ORYSJ	OBF binding protein 4
Vs_12040_c0_g1_i3	149.397	NP_850114.1	sp|Q0V7X4|FIT_ARATH	Transcription factor FER-LIKE IRON DEFICIENCY-INDUCED TRANSCRIPTION FACTOR
Vs_5172_c0_g1_i2	148.799		sp|A9NQT1|GNKL1_PICSI	Antifungal protein ginkbilobin-2
Vs_3507_c0_g2_i1	147.007	NP_191026.1	sp|Q43154|GSHRP_SPIOL	Glutathione reductase, chloroplastic
Vs_9495_c0_g1_i3	145.812	NP_190584.1	sp|Q9SD53|Y3720_ARATH	transmembrane protein, putative (DUF247)
Vs_12165_c0_g1_i2	145.214	NP_172925.1	sp|Q38909|XTH28_ARATH	xyloglucan endotransglucosylase/hydrolase 28
Vs_2599_c0_g1_i5	144.616	NP_199065.1	sp|Q9FIG7|DIR2_ARATH	Disease resistance-responsive (dirigent-like protein) family protein
Vs_4752_c0_g1_i1	144.019	NP_566225.4	sp|O04133|SRC2_SOYBN	Synaptotagmin-4
Vs_9823_c0_g1_i1	144.019	NP_175759.1	sp|Q84Q77|HS17A_ORYSJ	HSP20-like chaperones superfamily protein
Vs_2061_c0_g2_i7	143.421	NP_187154.1	sp|Q56XP4|NHX2_ARATH	Sodium/hydrogen exchanger 2
Vs_526_c0_g2_i1	143.421	NP_186830.1		EEIG1/EHBP1 protein amino-terminal domain protein
Vs_8231_c0_g1_i5	142.824	NP_850879.1	sp|Q8LPH6|MYB86_ARATH	Myb-related protein Hv33
Vs_5496_c0_g1_i4	142.226	NP_171920.1	sp|P49679|IAA4_PEA	Auxin-responsive protein IAA16
Vs_22573_c1_g1_i1	141.628	NP_001031938.1	sp|P48000|KNAT3_ARATH	Homeobox protein knotted-1-like 3
Vs_3930_c0_g1_i2	141.628	NP_190584.1	sp|P0C897|Y3264_ARATH	transmembrane protein, putative (DUF247)
Vs_3774_c0_g1_i17	141.031	NP_001324908.1	sp|Q2V3I3|EPFL4_ARATH	Polygalacturonase
Vs_1962_c0_g1_i2	139.836	NP_197062.1	sp|Q9LF24|LNG1_ARATH	Protein TRM32
Vs_4465_c0_g1_i3	139.238	NP_566565.1	sp|Q9LSP0|PER29_ARATH	Peroxidase family protein
Vs_12743_c0_g1_i1	138.64	NP_001331982.1	sp|Q9XZC0|LCTA_LATTR	ankyrin-like1
Vs_3930_c0_g1_i5	138.64	NP_190584.1	sp|Q9SD53|Y3720_ARATH	transmembrane protein, putative (DUF247)
Vs_2778_c0_g1_i7	138.043	NP_001321956.1	sp|Q9MAP7|SBT35_ARATH	Subtilisin-like protease SBT3.16
Vs_8386_c0_g1_i23	138.043	NP_181679.4	sp|P22196|PER2_ARAHY	peroxidase superfamily protein
Vs_28391_c0_g1_i1	137.445	NP_174286.1	sp|P10707|CB2D_SOLLC	Chlorophyll a-b binding protein 1D (Fragment)
Vs_1339_c1_g1_i1	136.848			NA
Vs_3262_c0_g2_i1	136.25	NP_194197.1	sp|Q6YXH5|ZHD1_ORYSJ	Zinc-finger homeodomain protein 2
Vs_156_c0_g1_i12	134.457			NA
Vs_25034_c0_g1_i2	133.86			NA
Vs_3397_c2_g2_i1	133.86			NA
Vs_18560_c0_g1_i10	133.262	NP_001119092.1	sp|Q0J035|PANK2_ORYSJ	pantothenate kinase 2
Vs_6849_c0_g1_i2	133.262	NP_190894.1	sp|P35512|PALY_MALDO	phenylalanine ammonia-lyase 2
Vs_1460_c0_g1_i2	132.665			NA
Vs_5603_c0_g1_i1	132.665			NA
Vs_3259_c0_g1_i1	131.469	NP_001332170.1	sp|Q8GW43|BIOF_ARATH	biotin F
Vs_6681_c0_g1_i1	131.469	NP_177245.1	sp|Q9SSK5|MLP43_ARATH	MLP-like protein 43
Vs_7551_c0_g1_i2	131.469	NP_564971.2	sp|Q9FI14|TAO1_ARATH	Probable disease resistance protein RPP1
Vs_8533_c0_g1_i1	130.872			NA
Vs_2341_c0_g1_i11	129.677	NP_001324193.1	sp|Q9SCV4|BGAL8_ARATH	Beta-galactosidase
Vs_10726_c0_g1_i3	129.079	NP_565476.1	sp|Q9SIV3|GLK1_ARATH	Probable transcription factor GLK2
Vs_11527_c0_g1_i4	128.481		sp|Q76DT2|TX60A_ACTVL	DELTA-alicitoxin-Pse2a
Vs_8411_c0_g2_i5	127.884	NP_201021.1		peptidoglycan-binding LysM domain-containing protein
Vs_5932_c0_g1_i1	127.286	NP_001329404.1	sp|Q9FXJ2|GDL7_ARATH	GDSL-like Lipase/Acylhydrolase superfamily protein
Vs_13780_c0_g3_i2	126.689	NP_199208.1		vacuolar protein sorting-associated protein (DUF946)
Vs_4788_c0_g1_i3	126.091	NP_197233.1	sp|P19595|UGPA_SOLTU	UTP--glucose-1-phosphate uridylyltransferase
Vs_2520_c0_g1_i4	125.494	NP_001320678.1	sp|F4I214|TET10_ARATH	Tetraspanin-10
Vs_10622_c0_g2_i1	124.896			NA
Vs_1366_c0_g1_i2	124.896	NP_179331.1	sp|Q29Q26|AKR2B_ARATH	ankyrin repeat-containing 2B
Vs_18168_c1_g1_i7	124.896			NA
Vs_3087_c0_g1_i4	124.896	NP_683267.1	sp|Q8GXL3|SPL8_ARATH	squamosa promoter binding protein-like 8
Vs_5977_c0_g1_i2	124.896		sp|Q9QZ85|IIGP1_MOUSE	T-cell-specific guanine nucleotide triphosphate-binding protein 2
Vs_2792_c0_g1_i1	124.298			NA
Vs_4240_c0_g2_i1	124.298	NP_192022.1	sp|Q9M153|GDL61_ARATH	GDSL-like Lipase/Acylhydrolase superfamily protein
Vs_5096_c0_g1_i7	124.298	NP_171728.2	sp|Q10SY9|LSI2_ORYSJ	Uncharacterized transporter Mb2703
Vs_5425_c0_g1_i3	124.298	NP_174143.1	sp|Q9FZ95|PUP3_ARATH	purine permease 3
Vs_5663_c0_g1_i3	124.298			NA
Vs_5811_c0_g1_i3	123.103	NP_200638.1	sp|Q9LVM0|Y5830_ARATH	Probable inactive receptor kinase At2g26730
Vs_176_c0_g1_i3	122.506	NP_201231.1	sp|Q9FE06|EXOL2_ARATH	Protein EXORDIUM-like 7
Vs_4098_c0_g1_i13	122.506	NP_178313.1	sp|P46032|PTR2_ARATH	Protein NRT1/ PTR FAMILY 8.3
Vs_5384_c0_g1_i4	122.506			NA
Vs_13999_c0_g1_i10	121.908	NP_176555.4	sp|F4I3P9|MURE_ARATH	UDP-N-acetylmuramoyl-L-alanyl-D-glutamate--2,6-diaminopimelate ligase MurE homolog, chloroplastic
Vs_17343_c0_g1_i6	121.908	NP_001031963.1		alpha-(1,6)-fucosyltransferase
Vs_19863_c0_g2_i8	121.908			NA
Vs_22266_c0_g1_i26	121.908	NP_177605.2	sp|Q6NMQ7|GASA6_ARATH	Protein GAST1
Vs_4901_c0_g1_i3	121.908	NP_001118913.1	sp|Q8VZQ2|MYB61_ARATH	Transcription factor MYB4
Vs_2529_c0_g1_i5	120.713			NA
Vs_9492_c0_g1_i2	120.713	NP_195480.1	sp|Q9SZF7|SHR_ARATH	Protein SHORT-ROOT 2
Vs_10627_c1_g1_i3	120.115		sp|O64728|STI_ARATH	Protein STICHEL
Vs_1242_c0_g1_i1	120.115	NP_568085.2	sp|Q8S4F6|SQD2_ARATH	sulfoquinovosyldiacylglycerol 2
Vs_3505_c0_g1_i7	120.115	NP_001190129.1	sp|Q8LFY8|ATL54_ARATH	RING-H2 finger protein ATL54
Vs_4316_c0_g1_i2	120.115	NP_189946.1	sp|O23888|ALDO2_MAIZE	Indole-3-acetaldehyde oxidase
Vs_5471_c0_g1_i3	120.115	NP_196897.1	sp|P30081|CHS7_SOYBN	Chalcone synthase
Vs_17111_c0_g1_i2	118.92	NP_195946.2	sp|Q8VZA1|LAC11_ARATH	Laccase-4
Vs_5811_c0_g1_i6	118.92	NP_200638.1	sp|Q9LVM0|Y5830_ARATH	Probable inactive receptor kinase At2g26730
Vs_13562_c0_g1_i16	118.322	NP_186924.1	sp|Q9M8R7|P2C33_ARATH	Protein phosphatase 2C family protein
Vs_14067_c0_g1_i19	117.127			NA
Vs_18775_c0_g1_i1	117.127			NA
Vs_13549_c0_g1_i1	116.53	NP_175789.2	sp|P93788|REMO_SOLTU	Remorin
Vs_17241_c0_g1_i11	115.932	NP_567354.1	sp|Q84TI7|HKT1_ARATH	high-affinity K+ transporter 1
Vs_4707_c0_g1_i3	115.932			NA
Vs_14197_c0_g1_i3	115.335			NA
Vs_1654_c0_g1_i7	115.335			NA
Vs_8462_c0_g1_i3	114.139	NP_176598.1	sp|Q9SH66|DIR5_ARATH	Disease resistance-responsive (dirigent-like protein) family protein
Vs_10732_c0_g1_i4	113.542	NP_172690.1	sp|Q9FWX2|NAC7_ARATH	NAC domain-containing protein 26
Vs_257_c0_g1_i4	113.542	NP_173376.1	sp|Q9LN49|KCS4_ARATH	3-ketoacyl-CoA synthase 4
Vs_419_c1_g1_i6	113.542	NP_683542.1		Pollen Ole e 1 allergen and extensin family protein
Vs_3233_c0_g1_i4	112.944	NP_178161.1	sp|Q9M8L4|GLPK_ARATH	Glycerol kinase
Vs_11707_c0_g1_i4	111.749	NP_187619.1	sp|Q9SR72|GL32_ARATH	Spherulin-1A
Vs_13033_c0_g1_i3	111.749		sp|Q08303|PPOA_SOLLC	Polyphenol oxidase, chloroplastic
Vs_14723_c0_g1_i1	111.151	NP_173655.2	sp|G3FIN8|UGTK4_MANES	UDP-glucosyl transferase 85A3
Vs_331_c3_g1_i1	110.554			NA
Vs_3838_c0_g1_i4	110.554	NP_199586.1	sp|Q39183|D6KL2_ARATH	Protein kinase G11A
Vs_4648_c0_g1_i7	110.554	NP_181527.1	sp|Q6K638|HCT2_ORYSJ	HXXXD-type acyl-transferase family protein
Vs_8231_c0_g1_i1	110.554	NP_850879.1	sp|Q8LPH6|MYB86_ARATH	Myb-related protein Hv33
Vs_14113_c0_g1_i3	109.956	NP_200237.1	sp|Q9XGM2|MRE11_ARATH	Double-strand break repair protein MRE11
Vs_249_c0_g1_i2	109.956	NP_196874.1	sp|O64411|PAO1_MAIZE	Polyamine oxidase 6
Vs_35919_c0_g1_i1	109.956			NA
Vs_6788_c1_g1_i1	109.956			NA
Vs_11034_c0_g1_i29	109.359			NA
Vs_5073_c0_g1_i5	109.359	NP_187445.1	sp|Q9SFC6|GDIR_ARATH	Rho GDP-dissociation inhibitor
Vs_6017_c0_g1_i2	109.359	NP_173670.2	sp|Q0WP01|PTR9_ARATH	Protein NRT1/ PTR FAMILY 5.1
Vs_6635_c1_g1_i1	109.359	NP_001324150.1	sp|Q07346|DCE_PETHY	Glutamate decarboxylase
Vs_693_c0_g1_i1	109.359	NP_566559.1	sp|Q9LRZ3|PUM24_ARATH	Pumilio homolog 3
Vs_10719_c0_g1_i2	108.761	NP_175933.1		tRNA-splicing ligase (DUF239)
Vs_13314_c0_g1_i1	108.761	NP_177313.1	sp|P84516|PER1_SORBI	Peroxidase superfamily protein
Vs_13428_c0_g1_i8	108.761	NP_001331064.1	sp|Q9FH13|RRAA3_ARATH	Ribonuclease E inhibitor RraA/Dimethylmenaquinone methyltransferase
Vs_2529_c0_g1_i2	108.761			NA
Vs_498_c0_g2_i6	108.761	NP_173656.1	sp|Q9SK82|U85A1_ARATH	UDP-Glycosyltransferase superfamily protein
Vs_5811_c0_g2_i1	108.761			NA
Vs_11288_c0_g1_i4	108.163			NA
Vs_5243_c0_g3_i1	108.163			NA
Vs_30585_c0_g1_i2	106.968	NP_191705.1	sp|Q8GW38|ATL47_ARATH	E3 ubiquitin-protein ligase ATL42
Vs_331_c0_g1_i3	106.371			NA
Vs_419_c1_g1_i10	106.371	NP_683542.1		Pollen Ole e 1 allergen and extensin family protein
Vs_5028_c0_g1_i4	106.371	NP_001325788.1	sp|Q2KIJ5|KDSR_BOVIN	NAD(P)-binding Rossmann-fold superfamily protein
Vs_8469_c0_g1_i2	106.371	NP_180712.1	sp|Q9SIQ2|GDL44_ARATH	GDSL-like Lipase/Acylhydrolase superfamily protein
Vs_8500_c0_g1_i8	106.371	NP_172425.2	sp|Q8VZQ2|MYB61_ARATH	Myb-related protein Hv33
Vs_13028_c0_g1_i1	105.773	NP_850781.2	sp|Q93YS4|AB22G_ARATH	ABC-2 type transporter family protein
Vs_22297_c0_g1_i3	105.773	NP_180568.1	sp|Q67UC7|HAK17_ORYSJ	Potassium transporter 6
Vs_3853_c0_g1_i26	105.773			NA
Vs_13042_c0_g1_i1	105.176			NA
Vs_13413_c0_g1_i2	105.176	NP_191490.2	sp|Q8IXU6|S35F2_HUMAN	solute carrier family 35 protein (DUF914)
Vs_13750_c0_g1_i1	105.176			NA
Vs_1962_c0_g1_i8	105.176	NP_197062.1	sp|Q9LF24|LNG1_ARATH	Protein TRM32
Vs_4848_c0_g1_i33	105.176	NP_201420.1	sp|P10933|FENR1_PEA	ferredoxin-NADP[+]-oxidoreductase 1
Vs_10214_c0_g1_i3	104.578	NP_191786.1	sp|Q9M1P7|BOR2_ARATH	HCO3- transporter family
Vs_534_c0_g1_i27	104.578		sp|Q45754|C12AA_BACTU	Pesticidal crystal protein Cry12Aa
Vs_13483_c0_g1_i2	103.98	NP_175142.1	sp|Q9C635|HSFB4_ARATH	heat shock transcription factor B4
Vs_13783_c0_g1_i1	103.383			NA
Vs_16570_c0_g1_i1	103.383	NP_172596.1	sp|Q3E6Q1|PPR32_ARATH	Pentatricopeptide repeat-containing protein At1g11290, chloroplastic
Vs_1849_c4_g1_i2	103.383			NA
Vs_6284_c0_g1_i5	103.383	NP_175481.1		actin cytoskeleton-regulatory complex pan-like protein
Vs_8722_c0_g1_i1	103.383	NP_173261.1	sp|P50699|TLPH_ARATH	Thaumatin-like protein 1
Vs_11221_c0_g2_i5	102.785	NP_197466.1	sp|Q3E9B4|OFP8_ARATH	Transcription repressor OFP4
Vs_16241_c0_g1_i1	102.785	NP_194534.1	sp|Q9SUD4|TET7_ARATH	tetraspanin7
Vs_3017_c0_g1_i3	102.785			NA
Vs_4752_c0_g1_i6	102.785	NP_566225.4	sp|O04133|SRC2_SOYBN	Synaptotagmin-4
Vs_16942_c0_g1_i1	102.188			NA
Vs_2543_c0_g2_i2	102.188	NP_563907.1	sp|Q9XJ36|CLPR2_ARATH	CLP protease proteolytic subunit 2
Vs_219_c0_g2_i1	101.59	NP_173656.1	sp|Q9SK82|U85A1_ARATH	UDP-Glycosyltransferase superfamily protein
Vs_22339_c0_g1_i1	101.59	NP_001318340.1	sp|O22780|FBT9_ARATH	Probable folate-biopterin transporter 8, chloroplastic
Vs_713_c1_g1_i2	101.59			NA
Vs_10343_c0_g1_i3	100.992	NP_196720.1	sp|Q9LYD3|DREB3_ARATH	Integrase-type DNA-binding superfamily protein
Vs_209_c0_g2_i11	100.395	NP_195410.1	sp|P47927|AP2_ARATH	Integrase-type DNA-binding superfamily protein
Vs_9043_c0_g1_i2	100.395			NA
Vs_363_c0_g1_i15	99.7973	NP_197392.2	sp|Q8H1D6|RBK1_ARATH	Protein kinase superfamily protein
Vs_4367_c0_g1_i2	99.7973	NP_850047.1	sp|P23326|RK35_SPIOL	Ribosomal protein L35
Vs_10912_c0_g1_i6	99.1997	NP_192114.1	sp|Q7EZD7|MST3_ORYSJ	sugar transporter protein 7
Vs_11826_c0_g1_i7	99.1997	NP_973978.2	sp|P85107|TGS1_RAT	Trimethylguanosine synthase
Vs_22249_c0_g4_i6	99.1997	NP_177579.1	sp|Q9CA74|NEN3_ARATH	Protein NEN4
Vs_32524_c0_g1_i1	99.1997			NA
Vs_130_c0_g1_i15	98.6021	NP_190949.1	sp|Q9M345|LRK42_ARATH	L-type lectin-domain containing receptor kinase IV.1
Vs_19252_c0_g1_i6	98.6021	NP_182281.1	sp|Q8LB72|PHR2_ARATH	photolyase/blue-light receptor 2
Vs_34478_c0_g1_i1	98.6021	NP_197221.1		B-cell receptor-associated-like protein
Vs_6849_c0_g1_i1	98.6021	NP_190894.1	sp|P35512|PALY_MALDO	phenylalanine ammonia-lyase 2
Vs_6910_c0_g1_i5	98.6021	NP_564798.1	sp|P80065|INVB_DAUCA	Glycosyl hydrolases family 32 protein
Vs_5953_c0_g1_i9	98.0045	NP_566383.1	sp|Q9SRK5|LSF2_ARATH	Phosphoglucan phosphatase LSF1, chloroplastic
Vs_9583_c0_g1_i3	98.0045			NA
Vs_11503_c0_g2_i5	97.4069			NA
Vs_1844_c0_g1_i3	97.4069	NP_192210.1	sp|Q42371|ERECT_ARATH	RNI-like superfamily protein
Vs_2792_c0_g1_i2	97.4069			NA
Vs_618_c0_g1_i9	97.4069	NP_563809.1	sp|Q9SGD6|AROD6_ARATH	arogenate dehydratase 6
Vs_11648_c0_g1_i1	96.2117	NP_173638.1	sp|Q9LM15|RA213_ARATH	Integrase-type DNA-binding superfamily protein
Vs_1654_c0_g1_i2	96.2117			NA
Vs_6245_c0_g2_i2	96.2117			NA
Vs_3605_c0_g1_i5	95.6141	NP_565882.1	sp|Q8L884|LAX4_MEDTR	Transmembrane amino acid transporter family protein
Vs_7811_c0_g1_i6	95.6141	NP_191192.1	sp|C5A6N2|TRM1_THEGJ	tRNA (guanine(26)-N(2))-dimethyltransferase
Vs_11565_c0_g2_i10	94.419			NA
Vs_4412_c0_g1_i1	94.419	NP_199704.1	sp|Q6K638|HCT2_ORYSJ	Hydroxycinnamoyltransferase 1
Vs_5354_c0_g2_i4	94.419	NP_565107.1	sp|M1T9X3|IRL1_GINBI	Phenylcoumaran benzylic ether reductase POP1
Vs_9438_c0_g1_i2	94.419			NA
Vs_3227_c0_g1_i3	93.8214	NP_187702.1	sp|Q9SG96|ATL72_ARATH	RING/U-box superfamily protein
Vs_1293_c0_g1_i5	93.2238	NP_175046.1	sp|Q9MAR8|SCP44_ARATH	Serine carboxypeptidase-like 46
Vs_13141_c0_g1_i2	93.2238	NP_199360.1		transmembrane protein, putative (DUF594)
Vs_6990_c0_g1_i1	93.2238	NP_195794.1	sp|P20144|WUN1_SOLTU	Wound-induced protein 1
Vs_15197_c0_g2_i1	92.6262			NA
Vs_7230_c2_g7_i1	92.6262	NP_195663.1	sp|Q9SVA5|PP357_ARATH	Tetratricopeptide repeat (TPR)-like superfamily protein
Vs_7660_c0_g1_i2	92.6262			NA
Vs_11975_c0_g1_i3	92.0286	NP_174673.3	sp|C0LGF5|Y1341_ARATH	Probable LRR receptor-like serine/threonine-protein kinase At1g34110
Vs_12484_c0_g1_i5	92.0286			NA
Vs_13016_c0_g1_i1	92.0286	NP_181777.2		Copper amine oxidase family protein
Vs_17849_c0_g1_i14	92.0286		sp|P36914|AMYG_ASPOR	Glucoamylase
Vs_15329_c0_g1_i1	91.431			NA
Vs_156_c0_g1_i8	91.431			NA
Vs_5438_c0_g1_i2	91.431	NP_566764.1	sp|Q8RXE8|BASS3_ARATH	Sodium Bile acid symporter family
Vs_12342_c0_g1_i3	90.8334	NP_567251.2	sp|H9BFQ0|TPRL1_ERYCB	Short-chain dehydrogenase reductase 4
Vs_700_c1_g1_i12	90.8334			NA
Vs_8502_c0_g2_i1	90.2358	NP_974763.1	sp|Q9LXB5|FLP2_ARATH	flowering-promoting factor-like protein
Vs_12088_c0_g1_i1	89.6383	NP_195876.1	sp|P16865|H2A3_VOLCA	Histone H2A-III
Vs_13618_c0_g1_i3	89.6383	NP_565364.1	sp|Q9P016|THYN1_HUMAN	thymocyte nuclear-like protein
Vs_2038_c0_g1_i23	89.6383	NP_001077487.1	sp|F4HW02|GAT1_ARATH	Transmembrane amino acid transporter family protein
Vs_8834_c0_g1_i1	89.6383			NA
Vs_9899_c0_g1_i5	89.6383	NP_173048.3	sp|Q653V6|NRAM3_ORYSJ	NRAMP metal ion transporter 6
Vs_9307_c0_g1_i7	89.0407			NA
Vs_10533_c0_g1_i1	88.4431	NP_175900.1	sp|P38415|LOXA_SOLLC	Probable linoleate 9S-lipoxygenase 7
Vs_12091_c0_g1_i1	88.4431			NA
Vs_14829_c0_g1_i3	88.4431	NP_196667.2	sp|P48001|KNAT4_ARATH	homeobox protein knotted-1-like 4
Vs_353_c0_g2_i1	88.4431			NA
Vs_3807_c0_g1_i46	88.4431	NP_180187.1	sp|Q9SF32|IQD1_ARATH	Protein IQ-DOMAIN 31
Vs_21236_c0_g1_i11	87.8455	NP_188993.2		Cyclopropane-fatty-acyl-phospholipid synthase
Vs_8944_c0_g1_i1	87.2479			NA
Vs_14502_c1_g1_i1	86.6503	NP_198063.1	sp|O04659|PP398_ARATH	Tetratricopeptide repeat (TPR)-like superfamily protein
Vs_1796_c2_g1_i1	86.0527	NP_565232.1	sp|P35336|PGLR_ACTDE	Polygalacturonase
Vs_2496_c0_g1_i5	86.0527	NP_001329284.1	sp|Q9C7N5|GDL14_ARATH	SGNH hydrolase-type esterase superfamily protein
Vs_11531_c0_g1_i1	85.4551	NP_197904.1	sp|O22300|LET12_SOLLC	Homeobox protein knotted-1-like 3
Vs_26756_c0_g1_i1	85.4551	NP_190575.1	sp|Q9SN12|MYB77_ARATH	Transcription factor MYB25
Vs_3429_c0_g2_i1	85.4551	NP_001078488.1		Bifunctional inhibitor/lipid-transfer protein/seed storage 2S albumin superfamily protein
Vs_3518_c0_g2_i1	85.4551	NP_195494.1	sp|Q8LER3|XTH7_ARATH	Xyloglucan endotransglucosylase/hydrolase protein A
Vs_708_c0_g1_i1	85.4551			NA
Vs_1226_c0_g1_i4	84.8575	NP_001184965.1	sp|Q43846|SSY3_SOLTU	starch synthase 3
Vs_608_c0_g1_i15	84.8575	NP_181959.1	sp|O64864|YLS3_ARATH	Protein YLS3
Vs_10046_c0_g1_i15	84.26	NP_568904.1	sp|O23758|NLTP_CICAR	Non-specific lipid-transfer protein 2
Vs_22292_c0_g1_i1	84.26	NP_173703.2	sp|Q67YM6|DIR11_ARATH	Disease resistance-responsive (dirigent-like protein) family protein
Vs_9475_c0_g1_i4	84.26	NP_192555.1	sp|P46639|KNAT1_ARATH	Homeobox protein knotted-1-like 1
Vs_10181_c0_g1_i1	83.6624			NA
Vs_10201_c0_g1_i3	83.6624			NA
Vs_3746_c0_g1_i9	83.6624	NP_567251.2	sp|F1SWA0|ZERSY_ZINZE	Zerumbone synthase
Vs_9967_c0_g1_i5	83.6624	NP_179548.1	sp|Q9ZUN5|TET2_ARATH	tetraspanin2
Vs_11040_c1_g1_i6	82.4672			NA
Vs_34406_c0_g1_i1	82.4672	NP_181364.2	sp|Q700D9|MYBF_ARATH	Protein PHOSPHATE STARVATION RESPONSE 1
Vs_5782_c0_g1_i1	82.4672			NA
Vs_12252_c0_g1_i3	81.8696			NA
Vs_5474_c0_g1_i2	81.8696	NP_565323.1	sp|Q680C0|GDL62_ARATH	GDSL esterase/lipase At4g10955
Vs_5832_c0_g1_i3	81.8696			NA
Vs_8714_c0_g1_i3	81.8696	NP_197256.1	sp|Q3ZPN4|ACMAT_VITLA	Methanol O-anthraniloyltransferase
Vs_986_c0_g1_i3	81.8696			NA
Vs_1078_c2_g2_i3	81.272			NA
Vs_2073_c1_g1_i1	81.272		sp|P05994|PAPA4_CARPA	Papain
Vs_3573_c0_g1_i4	81.272			NA
Vs_6651_c0_g1_i4	81.272	NP_187580.1	sp|Q6Q2C2|HYES_PIG	Putative 2-succinyl-6-hydroxy-2,4-cyclohexadiene-1-carboxylate synthase
Vs_0_c0_g1_i17	80.6744			NA
Vs_14893_c0_g2_i1	80.6744	NP_178983.1	sp|Q9SIT7|PP151_ARATH	Pentatricopeptide repeat-containing protein At2g29760, chloroplastic
Vs_271_c0_g1_i1	80.6744	NP_567443.1	sp|Q3ZBL1|MTND_BOVIN	acireductone dioxygenase 1
Vs_3548_c0_g3_i1	80.6744			NA
Vs_5905_c0_g1_i1	80.6744	NP_566467.2	sp|Q9SPG3|MYB26_ARATH	Transcription factor MYB86
Vs_8861_c0_g1_i1	80.6744	NP_001319627.1	sp|Q9LIQ7|PP252_ARATH	Tetratricopeptide repeat (TPR)-like superfamily protein
Vs_12736_c0_g1_i4	80.0768			NA
Vs_14630_c0_g1_i11	80.0768			NA
Vs_17000_c0_g1_i11	80.0768			NA
Vs_17111_c0_g1_i1	80.0768	NP_195946.2	sp|Q8VZA1|LAC11_ARATH	Laccase-4
Vs_3807_c0_g1_i12	80.0768	NP_180187.1	sp|Q9SF32|IQD1_ARATH	Protein IQ-DOMAIN 31
Vs_419_c1_g1_i4	80.0768	NP_683542.1		Pollen Ole e 1 allergen and extensin family protein
Vs_7368_c0_g1_i2	80.0768		sp|P37710|ALYS_ENTFA	Probable N-acetylmuramidase
Vs_8391_c0_g1_i1	80.0768			NA
Vs_11540_c0_g1_i1	79.4792	NP_001330790.1	sp|Q9LFT5|EPFL1_ARATH	EPIDERMAL PATTERNING FACTOR-like protein 3
Vs_12291_c0_g2_i1	79.4792	NP_188513.1	sp|Q8VZ80|PLT5_ARATH	Probable polyol transporter 4
Vs_13562_c0_g1_i18	79.4792	NP_186924.1	sp|Q9M8R7|P2C33_ARATH	Protein phosphatase 2C family protein
Vs_1856_c0_g1_i6	79.4792			NA
Vs_8233_c0_g1_i6	79.4792	NP_563868.1		Putative membrane lipoprotein
Vs_1132_c0_g1_i3	78.2841			NA
Vs_13968_c0_g1_i1	77.6865	NP_973915.1	sp|Q93Z75|UPS5_ARATH	ureide permease 5
Vs_5355_c0_g2_i11	77.6865			NA
Vs_11_c0_g2_i5	77.0889	NP_188686.2	sp|Q9LJU7|PPA18_ARATH	Purple acid phosphatase 22
Vs_11300_c0_g1_i3	77.0889			NA
Vs_11959_c0_g1_i16	77.0889	NP_974462.1	sp|Q9M1B4|SSL13_ARATH	Protein STRICTOSIDINE SYNTHASE-LIKE 10
Vs_2143_c0_g2_i1	77.0889			NA
Vs_27969_c0_g1_i2	77.0889		sp|Q00808|HETE1_PODAS	Vegetative incompatibility protein HET-E-1
Vs_2815_c0_g2_i3	77.0889	NP_173047.1	sp|Q9S9N9|CCR1_ARATH	Dihydroflavonol 4-reductase
Vs_32433_c0_g1_i1	77.0889	NP_179089.1	sp|O80970|NPY2_ARATH	Phototropic-responsive NPH3 family protein
Vs_7429_c0_g1_i8	77.0889	NP_567804.1		microtubule-associated protein
Vs_13329_c0_g2_i1	76.4913	NP_001328965.1	sp|Q8LEB6|Y5185_ARATH	Protein kinase superfamily protein
Vs_15085_c0_g1_i4	76.4913	NP_180789.1	sp|P80728|MAVI_CUCPE	Uclacyanin 1
Vs_8464_c0_g1_i12	76.4913	NP_175831.1	sp|Q9SM41|SUI1_SPOST	Translation initiation factor SUI1 family protein
Vs_9328_c0_g1_i5	76.4913	NP_567273.1	sp|Q93YW7|CLS_ARATH	Probable cardiolipin synthase (CMP-forming)
Vs_9699_c0_g1_i3	76.4913	NP_001321479.1	sp|Q54PZ2|ATOX1_DICDI	Heavy metal transport/detoxification superfamily protein
Vs_14096_c0_g2_i1	75.8937			NA
Vs_17822_c0_g1_i2	75.8937	NP_173714.2	sp|F4I4K5|LPR1_ARATH	Multicopper oxidase LPR1
Vs_2003_c0_g1_i4	75.8937	NP_001031641.1	sp|Q2V3I3|EPFL4_ARATH	EPIDERMAL PATTERNING FACTOR-like protein 6
Vs_2529_c0_g1_i6	75.8937			NA
Vs_27778_c0_g2_i3	75.8937	NP_851206.1		Ubiquitin-like superfamily protein
Vs_132_c0_g1_i16	75.2961	NP_187257.2	sp|Q0WRJ2|TC10A_ARATH	NAD(P)-binding Rossmann-fold superfamily protein
Vs_16312_c0_g1_i1	75.2961	NP_974296.1	sp|Q9LTW5|AGC15_ARATH	Serine/threonine-protein kinase RHS3
Vs_8600_c0_g1_i1	75.2961	NP_849868.1	sp|Q9C554|EXPA1_ARATH	Expansin-A8
Vs_10023_c0_g1_i2	74.6985			NA
Vs_13473_c0_g1_i3	74.6985			NA
Vs_17317_c0_g1_i1	74.6985	NP_179220.2	sp|C0LGK4|Y2165_ARATH	Probable LRR receptor-like serine/threonine-protein kinase At2g16250
Vs_5503_c0_g1_i2	74.6985	NP_172287.1	sp|Q8L817|ATCA7_ARATH	alpha carbonic anhydrase 7
Vs_105_c0_g1_i8	74.101	NP_566565.1	sp|Q9LSP0|PER29_ARATH	Peroxidase family protein
Vs_14_c1_g1_i14	74.101		sp|Q6NMJ2|OLE96_ARATH	Anther-specific protein LAT52
Vs_16441_c0_g1_i1	74.101	NP_201246.1	sp|Q9FME8|OPT4_ARATH	oligopeptide transporter 4
Vs_10044_c0_g1_i7	73.5034	NP_565703.1	sp|O04336|WRK21_ARATH	WRKY DNA-binding protein 21
Vs_15508_c0_g1_i4	73.5034			NA
Vs_2213_c0_g1_i10	73.5034	NP_172491.1	sp|Q94JX5|WLIM1_ARATH	LIM domain-containing protein WLIM2a
Vs_6630_c0_g1_i3	73.5034	NP_001328173.1	sp|A2RVM0|TIC32_ARATH	Short-chain dehydrogenase TIC 32, chloroplastic
Vs_36116_c0_g1_i2	72.9058			NA
Vs_7008_c0_g1_i7	72.9058	NP_173999.1	sp|Q40636|EXPA2_ORYSJ	Expansin-A4
Vs_13362_c0_g1_i1	72.3082	NP_197960.1	sp|P43279|MAOC_ORYSJ	NADP-malic enzyme 3
Vs_13504_c0_g1_i1	72.3082			NA
Vs_3745_c0_g1_i7	72.3082	NP_196538.1	sp|Q9LXD9|PME51_ARATH	Plant invertase/pectin methylesterase inhibitor superfamily
Vs_842_c1_g1_i1	72.3082			NA
Vs_10951_c0_g1_i1	71.7106	NP_172462.2	sp|Q8RJP2|RHIE_DICD3	Rhamnogalacturonate lyase family protein
Vs_9138_c0_g1_i4	71.7106	NP_196667.2	sp|O04136|KNAP3_MALDO	homeobox protein knotted-1-like 4
Vs_116_c0_g3_i1	71.113	NP_191883.2	sp|Q8GTS0|IP5P4_ARATH	Type IV inositol polyphosphate 5-phosphatase 7
Vs_14969_c1_g1_i3	71.113			NA
Vs_2716_c0_g1_i5	71.113			NA
Vs_5938_c0_g1_i1	71.113			NA
Vs_7008_c0_g1_i2	71.113	NP_173999.1	sp|Q40636|EXPA2_ORYSJ	Expansin-A4
Vs_784_c0_g1_i11	71.113	NP_564693.1	sp|Q8LPN7|RNG1L_ARATH	RING/U-box superfamily protein
Vs_15319_c0_g2_i1	70.5154	NP_174143.1	sp|Q9FZ95|PUP3_ARATH	purine permease 3
Vs_16845_c0_g1_i1	70.5154	NP_567556.1	sp|Q8L928|DMP4_ARATH	transmembrane protein, putative (DUF679)
Vs_186_c0_g1_i2	70.5154	NP_195603.1	sp|P68161|VATL_MESCR	V-type proton ATPase subunit c1
Vs_3084_c0_g1_i6	70.5154			NA
Vs_36032_c0_g1_i1	70.5154	NP_175087.1		zinc-ribbon domain protein
Vs_5308_c0_g1_i12	70.5154	NP_849504.2	sp|Q8L7E9|MCAC1_ARATH	PLAC8 family protein
Vs_11188_c0_g1_i2	69.9178	NP_196572.2	sp|F4KFG5|TPPI_ARATH	Probable trehalose-phosphate phosphatase I
Vs_11756_c0_g3_i2	69.9178	NP_001319627.1	sp|Q9LIQ7|PP252_ARATH	Tetratricopeptide repeat (TPR)-like superfamily protein
Vs_12863_c0_g2_i1	69.9178	NP_178983.1	sp|Q9SIT7|PP151_ARATH	Pentatricopeptide repeat-containing protein At4g14820
Vs_2204_c0_g1_i1	69.9178			NA
Vs_5602_c0_g1_i26	69.9178			NA
Vs_9169_c0_g1_i1	69.9178	NP_567366.1	sp|Q6K4V2|SWET4_ORYSJ	Nodulin MtN3 family protein
Vs_9642_c0_g1_i11	69.9178	NP_565786.1	sp|P27497|CB29_MAIZE	photosystem II light harvesting complex protein B1B2
Vs_10638_c0_g2_i3	69.3202	NP_683267.1	sp|Q8GXL3|SPL8_ARATH	Squamosa promoter-binding-like protein 10
Vs_17244_c0_g1_i2	69.3202	NP_179126.2	sp|Q71DJ5|LIP1_ARATH	lipase 1
Vs_5503_c0_g1_i1	69.3202	NP_172287.1	sp|Q8L817|ATCA7_ARATH	alpha carbonic anhydrase 7
Vs_11288_c1_g1_i6	68.7227			NA
Vs_11919_c0_g1_i4	68.7227			NA
Vs_11954_c0_g1_i2	68.7227			NA
Vs_22297_c0_g1_i12	68.7227	NP_180568.1	sp|Q67UC7|HAK17_ORYSJ	Potassium transporter 6
Vs_4808_c0_g1_i25	68.7227			NA
Vs_106_c0_g1_i4	68.1251	NP_001185341.1	sp|Q8GZ43|YZR3_ARATH	Zinc finger Ran-binding domain-containing protein 2
Vs_14660_c0_g3_i2	68.1251	NP_192184.1	sp|Q9SY02|PP301_ARATH	Tetratricopeptide repeat (TPR)-like superfamily protein
Vs_372_c0_g1_i3	68.1251			NA
Vs_6773_c0_g1_i6	68.1251	NP_179277.1	sp|Q9ZVX8|PIP28_ARATH	plasma membrane intrinsic protein 2;8
Vs_87_c0_g1_i12	68.1251	NP_564806.1	sp|Q9LQ04|RMLCD_ARATH	Uncharacterized protein L780
Vs_219_c0_g1_i2	67.5275	NP_173652.1	sp|U3U992|UGT8_CATRO	UDP-glucosyl transferase 85A7
Vs_92_c0_g1_i3	67.5275			NA
Vs_534_c0_g1_i7	66.9299			NA
Vs_8360_c0_g1_i1	66.9299			NA
Vs_8714_c0_g1_i4	66.9299	NP_197256.1	sp|Q3ZPN4|ACMAT_VITLA	Methanol O-anthraniloyltransferase
Vs_13106_c0_g3_i2	66.3323	NP_195469.1	sp|Q9SZE7|PER51_ARATH	Peroxidase superfamily protein
Vs_16550_c0_g1_i2	66.3323	NP_197474.1	sp|Q8VYZ3|PME53_ARATH	Probable pectinesterase 68
Vs_3173_c0_g1_i6	66.3323	NP_195639.2	sp|Q9T034|SYFA_ARATH	phenylalanyl-tRNA synthetase, putative / phenylalanine-tRNA ligase
Vs_3876_c0_g2_i1	66.3323			NA
Vs_7342_c1_g1_i8	66.3323	NP_193587.4	sp|Q0WNP3|PP319_ARATH	Pentatricopeptide repeat-containing protein At4g18520, chloroplastic
Vs_11020_c0_g1_i2	65.7347	NP_194639.1	sp|Q8S3D1|BH068_ARATH	Transcription factor bHLH133
Vs_3190_c0_g1_i3	65.7347	NP_567601.1	sp|Q9SUN6|SBT22_ARATH	Subtilisin-like protease SBT2.5
Vs_4881_c0_g1_i1	65.7347			NA
Vs_6284_c0_g1_i6	65.7347	NP_175481.1		actin cytoskeleton-regulatory complex pan-like protein
Vs_842_c1_g1_i5	65.7347			NA
Vs_9680_c0_g1_i1	65.7347			NA
Vs_12858_c0_g1_i1	65.1371	NP_189269.2	sp|Q42656|AGAL_COFAR	Melibiase family protein
Vs_15587_c0_g1_i3	65.1371	NP_197176.1	sp|Q9LFE3|AVT1H_ARATH	Transmembrane amino acid transporter family protein
Vs_506_c0_g1_i9	65.1371			NA
Vs_8763_c0_g1_i1	65.1371	NP_181454.1	sp|F4I9E1|NFD4_ARATH	Protein NUCLEAR FUSION DEFECTIVE 4
Vs_98_c0_g1_i12	65.1371	NP_190349.1	sp|Q9XF14|BSD2_MAIZE	Protein BUNDLE SHEATH DEFECTIVE 2, chloroplastic
Vs_23592_c0_g1_i9	64.5395	NP_189066.1	sp|Q9LHP4|RCH2_ARATH	Probable inactive leucine-rich repeat receptor kinase XIAO
Vs_4531_c0_g1_i1	64.5395			NA
Vs_5928_c0_g1_i1	64.5395			NA
Vs_10372_c0_g2_i1	63.942	NP_850669.2	sp|Q6GLQ4|PP1RA_XENLA	Serine/threonine-protein phosphatase 1 regulatory subunit 10
Vs_11087_c0_g1_i1	63.942	NP_181744.1	sp|O48522|VQ17_ARATH	VQ motif-containing protein 17
Vs_11304_c0_g1_i6	63.942	NP_188701.2	sp|Q6Z9U7|MCES1_ORYSJ	mRNA capping enzyme family protein
Vs_14719_c0_g1_i3	63.942	NP_177281.1	sp|Q9FVV1|GDL28_ARATH	GDSL-like Lipase/Acylhydrolase superfamily protein
Vs_3397_c1_g1_i1	63.942			NA
Vs_5269_c0_g1_i1	63.942	NP_564848.1		ubiquitin carboxyl-terminal hydrolase
Vs_12026_c0_g1_i4	63.3444		sp|Q06215|PPO_VICFA	Polyphenol oxidase, chloroplastic
Vs_13214_c0_g1_i5	63.3444	NP_189244.1	sp|C0HLA0|GH5FP_CHAOB	Glycosyl hydrolase 5 family protein
Vs_2177_c0_g1_i3	63.3444	NP_198322.1	sp|Q8LB81|GDL79_ARATH	GDSL-like Lipase/Acylhydrolase superfamily protein
Vs_21940_c0_g1_i1	63.3444	NP_191102.1		hypothetical protein AT3G55420
Vs_22107_c0_g1_i2	63.3444			NA
Vs_23835_c0_g1_i1	63.3444			NA
Vs_34505_c0_g1_i1	63.3444	NP_189141.1	sp|Q9LJR7|XTH3_ARATH	Xyloglucan endotransglucosylase/hydrolase protein 31
Vs_658_c0_g1_i2	63.3444	NP_973685.1	sp|P26859|RM02_MARPO	Ribosomal protein L2 family
Vs_15476_c0_g1_i1	62.7468	NP_001078415.1	sp|A8MQA3|PP330_ARATH	Tetratricopeptide repeat (TPR)-like superfamily protein
Vs_2114_c0_g3_i2	62.7468			NA
Vs_5977_c0_g1_i7	62.7468		sp|Q9QZ85|IIGP1_MOUSE	T-cell-specific guanine nucleotide triphosphate-binding protein 2
Vs_6286_c0_g1_i1	62.7468	NP_176570.1	sp|Q9CAJ9|Y1385_ARATH	BTB/POZ domain-containing protein At3g05675
Vs_11232_c0_g1_i2	62.1492			NA
Vs_11627_c0_g1_i1	62.1492	NP_199389.1	sp|Q9FK66|RLP55_ARATH	receptor like protein 55
Vs_3605_c0_g1_i4	62.1492	NP_565882.1	sp|Q8L884|LAX4_MEDTR	Transmembrane amino acid transporter family protein
Vs_3993_c0_g1_i5	62.1492			NA
Vs_498_c0_g2_i2	62.1492	NP_173656.1	sp|Q9SK82|U85A1_ARATH	UDP-Glycosyltransferase superfamily protein
Vs_17309_c0_g1_i5	61.5516	NP_001323006.1	sp|Q9SY74|C3H5_ARATH	Zinc finger C-x8-C-x5-C-x3-H type family protein
Vs_20060_c0_g1_i1	61.5516	NP_850089.1	sp|Q5VRB2|BASS2_ORYSJ	Sodium/pyruvate cotransporter BASS2, chloroplastic
Vs_336_c0_g1_i7	61.5516	NP_567826.1	sp|Q9M6E2|DBAT_TAXCU	HXXXD-type acyl-transferase family protein
Vs_9566_c0_g1_i2	61.5516	NP_567404.1	sp|Q67UC7|HAK17_ORYSJ	Potassium transporter 6
Vs_303_c0_g1_i3	60.954		sp|Q9FHQ1|GDL80_ARATH	GDSL esterase/lipase At5g37690
Vs_3452_c0_g1_i2	60.954	NP_172925.1	sp|Q38909|XTH28_ARATH	xyloglucan endotransglucosylase/hydrolase 28
Vs_8653_c0_g1_i4	60.954	NP_199039.1	sp|Q9FH05|SCP42_ARATH	Serine carboxypeptidase-like 46
Vs_12778_c0_g1_i4	60.3564			NA
Vs_17518_c0_g1_i1	60.3564			NA
Vs_18191_c0_g1_i5	60.3564	NP_567560.2	sp|Q9SDK9|RFA3_ORYSJ	Replication protein A 14 kDa subunit B
Vs_23271_c0_g1_i2	60.3564			NA
Vs_5028_c0_g1_i3	60.3564	NP_187257.2	sp|Q2KIJ5|KDSR_BOVIN	NAD(P)-binding Rossmann-fold superfamily protein
Vs_7375_c0_g1_i1	60.3564	NP_196158.1	sp|Q0DHL5|LAC11_ORYSJ	Laccase-12
Vs_10243_c0_g1_i10	59.7588			NA
Vs_14984_c0_g1_i2	59.7588	NP_198319.1	sp|Q6XBF8|CDR1_ARATH	Probable aspartic protease At2g35615
Vs_35094_c0_g1_i1	59.7588	NP_187239.1	sp|Q9ZNQ7|RCI2A_ARATH	Low temperature and salt responsive protein family
Vs_36064_c0_g1_i1	59.7588			NA
Vs_7524_c0_g1_i2	59.7588			NA
Vs_9828_c0_g1_i5	59.7588	NP_566484.2	sp|O42807|FAEA_ASPNG	Probable feruloyl esterase A
Vs_12459_c1_g1_i1	59.1612			NA
Vs_14842_c0_g1_i3	59.1612			NA
Vs_1796_c2_g1_i2	59.1612	NP_565232.1	sp|Q94AJ5|PGLR5_ARATH	Polygalacturonase
Vs_5425_c0_g1_i7	59.1612	NP_174143.1	sp|Q9FZ95|PUP3_ARATH	purine permease 3
Vs_5515_c0_g1_i2	58.5637	NP_191045.2	sp|Q5VRH9|PUB12_ORYSJ	U-box domain-containing protein 12
Vs_8270_c0_g1_i1	58.5637	NP_191347.1	sp|Q60EW9|FTIP7_ORYSJ	FT-interacting protein 7
Vs_11248_c0_g1_i1	57.9661	NP_200644.1	sp|Q9LVL4|OFP3_ARATH	Transcription repressor OFP4
Vs_13617_c0_g1_i1	57.9661	NP_188436.1	sp|Q9LV33|BGL44_ARATH	B-S glucosidase 44
Vs_14067_c0_g1_i6	57.9661			NA
Vs_14645_c0_g1_i1	57.9661	NP_176641.2	sp|Q2TBP8|MET17_BOVIN	Methyltransferase-like protein 17, mitochondrial
Vs_18732_c1_g2_i3	57.9661	NP_200042.4	sp|F4KG50|SHOC1_ARATH	shortage in chiasmata 1
Vs_284_c0_g1_i12	57.9661	NP_174166.1	sp|Q9SGP2|HSL1_ARATH	LRR receptor-like serine/threonine-protein kinase HSL2
Vs_5243_c0_g2_i1	57.9661	NP_001190223.1	sp|P35511|PAL1_SOLLC	Phenylalanine ammonia-lyase 1
Vs_7274_c0_g1_i7	57.9661	NP_567810.5	sp|Q5ZLK1|DCA13_CHICK	WD repeat and SOF domain-containing protein 1
Vs_9474_c0_g1_i4	57.9661			NA
Vs_29147_c0_g1_i1	57.3685	NP_177396.1	sp|O24371|LOX31_SOLTU	PLAT/LH2 domain-containing lipoxygenase family protein
Vs_372_c0_g1_i7	57.3685			NA
Vs_3746_c0_g1_i27	57.3685	NP_567251.2	sp|F1SWA0|ZERSY_ZINZE	Zerumbone synthase
Vs_6635_c1_g1_i20	57.3685	NP_001324150.1	sp|Q07346|DCE_PETHY	Glutamate decarboxylase
Vs_7306_c0_g1_i12	57.3685	NP_001190584.1	sp|Q9FNQ1|DEXHE_ARATH	U5 small nuclear ribonucleoprotein helicase
Vs_8462_c0_g2_i1	57.3685	NP_176598.1	sp|Q9SH66|DIR5_ARATH	Disease resistance-responsive (dirigent-like protein) family protein
Vs_9642_c1_g1_i1	57.3685	NP_191049.1	sp|Q9SDM1|CB121_HORVU	Chlorophyll a-b binding protein 7, chloroplastic
Vs_13131_c0_g1_i6	56.7709	NP_849444.1	sp|Q8W496|PTC52_ARATH	Protochlorophyllide-dependent translocon component 52, chloroplastic
Vs_86_c2_g1_i6	56.7709	NP_850939.1	sp|P0CG89|H4_SOYBN	Histone superfamily protein
Vs_0_c0_g1_i12	56.1733			NA
Vs_13157_c0_g1_i2	56.1733	NP_680176.5	sp|P14133|ASO_CUCSA	Plant L-ascorbate oxidase
Vs_1905_c0_g2_i1	56.1733	NP_563730.1		hexokinase-1 protein
Vs_33106_c0_g1_i2	56.1733	NP_001118559.1		cold-regulated protein
Vs_5688_c0_g1_i2	56.1733	NP_177743.1	sp|Q9SU40|SKU5_ARATH	SKU5 similar 5
Vs_6532_c0_g1_i1	56.1733	NP_190248.1	sp|Q9SNB4|PCL1_ARATH	Two-component response regulator ORR23
Vs_6842_c0_g1_i1	56.1733			NA
Vs_8584_c1_g1_i1	56.1733	NP_567641.1	sp|Q9SB81|PER42_ARATH	Putative Peroxidase 48
Vs_21_c0_g1_i10	55.5757	NP_001031702.1		PLAC8 family protein
Vs_5014_c0_g1_i1	55.5757		sp|F1DBA8|MPAB_PENBR	Mycophenolic acid synthesis protein B
Vs_5259_c0_g1_i2	55.5757	NP_001078756.1	sp|Q9FLN8|IAMT1_ARATH	IAA carboxylmethyltransferase 1
Vs_660_c0_g1_i19	55.5757	NP_201036.1	sp|P49200|RS201_ARATH	Ribosomal protein S10p/S20e family protein
Vs_8622_c0_g1_i5	55.5757			NA
Vs_8682_c0_g1_i7	55.5757	NP_199416.1	sp|Q9FNL8|PTR4_ARATH	Protein NRT1/ PTR FAMILY 5.1
Vs_12126_c0_g1_i1	54.9781	NP_973831.1	sp|P24280|SEC14_YEAST	Sec14p-like phosphatidylinositol transfer family protein
Vs_4103_c0_g1_i7	54.9781	NP_195417.1	sp|Q8LDU4|RCCR_ARATH	Red chlorophyll catabolite reductase, chloroplastic
Vs_5217_c0_g1_i5	54.9781	NP_195321.1	sp|Q7XZP5|APX5_ARATH	Probable L-ascorbate peroxidase 3
Vs_5594_c0_g1_i1	54.9781	NP_181241.1	sp|P52777|PALY_PINTA	Phenylalanine ammonia-lyase 1
Vs_6154_c0_g1_i11	54.9781	NP_001323913.1	sp|Q9FWX7|AB11B_ARATH	ATP binding cassette subfamily B4
Vs_11707_c0_g1_i2	54.3805	NP_187619.1	sp|Q9SR72|GL32_ARATH	Spherulin-1A
Vs_15168_c0_g2_i1	54.3805			NA
Vs_16564_c0_g1_i1	54.3805	NP_195741.1	sp|Q9FI78|HST_ARATH	Rosmarinate synthase
Vs_394_c0_g2_i2	54.3805			NA
Vs_4011_c0_g2_i1	54.3805	NP_001320585.1	sp|A8I1Q0|CALM_HETTR	Calmodulin
Vs_544_c0_g2_i1	54.3805	NP_188876.1	sp|Q39219|AOX1A_ARATH	Ubiquinol oxidase 2, mitochondrial
Vs_10434_c0_g1_i1	53.783			NA
Vs_11640_c0_g1_i4	53.783			NA
Vs_35061_c0_g1_i2	53.783			NA
Vs_418_c0_g1_i8	53.783	NP_568110.2	sp|Q9SF32|IQD1_ARATH	Protein IQ-DOMAIN 14
Vs_5496_c0_g1_i6	53.783	NP_171920.1	sp|Q38822|IAA3_ARATH	Auxin-responsive protein IAA16
Vs_7682_c0_g1_i8	53.783	NP_198005.1	sp|P29602|CPC_CUCSA	Cupredoxin superfamily protein
Vs_8672_c0_g2_i1	53.783	NP_181679.4	sp|O80822|PER25_ARATH	peroxidase superfamily protein
Vs_9967_c0_g1_i7	53.783	NP_190146.1	sp|Q9M1E7|TET3_ARATH	tetraspanin3
Vs_10732_c0_g1_i11	53.1854	NP_172690.1	sp|Q9FWX2|NAC7_ARATH	NAC domain-containing protein 26
Vs_13322_c0_g2_i2	53.1854			NA
Vs_14515_c0_g1_i1	53.1854	NP_196136.1	sp|Q84ZN6|CESA8_ORYSJ	Probable cellulose synthase A catalytic subunit 2 [UDP-forming]
Vs_15107_c0_g1_i6	53.1854	NP_565254.1	sp|B9EXZ6|BAT1_ORYSJ	bidirectional amino acid transporter 1
Vs_1597_c0_g1_i1	53.1854	NP_181346.1	sp|O80437|GPAT6_ARATH	glycerol-3-phosphate acyltransferase 6
Vs_340_c0_g1_i11	53.1854	NP_181486.1	sp|O80641|GASA8_ARATH	Gibberellin-regulated protein 8
Vs_3474_c5_g1_i3	53.1854			NA
Vs_4805_c0_g1_i6	53.1854	NP_201434.1	sp|Q9LYN8|EMS1_ARATH	LRR receptor-like serine/threonine-protein kinase GSO1
Vs_7937_c0_g1_i5	53.1854	NP_001328701.1	sp|P04146|COPIA_DROME	cysteine-rich RECEPTOR-like kinase
Vs_8411_c0_g2_i7	53.1854	NP_201021.1		peptidoglycan-binding LysM domain-containing protein
Vs_8718_c0_g1_i2	53.1854	NP_173265.1		DUF4228 domain protein
Vs_9931_c0_g1_i10	53.1854	NP_564140.1	sp|Q10LN5|SWT16_ORYSJ	Nodulin MtN3 family protein
Vs_14102_c0_g5_i1	52.5878	NP_172596.1	sp|Q3E6Q1|PPR32_ARATH	Pentatricopeptide repeat-containing protein At5g27110
Vs_1528_c0_g1_i1	52.5878	NP_849770.1	sp|Q70DU8|AL3H1_ARATH	Fatty aldehyde dehydrogenase
Vs_192_c0_g1_i6	52.5878			NA
Vs_22343_c0_g1_i1	52.5878	NP_200274.1		zinc finger protein-like protein
Vs_7396_c0_g1_i6	52.5878	NP_001031641.1	sp|Q2V3I3|EPFL4_ARATH	Polygalacturonase
Vs_7920_c0_g1_i8	52.5878			NA
Vs_10124_c0_g1_i1	51.9902			NA
Vs_11020_c0_g1_i11	51.9902	NP_001328685.1	sp|Q9SFZ3|BH110_ARATH	Transcription factor bHLH123
Vs_14102_c0_g1_i1	51.9902	NP_172596.1	sp|Q3E6Q1|PPR32_ARATH	Pentatricopeptide repeat-containing protein At5g27110
Vs_14701_c0_g1_i1	51.9902			NA
Vs_18076_c0_g1_i2	51.9902			NA
Vs_20522_c0_g2_i1	51.9902	NP_849925.1	sp|P11369|LORF2_MOUSE	Probable histidine kinase 4
Vs_589_c0_g1_i7	51.9902			NA
Vs_9334_c0_g1_i7	51.9902			NA
Vs_9813_c0_g1_i2	51.9902	NP_176411.2	sp|Q93Z20|PTR17_ARATH	Protein NRT1/ PTR FAMILY 8.3
Vs_10879_c0_g2_i1	51.3926	NP_567144.1	sp|Q94K49|ALP1_ARATH	Probable galactinol--sucrose galactosyltransferase 1
Vs_10935_c0_g1_i3	51.3926	NP_974022.1	sp|Q8L9S1|R18AL_ARATH	Ribosomal protein L18ae family
Vs_20670_c0_g1_i1	51.3926	NP_190206.2	sp|Q8VYR2|NUDT9_ARATH	Uridine diphosphate glucose pyrophosphatase
Vs_5438_c0_g1_i1	51.3926	NP_566764.1	sp|Q8RXE8|BASS3_ARATH	Sodium Bile acid symporter family
Vs_6247_c0_g1_i3	51.3926	NP_181658.1	sp|Q8TBE9|NANP_HUMAN	Haloacid dehalogenase-like hydrolase (HAD) superfamily protein
Vs_6779_c0_g1_i45	51.3926			NA
Vs_998_c0_g1_i2	51.3926	NP_001118575.1		adenine phosphoribosyltransferase-like protein, putative (DUF2358)
Vs_12392_c0_g1_i1	50.795	NP_171612.1	sp|Q9SP32|DCL1_ARATH	Endoribonuclease Dicer homolog 3a
Vs_13838_c0_g1_i1	50.795	NP_194790.1	sp|Q9M099|SCP24_ARATH	Serine carboxypeptidase-like 31
Vs_13872_c0_g1_i2	50.795			NA
Vs_2541_c0_g1_i28	50.795	NP_192148.2	sp|O50017|PARP2_MAIZE	poly(ADP-ribose) polymerase
Vs_2628_c0_g1_i1	50.795	NP_850783.1	sp|Q9FPT1|UBP12_ARATH	ubiquitin-specific protease 12
Vs_26747_c0_g1_i1	50.795			NA
Vs_4251_c0_g2_i1	50.795			NA
Vs_595_c0_g1_i8	50.795			NA
Vs_6644_c0_g1_i3	50.795	NP_190331.3	sp|P27521|CA4_ARATH	light-harvesting chlorophyll-protein complex I subunit A4
Vs_6651_c0_g1_i2	50.795	NP_187580.1	sp|Q6Q2C2|HYES_PIG	Putative 2-succinyl-6-hydroxy-2,4-cyclohexadiene-1-carboxylate synthase
Vs_7386_c0_g3_i1	50.795			NA
Vs_8854_c0_g1_i1	50.795	NP_565427.1	sp|P27484|GRP2_NICSY	Cold shock protein 1
Vs_958_c0_g1_i5	50.795	NP_850180.1	sp|Q9XHS0|RS12_HORVU	Ribosomal protein L7Ae/L30e/S12e/Gadd45 family protein
Vs_11025_c1_g1_i1	50.1974	NP_197347.1		carboxyl-terminal peptidase (DUF239)
Vs_13142_c0_g1_i2	50.1974		sp|Q75NR7|RECQ4_MOUSE	ATP-dependent DNA helicase Q4
Vs_17302_c0_g1_i1	50.1974			NA
Vs_18672_c0_g1_i1	50.1974	NP_190894.1	sp|P35512|PALY_MALDO	phenylalanine ammonia-lyase 2
Vs_590_c0_g1_i3	50.1974	NP_173376.1	sp|Q9LN49|KCS4_ARATH	3-ketoacyl-CoA synthase 8
Vs_842_c1_g1_i3	50.1974			NA
Vs_8945_c0_g1_i2	50.1974	NP_181777.2	sp|Q07123|AMO2_ARTS1	Phenylethylamine oxidase
Vs_166_c0_g1_i20	49.5998			NA
Vs_19837_c0_g1_i1	49.5998	NP_191216.1	sp|P38222|RKM3_YEAST	SET domain-containing protein
Vs_3675_c0_g1_i1	49.5998			NA
Vs_16701_c0_g1_i1	49.0022	NP_974771.1	sp|Q94CK9|LRP1_ARATH	Protein LATERAL ROOT PRIMORDIUM 1
Vs_286_c0_g1_i11	49.0022	NP_193990.1	sp|Q9FWQ2|TPP2_ORYSJ	Probable trehalose-phosphate phosphatase 7
Vs_3354_c0_g1_i10	49.0022			NA
Vs_4587_c0_g1_i1	49.0022			NA
Vs_7910_c0_g1_i10	49.0022	NP_001319520.1	sp|Q9SRL4|ENAS2_ARATH	Glycosyl hydrolase family 85
Vs_8629_c0_g1_i5	49.0022	NP_190894.1	sp|P52777|PALY_PINTA	Phenylalanine ammonia-lyase
Vs_9502_c0_g1_i1	49.0022	NP_177845.1	sp|Q10PW9|MST4_ORYSJ	sugar transporter 14
Vs_9636_c0_g3_i3	49.0022		sp|O13716|AGN1_SCHPO	Mutanase Pc12g07500
Vs_13001_c0_g1_i1	48.4047	NP_171959.2		holliday junction resolvase
Vs_13589_c0_g1_i2	48.4047		sp|Q40392|TMVRN_NICGU	TMV resistance protein N
Vs_15154_c0_g1_i3	48.4047	NP_850453.1	sp|Q9SKE2|JAR1_ARATH	Jasmonoyl--L-amino acid synthetase JAR4
Vs_1572_c2_g1_i3	48.4047			NA
Vs_19669_c0_g4_i3	48.4047	NP_568343.1	sp|A2RVU1|MWL1_ARATH	transmembrane protein, putative (DUF1218)
Vs_5085_c1_g2_i2	48.4047			NA
Vs_87_c0_g1_i14	48.4047	NP_564806.1	sp|Q9LQ04|RMLCD_ARATH	Uncharacterized protein L780
Vs_10637_c0_g1_i1	47.8071			NA
Vs_2943_c0_g1_i5	47.8071			NA
Vs_7129_c0_g1_i1	47.8071			NA
Vs_9570_c0_g1_i3	47.8071		sp|P74838|FKBM_STRTA	Methyltransferase sdnD
Vs_1115_c0_g1_i4	47.2095	NP_565008.1	sp|Q949X9|LPR2_ARATH	Multicopper oxidase LPR1
Vs_17285_c0_g1_i13	47.2095	NP_200433.1		P-loop containing nucleoside triphosphate hydrolases superfamily protein
Vs_20547_c0_g1_i6	47.2095	NP_180685.1	sp|Q9SJW9|CDT1A_ARATH	CDT1-like protein b
Vs_25308_c0_g1_i1	47.2095	NP_566632.1	sp|Q9LT79|PUB25_ARATH	plant U-box 25
Vs_3396_c0_g2_i1	47.2095	NP_178286.1	sp|Q9ZUA5|VIT1_ARATH	Vacuolar iron transporter cccA
Vs_34414_c0_g1_i1	47.2095			NA
Vs_5234_c0_g1_i4	47.2095	NP_188033.2		hypothetical protein (DUF936)
Vs_9570_c0_g1_i7	47.2095		sp|A0A1B4XBG9|SDND_SORAA	Methyltransferase sdnD
Vs_11335_c0_g2_i1	46.6119	NP_174996.1	sp|P12860|G3PB_SPIOL	Glyceraldehyde-3-phosphate dehydrogenase B, chloroplastic (Fragment)
Vs_12009_c0_g1_i1	46.6119	NP_192184.1	sp|Q9SY02|PP301_ARATH	Tetratricopeptide repeat (TPR)-like superfamily protein
Vs_125_c0_g1_i7	46.6119	NP_179126.2	sp|Q71DJ5|LIP1_ARATH	lipase 1
Vs_15702_c0_g1_i9	46.6119	NP_197962.1	sp|Q5Z5R4|C7016_ORYSJ	GA requiring 3
Vs_2141_c2_g1_i3	46.6119	NP_849998.1	sp|Q8RWW0|ALE2_ARATH	Protein kinase superfamily protein
Vs_22863_c0_g1_i3	46.6119			NA
Vs_3216_c0_g1_i3	46.6119	NP_196996.1	sp|Q9LFR3|GASAE_ARATH	Gibberellin-regulated protein 3
Vs_3305_c0_g1_i6	46.6119			NA
Vs_3354_c0_g1_i3	46.6119			NA
Vs_3977_c0_g2_i1	46.6119	NP_192184.1	sp|Q9SY02|PP301_ARATH	Tetratricopeptide repeat (TPR)-like superfamily protein
Vs_5868_c0_g1_i1	46.6119			NA
Vs_7609_c0_g1_i19	46.6119	NP_192017.1	sp|O04621|TBL26_ARATH	TRICHOME BIREFRINGENCE-LIKE 26
Vs_7947_c0_g1_i20	46.6119			NA
Vs_8213_c0_g1_i7	46.6119	NP_190334.1	sp|Q8LFV3|CDF3_ARATH	cycling DOF factor 3
Vs_10032_c0_g2_i1	46.0143	NP_180239.1	sp|O48786|C734A_ARATH	Cytochrome P450 superfamily protein
Vs_11729_c0_g1_i1	46.0143	NP_195693.1	sp|P24792|ASO_CUCMA	L-ascorbate oxidase
Vs_14658_c0_g1_i4	46.0143			NA
Vs_2976_c0_g2_i1	46.0143	NP_567569.3	sp|Q40885|AG_PETHY	K-box region and MADS-box transcription factor family protein, partial
Vs_3259_c0_g1_i9	46.0143	NP_001332170.1	sp|Q8GW43|BIOF_ARATH	biotin F
Vs_4554_c1_g2_i1	46.0143	NP_001328701.1	sp|P10978|POLX_TOBAC	cysteine-rich RECEPTOR-like kinase
Vs_6879_c0_g1_i1	46.0143			NA
Vs_7049_c0_g1_i13	46.0143			NA
Vs_8672_c0_g1_i1	46.0143	NP_196290.1	sp|P22195|PER1_ARAHY	Peroxidase 4
Vs_94_c1_g1_i1	46.0143	NP_176737.2	sp|Q8L7S6|HEXO3_ARATH	beta-hexosaminidase 3
Vs_11288_c1_g1_i5	45.4167	NP_194100.1	sp|P13240|DR206_PEA	Disease resistance-responsive (dirigent-like protein) family protein
Vs_13273_c0_g1_i1	45.4167	NP_174120.1		transmembrane protein
Vs_13442_c0_g1_i1	45.4167			NA
Vs_13992_c0_g1_i1	45.4167	NP_566626.1	sp|Q94K49|ALP1_ARATH	Putative nuclease HARBI1
Vs_15445_c0_g1_i3	45.4167			NA
Vs_17599_c0_g1_i2	45.4167	NP_680299.4		hAT dimerization domain-containing protein / transposase-like protein
Vs_1849_c4_g1_i1	45.4167			NA
Vs_210_c0_g1_i40	45.4167	NP_186906.1	sp|Q9M884|MPI1_ARATH	Mannose-6-phosphate isomerase, type I
Vs_22328_c0_g1_i1	45.4167	NP_175916.1	sp|Q9FFW5|PERK8_ARATH	Proline-rich receptor-like protein kinase PERK5
Vs_23049_c0_g1_i2	45.4167			NA
Vs_249_c0_g1_i6	45.4167	NP_196874.1	sp|O64411|PAO1_MAIZE	Polyamine oxidase 6
Vs_8565_c0_g1_i2	45.4167		sp|Q9QZ85|IIGP1_MOUSE	T-cell-specific guanine nucleotide triphosphate-binding protein 2
Vs_10093_c0_g1_i32	44.8191			NA
Vs_11392_c0_g1_i2	44.8191			NA
Vs_12087_c0_g1_i1	44.8191			NA
Vs_12664_c0_g1_i1	44.8191	NP_190904.1	sp|Q9LFI1|PP280_ARATH	Tetratricopeptide repeat (TPR)-like superfamily protein
Vs_13111_c0_g1_i1	44.8191			NA
Vs_13668_c0_g1_i1	44.8191			NA
Vs_15153_c0_g2_i3	44.8191	NP_851255.1		MA3 domain-containing protein
Vs_16347_c0_g1_i2	44.8191	NP_190146.1	sp|Q9M1E7|TET3_ARATH	Tetraspanin-8
Vs_17408_c0_g1_i1	44.8191	NP_180580.1	sp|Q5N9X2|LAC4_ORYSJ	Laccase-4
Vs_22863_c0_g1_i2	44.8191			NA
Vs_3437_c0_g1_i18	44.8191	NP_001323301.1	sp|Q43348|INVA3_ARATH	Glycosyl hydrolases family 32 protein
Vs_608_c0_g1_i19	44.8191			NA
Vs_6313_c0_g1_i1	44.8191	NP_564944.1	sp|Q9S7Y1|BH030_ARATH	Transcription factor bHLH106
Vs_7680_c0_g1_i3	44.8191			NA
Vs_9290_c0_g1_i1	44.8191	NP_195821.1	sp|Q9LZN0|ROGF7_ARATH	Rop guanine nucleotide exchange factor 5
Vs_9475_c0_g1_i7	44.8191	NP_192555.1	sp|O22299|LET6_SOLLC	Homeobox protein knotted-1-like 1
Vs_14217_c0_g1_i1	44.2215			NA
Vs_18969_c0_g1_i2	44.2215	NP_174809.1	sp|Q8RZV7|MSP1_ORYSJ	Leucine-rich repeat receptor protein kinase MSL1
Vs_7000_c0_g1_i31	44.2215			NA
Vs_11639_c1_g1_i8	43.6239			NA
Vs_130_c3_g1_i1	43.6239			NA
Vs_13516_c0_g1_i1	43.6239			NA
Vs_16888_c0_g1_i1	43.6239			NA
Vs_21210_c0_g1_i5	43.6239			NA
Vs_22116_c1_g2_i3	43.6239			NA
Vs_2474_c0_g1_i3	43.6239	NP_001326574.1	sp|Q9LZQ1|TBL6_ARATH	TRICHOME BIREFRINGENCE-LIKE 6
Vs_3490_c0_g1_i1	43.6239	NP_001030978.1		RNA-binding (RRM/RBD/RNP motifs) family protein
Vs_4233_c0_g2_i4	43.6239			NA
Vs_5117_c1_g1_i1	43.6239			NA
Vs_595_c0_g1_i2	43.6239			NA
Vs_7878_c0_g1_i1	43.6239	NP_190906.1	sp|Q9LFH9|LRK81_ARATH	Probable L-type lectin-domain containing receptor kinase S.5
Vs_9642_c0_g1_i6	43.6239	NP_200238.1	sp|Q9S7M0|CB3_ARATH	light-harvesting chlorophyll B-binding protein 3
Vs_9960_c0_g1_i1	43.6239			NA
Vs_13445_c0_g1_i3	43.0264	NP_178025.1	sp|Q40519|PSBR_TOBAC	photosystem II subunit R
Vs_29869_c0_g1_i1	43.0264	NP_177396.1	sp|Q8H016|LOX6_ORYSJ	Putative lipoxygenase 5
Vs_4240_c0_g1_i10	43.0264	NP_192022.1	sp|Q9M153|GDL61_ARATH	GDSL-like Lipase/Acylhydrolase superfamily protein
Vs_5096_c1_g2_i1	43.0264	NP_001078454.1	sp|Q7X6J9|EXB17_ORYSJ	Expansin-B16
Vs_9987_c0_g1_i17	43.0264	NP_201078.1	sp|Q556Z9|Y3361_DICDI	Transmembrane protein DDB_G0273707/DDB_G0273361
Vs_10046_c0_g1_i17	42.4288	NP_568904.1	sp|O23758|NLTP_CICAR	Non-specific lipid-transfer protein 2
Vs_12021_c0_g1_i2	42.4288			NA
Vs_12786_c0_g1_i9	42.4288			NA
Vs_12810_c0_g1_i1	42.4288			NA
Vs_3876_c0_g1_i7	42.4288			NA
Vs_4957_c0_g1_i6	42.4288	NP_187645.1	sp|P52777|PALY_PINTA	phenylalanine ammonia-lyase 4
Vs_8969_c0_g1_i2	42.4288			NA
Vs_10569_c0_g1_i3	41.8312		sp|O24248|PRU1_PRUAV	Major allergen Pru av 1
Vs_10627_c1_g2_i5	41.8312			NA
Vs_10764_c0_g1_i5	41.8312			NA
Vs_13061_c0_g1_i2	41.8312	NP_193673.2	sp|O65709|FAO4A_ARATH	Long-chain-alcohol oxidase FAO1
Vs_1586_c6_g1_i1	41.8312		sp|P43311|PPO_VITVI	Polyphenol oxidase, chloroplastic
Vs_17646_c0_g2_i1	41.8312		sp|Q6AWY4|GRF5_ORYSJ	Growth-regulating factor 12
Vs_20544_c0_g1_i62	41.8312	NP_974865.1	sp|Q9FLM1|GDPD2_ARATH	PLC-like phosphodiesterases superfamily protein
Vs_2776_c3_g1_i1	41.8312			NA
Vs_4109_c1_g1_i1	41.8312			NA
Vs_7897_c0_g1_i1	41.8312			NA
Vs_9686_c0_g1_i2	41.8312	NP_680717.2	sp|Q9M4P3|PP316_ARATH	Tetratricopeptide repeat (TPR)-like superfamily protein
Vs_9818_c0_g1_i16	41.8312			NA
Vs_12532_c0_g1_i1	41.2336			NA
Vs_13451_c1_g1_i1	41.2336	NP_172596.1	sp|Q3E6Q1|PPR32_ARATH	Pentatricopeptide repeat-containing protein At5g27110
Vs_13654_c0_g1_i1	41.2336		sp|Q17766|FOLT1_CAEEL	Folate-like transporter 2
Vs_22973_c0_g1_i1	41.2336	NP_189311.2	sp|F1SWA0|ZERSY_ZINZE	Zerumbone synthase
Vs_2302_c0_g1_i3	41.2336			NA
Vs_3233_c0_g1_i1	41.2336	NP_178161.1	sp|Q9M8L4|GLPK_ARATH	Glycerol kinase
Vs_3718_c0_g1_i15	41.2336	NP_191786.1	sp|Q9M1P7|BOR2_ARATH	HCO3- transporter family
Vs_9052_c0_g1_i1	41.2336	NP_191706.2	sp|P10708|CB12_SOLLC	photosystem I light harvesting complex protein
Vs_9470_c0_g1_i3	41.2336			NA
Vs_9571_c0_g2_i1	41.2336	NP_187516.1	sp|Q9SS83|PP220_ARATH	Pentatricopeptide repeat-containing protein At5g59600
Vs_9686_c0_g2_i1	41.2336	NP_195239.1	sp|O49619|PP350_ARATH	Tetratricopeptide repeat (TPR)-like superfamily protein
Vs_10445_c0_g1_i1	40.636	NP_193747.2	sp|C0LGQ5|GSO1_ARATH	LRR receptor-like serine/threonine-protein kinase GSO1
Vs_10523_c0_g1_i1	40.636			NA
Vs_11311_c0_g1_i2	40.636			NA
Vs_11775_c0_g1_i3	40.636			NA
Vs_13514_c0_g1_i1	40.636			NA
Vs_13832_c0_g1_i3	40.636	NP_195773.1	sp|Q07473|CB4A_ARATH	light harvesting complex photosystem II
Vs_33098_c0_g1_i1	40.636			NA
Vs_4596_c0_g1_i4	40.636	NP_194863.4	sp|Q65XS5|BC10_ORYSJ	Glycosyltransferase BC10
Vs_794_c0_g1_i12	40.636		sp|A7BHQ9|TYRO_PHONA	Tyrosinase
Vs_9583_c0_g1_i5	40.636			NA
Vs_10779_c0_g1_i1	40.0384			NA
Vs_14951_c2_g1_i1	40.0384			NA
Vs_16644_c1_g1_i1	40.0384	NP_173978.1	sp|Q339X2|BGL34_ORYSJ	Beta-glucosidase 25
Vs_17315_c0_g1_i1	40.0384	NP_195682.1	sp|O80683|CAB25_ARATH	VQ motif-containing protein
Vs_22573_c1_g1_i9	40.0384	NP_001031938.1	sp|O22300|LET12_SOLLC	Homeobox protein knotted-1-like 3
Vs_2815_c0_g2_i4	40.0384	NP_173047.1	sp|Q9S9N9|CCR1_ARATH	Dihydroflavonol 4-reductase
Vs_5928_c0_g2_i3	40.0384	NP_171789.1	sp|Q9SRY3|RLF1_ARATH	rapid alkalinization factor 1
Vs_8565_c0_g1_i3	40.0384		sp|Q9QZ85|IIGP1_MOUSE	T-cell-specific guanine nucleotide triphosphate-binding protein 2
Vs_9228_c0_g1_i3	40.0384			NA
Vs_9583_c0_g1_i10	40.0384			NA
Vs_11607_c0_g1_i5	39.4408	NP_001077463.1		lipase class 3 family protein
Vs_12236_c0_g1_i1	39.4408	NP_194772.1	sp|Q9M0B7|TET9_ARATH	tetraspanin9
Vs_12453_c0_g1_i1	39.4408	NP_178442.2	sp|B2RXR6|ANR44_MOUSE	Serine/threonine-protein phosphatase 6 regulatory ankyrin repeat subunit B
Vs_13308_c0_g1_i1	39.4408	NP_568893.1	sp|Q2MHE4|HT1_ARATH	Serine/threonine-protein kinase STY46
Vs_13312_c0_g2_i6	39.4408			NA
Vs_13854_c0_g1_i2	39.4408			NA
Vs_13883_c0_g1_i1	39.4408			NA
Vs_16233_c0_g1_i1	39.4408	NP_849536.1	sp|Q5XFW6|WDR6_RAT	WD repeat-containing protein 6
Vs_1692_c0_g2_i4	39.4408	NP_191376.1	sp|Q9M2J9|BET11_ARATH	BET1P/SFT1P-like protein 14A
Vs_26302_c0_g1_i1	39.4408			NA
Vs_3198_c0_g1_i19	39.4408	NP_186924.1	sp|Q9M8R7|P2C33_ARATH	Protein phosphatase 2C family protein
Vs_34014_c0_g1_i1	39.4408	NP_568655.2	sp|P49133|TPT_MAIZE	Triose phosphate/phosphate translocator, chloroplastic
Vs_34633_c0_g1_i2	39.4408	NP_188773.1	sp|Q9LIG0|Y3136_ARATH	Clavaminate synthase-like protein At3g21360
Vs_5326_c0_g1_i2	39.4408	NP_192861.1	sp|Q9SUT9|RTNLB_ARATH	VIRB2-interacting protein 2
Vs_7281_c0_g1_i2	39.4408	NP_974692.1	sp|Q7XI14|D2HDH_ORYSJ	Probable D-2-hydroxyglutarate dehydrogenase, mitochondrial
Vs_11349_c0_g1_i2	38.8432			NA
Vs_12930_c0_g2_i1	38.8432	NP_186850.1	sp|Q9S7F4|PP206_ARATH	Pentatricopeptide repeat-containing protein At4g33990
Vs_13654_c0_g1_i3	38.8432		sp|Q99PL8|S19A3_MOUSE	Folate transporter 1
Vs_15343_c0_g1_i4	38.8432	NP_001119331.1	sp|P18566|RBS2_ORYSJ	Ribulose bisphosphate carboxylase small chain, chloroplastic
Vs_18258_c0_g1_i1	38.8432	NP_193587.4	sp|Q0WNP3|PP319_ARATH	Pentatricopeptide repeat-containing protein At2g34400
Vs_2818_c0_g1_i12	38.8432	NP_567184.1	sp|Q93W95|PMTD_ARATH	S-adenosyl-L-methionine-dependent methyltransferases superfamily protein
Vs_4320_c0_g1_i2	38.8432		sp|Q9BRT3|MIEN1_HUMAN	Migration and invasion enhancer 1
Vs_4506_c0_g1_i3	38.8432		sp|P49329|LEC_ALOAR	Mannose-specific lectin
Vs_8386_c0_g1_i30	38.8432	NP_181679.4	sp|P22196|PER2_ARAHY	peroxidase superfamily protein
Vs_9987_c0_g1_i10	38.8432	NP_201078.1	sp|Q556Z9|Y3361_DICDI	Transmembrane protein DDB_G0273707/DDB_G0273361
Vs_10719_c0_g1_i5	38.2457	NP_566457.1		carboxyl-terminal peptidase, putative (DUF239)
Vs_11165_c1_g1_i1	38.2457	NP_195663.1	sp|Q9SVA5|PP357_ARATH	Tetratricopeptide repeat (TPR)-like superfamily protein
Vs_12565_c0_g1_i1	38.2457	NP_001327465.1	sp|Q8HXL3|WDR62_PIG	WD repeat-containing protein 62
Vs_14349_c0_g1_i1	38.2457	NP_177281.1	sp|Q9FVV1|GDL28_ARATH	GDSL-like Lipase/Acylhydrolase superfamily protein
Vs_20500_c0_g1_i1	38.2457	NP_001320691.1	sp|Q9CAA8|PP108_ARATH	Pentatricopeptide repeat-containing protein At4g21065
Vs_2890_c0_g1_i2	38.2457	NP_564132.2	sp|O14155|YE72_SCHPO	UPF0047 protein C4A8.02c
Vs_32633_c0_g1_i1	38.2457			NA
Vs_366_c0_g1_i24	38.2457	NP_186922.1	sp|O48897|TRXF_BRANA	Thioredoxin F-type, chloroplastic
Vs_526_c0_g3_i3	38.2457			NA
Vs_9322_c3_g2_i1	38.2457	NP_850017.1	sp|P10979|GRPA_MAIZE	Glycine-rich RNA-binding, abscisic acid-inducible protein
Vs_13438_c0_g1_i12	37.6481	NP_001189868.1	sp|Q8H252|RBR_COCNU	Retinoblastoma-related protein
Vs_15420_c0_g1_i2	37.6481		sp|Q09232|ORAI_CAEEL	Protein orai
Vs_15531_c0_g2_i1	37.6481	NP_175954.1	sp|Q9ZWC5|SCL18_ARATH	GRAS family transcription factor
Vs_16312_c0_g1_i14	37.6481	NP_974296.1	sp|Q9LTW5|AGC15_ARATH	Serine/threonine-protein kinase RHS3
Vs_1662_c0_g1_i3	37.6481	NP_850751.1	sp|Q9LZX1|LOR15_ARATH	Protein LURP-one-related 1
Vs_16754_c0_g1_i1	37.6481			NA
Vs_17666_c0_g1_i1	37.6481			NA
Vs_1984_c0_g1_i2	37.6481	NP_001118727.1	sp|Q9I7W5|SAS10_DROME	Something about silencing protein 10
Vs_24103_c0_g1_i2	37.6481			NA
Vs_4006_c0_g1_i14	37.6481	NP_189089.3	sp|Q5R533|SERC3_PONAB	Serine incorporator 3
Vs_4740_c0_g1_i1	37.6481			NA
Vs_5221_c0_g1_i3	37.6481			NA
Vs_6346_c0_g1_i1	37.6481	NP_565577.1	sp|Q8S8A0|GDU4_ARATH	Protein GLUTAMINE DUMPER 1
Vs_7660_c1_g1_i1	37.6481			NA
Vs_11284_c0_g1_i2	37.0505	NP_851200.1	sp|Q9LF79|ACA8_ARATH	Calcium-transporting ATPase 5, plasma membrane-type
Vs_13498_c0_g1_i1	37.0505			NA
Vs_15084_c0_g1_i2	37.0505	NP_027544.1	sp|Q9ZQ85|EFM_ARATH	Transcription factor NIGTH1
Vs_16093_c0_g1_i1	37.0505	NP_180734.1	sp|Q9SKC5|U74D1_ARATH	UDP-glucosyltransferase 74AE2
Vs_16876_c0_g1_i1	37.0505	NP_001154729.1	sp|P14133|ASO_CUCSA	Plant L-ascorbate oxidase
Vs_18168_c2_g1_i1	37.0505			NA
Vs_198_c0_g3_i1	37.0505			NA
Vs_2291_c1_g1_i1	37.0505			NA
Vs_298_c0_g1_i13	37.0505	NP_197474.1	sp|Q8VYZ3|PME53_ARATH	Probable pectinesterase 8
Vs_340_c0_g1_i26	37.0505	NP_181486.1	sp|O80641|GASA8_ARATH	Gibberellin-regulated protein 8
Vs_4304_c5_g1_i1	37.0505			NA
Vs_5124_c0_g1_i7	37.0505			NA
Vs_6078_c0_g1_i2	37.0505		sp|B5GW45|TMUUS_STRC2	Alpha-muurolene synthase
Vs_6532_c0_g1_i3	37.0505	NP_190248.1	sp|Q9SNB4|PCL1_ARATH	Transcription factor MYBC1
Vs_6818_c0_g1_i7	37.0505	NP_177344.2	sp|Q9C8W3|FUT13_ARATH	fucosyltransferase 13
Vs_9828_c0_g1_i4	37.0505	NP_566484.2	sp|O42807|FAEA_ASPNG	Probable feruloyl esterase A
Vs_10033_c0_g2_i1	36.4529	NP_190651.1	sp|P27665|PSBO_WHEAT	photosystem II subunit O-2
Vs_11819_c0_g1_i3	36.4529	NP_001326967.1	sp|Q9M4A2|SPO11_ARATH	Spo11/DNA topoisomerase VI, subunit A protein
Vs_13046_c1_g1_i1	36.4529			NA
Vs_13467_c0_g1_i3	36.4529			NA
Vs_15029_c0_g1_i2	36.4529	NP_001323909.1	sp|F4IN58|PIEZO_ARATH	Piezo-type mechanosensitive ion channel homolog
Vs_1546_c0_g1_i1	36.4529	NP_566563.1	sp|Q9LSP7|UBC32_ARATH	Ubiquitin-conjugating enzyme E2 6
Vs_17598_c0_g1_i5	36.4529	NP_190486.2	sp|Q5G1T1|PP272_ARATH	Tetratricopeptide repeat (TPR)-like superfamily protein
Vs_22914_c0_g1_i9	36.4529			NA
Vs_25221_c0_g1_i1	36.4529			NA
Vs_3236_c0_g1_i6	36.4529	NP_197451.2	sp|P0AAD5|TYRP_SHIFL	Tyrosine-specific transport protein
Vs_4216_c0_g1_i2	36.4529	NP_190006.2	sp|Q60DG4|NEK4_ORYSJ	Serine/threonine-protein kinase Nek5
Vs_492_c0_g2_i1	36.4529	NP_564709.2	sp|C0LGH3|Y5614_ARATH	Probable LRR receptor-like serine/threonine-protein kinase At1g53430
Vs_5686_c0_g1_i8	36.4529			NA
Vs_12821_c0_g1_i1	35.8553			NA
Vs_13131_c0_g1_i2	35.8553	NP_849444.1	sp|Q8W496|PTC52_ARATH	Protochlorophyllide-dependent translocon component 52, chloroplastic
Vs_13312_c0_g1_i2	35.8553			NA
Vs_1460_c0_g1_i12	35.8553			NA
Vs_17483_c0_g1_i3	35.8553	NP_001321602.1	sp|Q9LN01|PPR21_ARATH	Tetratricopeptide repeat (TPR)-like superfamily protein
Vs_17770_c0_g1_i3	35.8553			NA
Vs_25073_c1_g1_i1	35.8553			NA
Vs_2737_c0_g1_i1	35.8553			NA
Vs_2983_c0_g1_i10	35.8553	NP_175481.1	sp|Q66GQ2|Y5162_ARATH	Uncharacterized protein At5g41620
Vs_3_c3_g1_i1	35.8553	NP_200330.1	sp|Q9YGC0|RAN_SALSA	RAN GTPase 3
Vs_33780_c0_g1_i1	35.8553	NP_174372.1	sp|Q9SY33|PER7_ARATH	Peroxidase superfamily protein
Vs_407_c0_g1_i3	35.8553	NP_197421.1	sp|Q06136|KDSR_HUMAN	NAD(P)-binding Rossmann-fold superfamily protein
Vs_5868_c0_g1_i4	35.8553			NA
Vs_9430_c0_g1_i3	35.8553	NP_568228.1	sp|P84239|H3_URECA	Histone superfamily protein
Vs_10620_c0_g2_i4	35.2577	NP_567144.1	sp|Q94K49|ALP1_ARATH	Putative nuclease HARBI1
Vs_10643_c2_g1_i1	35.2577	NP_193610.1	sp|Q9SN39|PP320_ARATH	Pentatricopeptide repeat-containing protein At4g18520, chloroplastic
Vs_12998_c0_g2_i2	35.2577	NP_001318582.1	sp|Q8WV16|DCAF4_HUMAN	Transducin/WD40 repeat-like superfamily protein
Vs_13845_c0_g1_i13	35.2577			NA
Vs_14155_c0_g4_i1	35.2577	NP_173652.1	sp|Q9LME8|U85A7_ARATH	UDP-glucosyl transferase 85A7
Vs_19240_c0_g1_i1	35.2577	NP_200715.2	sp|Q59002|Y1607_METJA	UDP-Glycosyltransferase superfamily protein
Vs_21477_c0_g2_i1	35.2577	NP_179798.1	sp|Q9SHZ8|PP168_ARATH	Pentatricopeptide repeat-containing protein At1g20230
Vs_276_c0_g1_i6	35.2577	NP_179283.2	sp|Q9ZVX2|AMS_ARATH	Transcription factor ABORTED MICROSPORES
Vs_2815_c0_g2_i1	35.2577	NP_173047.1	sp|Q9S9N9|CCR1_ARATH	Dihydroflavonol 4-reductase
Vs_3246_c0_g1_i45	35.2577			NA
Vs_4218_c0_g2_i3	35.2577			NA
Vs_5496_c0_g1_i11	35.2577	NP_171920.1	sp|P0C132|IAA30_ORYSJ	Auxin-responsive protein IAA5
Vs_5826_c0_g1_i2	35.2577	NP_850429.1	sp|Q8L7F7|NUP62_ARATH	structural constituent of nuclear pore
Vs_7878_c0_g1_i4	35.2577	NP_190906.1	sp|Q9LFH9|LRK81_ARATH	L-type lectin-domain containing receptor kinase IV.1
Vs_13875_c0_g1_i1	34.6601	NP_173978.1	sp|Q0DA21|BGL25_ORYSJ	Beta-glucosidase 25
Vs_13914_c0_g1_i1	34.6601	NP_191114.1	sp|Q9M2S4|LRKS4_ARATH	L-type lectin-domain containing receptor kinase IV.4
Vs_16736_c0_g3_i1	34.6601	NP_001077979.1	sp|O64733|U87A2_ARATH	UDP-Glycosyltransferase superfamily protein
Vs_19183_c0_g2_i2	34.6601			NA
Vs_23222_c0_g1_i1	34.6601	NP_001320955.1		Adenine nucleotide alpha hydrolases-like superfamily protein
Vs_2402_c0_g1_i10	34.6601	NP_177943.1	sp|Q9C9R3|T112B_ARATH	Trm112p-like protein
Vs_3166_c0_g1_i8	34.6601	NP_181304.2	sp|Q9CPY6|GID4_MOUSE	Vacuolar import and degradation protein 24
Vs_4676_c0_g1_i2	34.6601			NA
Vs_5668_c0_g1_i3	34.6601		sp|Q38920|FNTB_ARATH	Protein farnesyltransferase subunit beta
Vs_6008_c1_g1_i1	34.6601	NP_001330962.1	sp|Q9FIB2|PP373_ARATH	Tetratricopeptide repeat (TPR)-like superfamily protein
Vs_7546_c0_g1_i14	34.6601	NP_199892.1	sp|Q8RZQ8|SWT1A_ORYSJ	Nodulin MtN3 family protein
Vs_8470_c0_g1_i2	34.6601	NP_196845.1	sp|Q9LYR5|FKB19_ARATH	Peptidyl-prolyl cis-trans isomerase FKBP12
Vs_12039_c1_g1_i1	34.0625			NA
Vs_12676_c1_g1_i1	34.0625	NP_850465.1	sp|Q2MJ21|C7A67_MEDTR	Secologanin synthase
Vs_13223_c0_g1_i1	34.0625	NP_850403.1	sp|Q6AWU6|HOL3_ARATH	S-adenosyl-L-methionine-dependent methyltransferases superfamily protein
Vs_13335_c0_g1_i6	34.0625			NA
Vs_14390_c0_g1_i14	34.0625	NP_173047.1	sp|Q9S9N9|CCR1_ARATH	Tetraketide alpha-pyrone reductase 1
Vs_1549_c0_g1_i26	34.0625	NP_200205.1	sp|Q9FN32|YIPL7_ARATH	Yippee family putative zinc-binding protein
Vs_15721_c0_g1_i10	34.0625	NP_173714.2	sp|Q9AWU4|LPR1_ORYSJ	Multicopper oxidase LPR1 homolog 5
Vs_16196_c0_g1_i4	34.0625			NA
Vs_16229_c0_g1_i1	34.0625	NP_849749.1	sp|P81393|MYB08_ANTMA	Myb-related protein 308
Vs_16473_c0_g1_i2	34.0625			NA
Vs_17427_c0_g2_i1	34.0625			NA
Vs_3158_c0_g1_i2	34.0625	NP_568240.1	sp|Q96319|ERH_ARATH	Protein enhancer of rudimentary
Vs_3250_c0_g1_i17	34.0625	NP_199704.1	sp|Q0JBZ8|HCT1_ORYSJ	Hydroxycinnamoyltransferase 1
Vs_3485_c0_g1_i8	34.0625	NP_568386.1	sp|Q0WP96|PGR_ARATH	Transmembrane protein 19
Vs_47_c0_g1_i3	34.0625			NA
Vs_5130_c0_g1_i4	34.0625	NP_191625.1	sp|B4FGS2|SKA1_MAIZE	spindle/kinetochore-associated-like protein
Vs_575_c0_g1_i10	34.0625	NP_564539.1	sp|Q9M9A8|APCB1_ARATH	Eukaryotic aspartyl protease family protein
Vs_5998_c0_g1_i3	34.0625	NP_198976.3	sp|Q9FFR9|CHX18_ARATH	cation/H+ exchanger 18
Vs_7049_c0_g1_i1	34.0625			NA
Vs_7955_c1_g1_i1	34.0625	NP_180580.1	sp|Q56YT0|LAC3_ARATH	Laccase-12
Vs_8945_c0_g1_i4	34.0625	NP_181777.2	sp|Q07123|AMO2_ARTS1	Phenylethylamine oxidase
Vs_10249_c0_g5_i1	33.4649			NA
Vs_12864_c0_g1_i9	33.4649	NP_849556.1	sp|Q8VYE5|E1312_ARATH	O-Glycosyl hydrolases family 17 protein
Vs_1305_c0_g1_i12	33.4649	NP_192822.1	sp|O81629|KLCR1_ARATH	Tetratricopeptide repeat (TPR)-like superfamily protein
Vs_13508_c0_g1_i2	33.4649	NP_191347.1	sp|Q60EW9|FTIP7_ORYSJ	Protein QUIRKY
Vs_1458_c0_g1_i7	33.4649	NP_199033.1	sp|Q43872|PER64_ARATH	Peroxidase superfamily protein
Vs_15537_c0_g1_i1	33.4649			NA
Vs_17121_c0_g2_i5	33.4649	NP_199238.1		peptidase, S9A/B/C family, catalytic domain protein (Protein of unknown function DUF829, transmembrane 53)
Vs_17645_c1_g1_i1	33.4649	NP_001319331.1	sp|F4HRS2|SWTIE_ARATH	HEAT repeat-containing protein 5B
Vs_22266_c0_g1_i25	33.4649	NP_177605.2	sp|P27057|GAST1_SOLLC	Protein GAST1
Vs_27458_c0_g1_i2	33.4649	NP_188299.1	sp|P42736|RAP23_ARATH	Ethylene-responsive transcription factor ERF071
Vs_32519_c0_g1_i1	33.4649	NP_564720.1		plant/protein (Protein of unknown function, DUF538)
Vs_33083_c0_g1_i1	33.4649	NP_174259.1	sp|Q9C7N5|GDL14_ARATH	GDSL-like Lipase/Acylhydrolase superfamily protein
Vs_457_c0_g1_i11	33.4649	NP_001078756.1	sp|Q9FLN8|IAMT1_ARATH	Loganic acid O-methyltransferase
Vs_5217_c0_g1_i2	33.4649	NP_195321.1	sp|Q7XZP5|APX5_ARATH	Probable L-ascorbate peroxidase 3
Vs_7556_c0_g1_i2	33.4649		sp|P22222|E13B_CELCE	Glucan endo-1,3-beta-glucosidase
Vs_8400_c0_g1_i3	33.4649			NA
Vs_8709_c0_g1_i18	33.4649	NP_197548.1	sp|C0LGT6|EFR_ARATH	Probable LRR receptor-like serine/threonine-protein kinase At3g47570
Vs_8949_c0_g1_i8	33.4649	NP_566885.1	sp|U3U992|UGT8_CATRO	UDP-glucosyl transferase 7.60E+13
Vs_9504_c0_g1_i4	33.4649			NA
Vs_9845_c1_g1_i1	33.4649	NP_001078415.1	sp|A8MQA3|PP330_ARATH	Tetratricopeptide repeat (TPR)-like superfamily protein
Vs_10016_c0_g1_i1	32.8674			NA
Vs_10046_c0_g1_i28	32.8674	NP_568904.1	sp|O23758|NLTP_CICAR	Non-specific lipid-transfer protein 2
Vs_106_c0_g1_i9	32.8674	NP_001185341.1	sp|Q8GZ43|YZR3_ARATH	Zinc finger Ran-binding domain-containing protein 2
Vs_11098_c0_g2_i1	32.8674	NP_196527.1	sp|Q9LXC9|IPYR6_ARATH	pyrophosphorylase 6
Vs_12374_c0_g1_i1	32.8674			NA
Vs_12841_c0_g1_i4	32.8674			NA
Vs_13657_c0_g2_i1	32.8674	NP_172690.1	sp|Q9FWX2|NAC7_ARATH	NAC domain-containing protein 26
Vs_14350_c0_g1_i2	32.8674			NA
Vs_14407_c1_g1_i1	32.8674	NP_199807.1	sp|Q5N941|POLLU_ORYSJ	Probable ion channel SYM8
Vs_14503_c0_g1_i2	32.8674			NA
Vs_14712_c0_g1_i9	32.8674			NA
Vs_1654_c0_g1_i3	32.8674			NA
Vs_16586_c0_g2_i1	32.8674	NP_850373.4	sp|P04711|CAPP1_MAIZE	phosphoenolpyruvate carboxylase 2
Vs_20_c0_g2_i1	32.8674			NA
Vs_21509_c0_g3_i2	32.8674			NA
Vs_21808_c0_g1_i13	32.8674			NA
Vs_3569_c0_g1_i2	32.8674	NP_201291.1	sp|Q06801|DPEP_SOLTU	disproportionating enzyme
Vs_4482_c0_g1_i4	32.8674		sp|O31553|YFJF_BACSU	UPF0060 membrane protein Cbei_2176
Vs_526_c0_g1_i1	32.8674			NA
Vs_5827_c0_g1_i5	32.8674		sp|Q2K4E6|Y3534_RHIEC	Tetratricopeptide repeat protein 36 homolog
Vs_6103_c0_g1_i8	32.8674	NP_186796.1	sp|Q02283|HAT5_ARATH	Homeobox-leucine zipper protein HAT7
Vs_6618_c0_g2_i5	32.8674	NP_191246.2		hypothetical protein AT3G56870
Vs_7306_c0_g1_i11	32.8674	NP_001190584.1	sp|Q9FNQ1|DEXHE_ARATH	U5 small nuclear ribonucleoprotein helicase
Vs_8734_c0_g1_i1	32.8674	NP_174143.1	sp|Q9FZ95|PUP3_ARATH	purine permease 3
Vs_9650_c0_g1_i1	32.8674	NP_851206.1	sp|Q9FHQ6|UBQ9_ARATH	Ubiquitin-like superfamily protein
Vs_10657_c0_g2_i2	32.2698			NA
Vs_1073_c1_g1_i1	32.2698	NP_565771.1	sp|Q7XT42|SPL7_ORYSJ	Squamosa promoter-binding-like protein 12
Vs_11020_c0_g1_i7	32.2698			NA
Vs_11138_c0_g1_i1	32.2698	NP_179616.1	sp|P13194|PSAE_HORVU	photosystem I subunit E-2
Vs_11484_c0_g1_i8	32.2698			NA
Vs_130_c0_g1_i21	32.2698	NP_190949.1	sp|Q9M345|LRK42_ARATH	L-type lectin-domain containing receptor kinase IV.1
Vs_13321_c0_g1_i1	32.2698	NP_564128.1		PLATZ transcription factor family protein
Vs_15587_c0_g1_i5	32.2698	NP_197176.1	sp|Q9LFE3|AVT1H_ARATH	Transmembrane amino acid transporter family protein
Vs_16139_c0_g1_i9	32.2698	NP_192207.1	sp|P33487|ABP1_ARATH	endoplasmic reticulum auxin binding protein 1
Vs_17088_c0_g1_i1	32.2698			NA
Vs_1726_c0_g1_i1	32.2698	NP_568363.1	sp|B8LK84|DRE21_PICSI	Cytokine-induced anti-apoptosis inhibitor 1, Fe-S biogenesi
Vs_9472_c0_g1_i1	32.2698			NA
Vs_9501_c0_g1_i3	32.2698			NA
Vs_11021_c0_g1_i1	31.6722	NP_974865.1	sp|Q9FLM1|GDPD2_ARATH	PLC-like phosphodiesterases superfamily protein
Vs_11954_c0_g1_i8	31.6722			NA
Vs_11991_c1_g1_i1	31.6722			NA
Vs_12374_c0_g2_i1	31.6722			NA
Vs_14009_c0_g1_i1	31.6722	NP_001332385.1	sp|Q2VIQ3|KIF4B_HUMAN	P-loop containing nucleoside triphosphate hydrolases superfamily protein
Vs_14019_c1_g4_i1	31.6722	NP_178983.1	sp|Q9SIT7|PP151_ARATH	Pentatricopeptide repeat-containing protein At3g49170, chloroplastic
Vs_1460_c1_g1_i1	31.6722			NA
Vs_14905_c0_g1_i1	31.6722	NP_193673.2	sp|B5WWZ8|FAO1_LOTJA	Long-chain-alcohol oxidase FAO1
Vs_16568_c0_g1_i1	31.6722	NP_974719.1	sp|Q8L884|LAX4_MEDTR	like AUXIN RESISTANT 1
Vs_17770_c0_g1_i5	31.6722			NA
Vs_19534_c0_g1_i1	31.6722			NA
Vs_19669_c0_g4_i1	31.6722	NP_568343.1	sp|A2RVU1|MWL1_ARATH	transmembrane protein, putative (DUF1218)
Vs_20542_c0_g1_i4	31.6722			NA
Vs_2213_c0_g1_i12	31.6722	NP_172491.1	sp|Q94JX5|WLIM1_ARATH	LIM domain-containing protein WLIM2a
Vs_3807_c0_g1_i9	31.6722	NP_180187.1	sp|Q9SF32|IQD1_ARATH	Protein IQ-DOMAIN 31
Vs_3896_c0_g1_i1	31.6722			NA
Vs_5302_c1_g1_i1	31.6722			NA
Vs_5507_c0_g4_i1	31.6722			NA
Vs_6415_c0_g1_i1	31.6722			NA
Vs_7363_c0_g1_i2	31.6722			NA
Vs_8709_c0_g1_i27	31.6722	NP_197548.1	sp|C0LGT6|EFR_ARATH	Probable LRR receptor-like serine/threonine-protein kinase At3g47570
Vs_965_c0_g1_i18	31.6722	NP_568950.2	sp|Q0WPX7|BAG2_ARATH	BCL-2-associated athanogene 2
Vs_10664_c0_g1_i3	31.0746			NA
Vs_1165_c1_g1_i1	31.0746	NP_974798.1	sp|Q9FK47|PHLA_ARATH	myb-related protein 1
Vs_12702_c0_g1_i1	31.0746			NA
Vs_12739_c0_g1_i1	31.0746			NA
Vs_15016_c0_g1_i1	31.0746			NA
Vs_15227_c1_g1_i1	31.0746			NA
Vs_15347_c0_g1_i1	31.0746	NP_974043.1	sp|Q8VYR0|MCU5_ARATH	Calcium uniporter protein 6, mitochondrial
Vs_1654_c0_g1_i4	31.0746			NA
Vs_16635_c1_g1_i1	31.0746		sp|Q9LIQ7|PP252_ARATH	Pentatricopeptide repeat-containing protein At3g24000, mitochondrial
Vs_16788_c0_g1_i1	31.0746			NA
Vs_1786_c0_g2_i1	31.0746			NA
Vs_19103_c0_g1_i1	31.0746			NA
Vs_33860_c0_g1_i1	31.0746			NA
Vs_5333_c0_g1_i2	31.0746	NP_200470.1	sp|Q9FJU9|E1313_ARATH	O-Glycosyl hydrolases family 17 protein
Vs_6142_c0_g1_i1	31.0746		sp|P22151|GRG1_NEUCR	Glucose-repressible gene protein
Vs_6842_c0_g2_i1	31.0746			NA
Vs_7212_c0_g1_i5	31.0746			NA
Vs_8790_c0_g1_i2	31.0746			NA
Vs_9525_c0_g1_i6	31.0746	NP_192776.1	sp|Q9SV84|NIP51_ARATH	NOD26-like intrinsic protein 5;1
Vs_9676_c0_g1_i1	31.0746	NP_196200.3	sp|Q5EAE9|ATL43_ARATH	RING-H2 finger protein ATL43
Vs_11135_c0_g1_i2	30.477		sp|Q8RXN0|AB11G_ARATH	ABC transporter G family member 11
Vs_11223_c0_g1_i13	30.477	NP_179440.1	sp|Q9ZU65|OFP7_ARATH	Transcription repressor OFP8
Vs_11225_c0_g1_i3	30.477			NA
Vs_11485_c0_g1_i1	30.477			NA
Vs_11665_c0_g2_i1	30.477	NP_974303.1	sp|Q94CD8|E134_ARATH	O-Glycosyl hydrolases family 17 protein
Vs_11760_c0_g1_i4	30.477	NP_198217.1	sp|Q93WU6|WRK74_ARATH	WRKY DNA-binding protein 74
Vs_12064_c0_g1_i1	30.477			NA
Vs_13148_c0_g1_i1	30.477	NP_974119.1	sp|P40880|CAHC_HORVU	Carbonic anhydrase, chloroplastic
Vs_13439_c0_g4_i1	30.477			NA
Vs_13467_c0_g1_i4	30.477			NA
Vs_13812_c0_g1_i25	30.477	NP_001154422.1	sp|Q6YUB8|BRXL1_ORYSJ	Protein BREVIS RADIX
Vs_14027_c0_g1_i5	30.477	NP_192788.1	sp|Q9ZSA8|DLO1_ARATH	2-oxoglutarate (2OG) and Fe(II)-dependent oxygenase superfamily protein
Vs_14218_c0_g1_i1	30.477			NA
Vs_14274_c3_g1_i1	30.477	NP_177889.1	sp|Q32KM6|MORN3_BOVIN	MORN repeat-containing protein 3
Vs_14345_c0_g2_i5	30.477			NA
Vs_14630_c0_g1_i6	30.477			NA
Vs_2386_c2_g1_i1	30.477	NP_001318941.1	sp|Q9ZW13|TRNH6_ARATH	Tropinone reductase homolog At1g07440
Vs_3745_c0_g1_i13	30.477	NP_196538.1	sp|Q9LXD9|PME51_ARATH	Plant invertase/pectin methylesterase inhibitor superfamily
Vs_5025_c0_g1_i6	30.477	NP_181895.2	sp|Q94G86|ALL9_OLEEU	Glucan endo-1,3-beta-glucosidase 1
Vs_5073_c0_g1_i2	30.477	NP_187445.1	sp|Q9SFC6|GDIR_ARATH	Rho GDP-dissociation inhibitor
Vs_5605_c0_g1_i6	30.477	NP_568166.1	sp|Q9C5R8|BAS1B_ARATH	2-cysteine peroxiredoxin B
Vs_6000_c0_g1_i1	30.477			NA
Vs_7981_c0_g1_i5	30.477			NA
Vs_8757_c0_g1_i2	30.477		sp|Q08304|PPOB_SOLLC	Polyphenol oxidase B, chloroplastic
Vs_9723_c0_g1_i1	30.477			NA
Vs_10441_c0_g2_i1	29.8794			NA
Vs_10643_c0_g3_i1	29.8794	NP_187990.1	sp|Q9LIC3|PP227_ARATH	Pentatricopeptide repeat-containing protein At2g33680
Vs_10683_c0_g1_i1	29.8794	NP_178536.1	sp|Q9SJB4|GDL34_ARATH	GDSL-like Lipase/Acylhydrolase superfamily protein
Vs_10739_c0_g1_i1	29.8794			NA
Vs_10947_c0_g1_i5	29.8794	NP_198167.1		hypothetical protein (DUF868)
Vs_11380_c0_g1_i1	29.8794	NP_190581.1		transmembrane protein, putative (DUF247)
Vs_11520_c0_g1_i1	29.8794			NA
Vs_11865_c0_g1_i1	29.8794			NA
Vs_12547_c0_g1_i2	29.8794			NA
Vs_13261_c0_g1_i6	29.8794			NA
Vs_13583_c0_g1_i1	29.8794	NP_201360.1	sp|Q9LSL8|PP446_ARATH	Tetratricopeptide repeat (TPR)-like superfamily protein
Vs_13797_c6_g1_i3	29.8794	NP_175445.1	sp|Q9SX45|PPR75_ARATH	Pentatricopeptide repeat-containing protein At4g18520, chloroplastic
Vs_14421_c0_g1_i2	29.8794	NP_001031641.1	sp|Q2V3I3|EPFL4_ARATH	EPIDERMAL PATTERNING FACTOR-like protein 3
Vs_15059_c0_g2_i11	29.8794			NA
Vs_15363_c0_g3_i1	29.8794	NP_199445.1	sp|Q9FL28|FLS2_ARATH	Receptor-like protein Cf-9 homolog
Vs_20931_c0_g1_i1	29.8794	NP_850875.1	sp|O65252|GL25_ARATH	RmlC-like cupins superfamily protein
Vs_21437_c0_g1_i1	29.8794	NP_001320948.1	sp|Q9BUU2|MET22_HUMAN	Putative methyltransferase family protein
Vs_27666_c0_g1_i1	29.8794			NA
Vs_3127_c0_g1_i1	29.8794			NA
Vs_9168_c0_g1_i1	29.8794			NA
Vs_9318_c0_g1_i2	29.8794	NP_194607.1	sp|Q9SVU5|GDL67_ARATH	GDSL-like Lipase/Acylhydrolase superfamily protein
Vs_11542_c0_g1_i1	29.2818			NA
Vs_14449_c0_g2_i1	29.2818		sp|Q56ZQ3|VSR4_ARATH	Vacuolar-sorting receptor 4
Vs_15197_c0_g5_i1	29.2818			NA
Vs_15485_c0_g1_i6	29.2818			NA
Vs_15968_c0_g1_i1	29.2818	NP_174418.1	sp|P13192|PSAF_HORVU	photosystem I subunit F
Vs_1736_c0_g1_i29	29.2818	NP_191096.1	sp|Q9M2U2|TECR_ARATH	Very-long-chain enoyl-CoA reductase
Vs_17861_c1_g1_i2	29.2818			NA
Vs_2317_c0_g2_i1	29.2818	NP_001320963.1	sp|I3XHK1|FANCM_ARATH	DEAD/DEAH box RNA helicase family protein
Vs_2514_c0_g1_i10	29.2818		sp|Q0JCU7|ZEP_ORYSJ	Zeaxanthin epoxidase, chloroplastic
Vs_25362_c0_g2_i1	29.2818			NA
Vs_3853_c0_g1_i32	29.2818			NA
Vs_5488_c0_g1_i4	29.2818	NP_563992.1	sp|Q9C9Q8|PMTT_ARATH	Probable pectin methyltransferase QUA2
Vs_5570_c1_g2_i3	29.2818	NP_201237.1	sp|Q9FMF6|PP444_ARATH	Pentatricopeptide repeat-containing protein At5g39710
Vs_6446_c0_g1_i4	29.2818	NP_176700.1		Galactose-binding protein
Vs_6871_c1_g2_i1	29.2818			NA
Vs_8099_c0_g1_i5	29.2818	NP_175759.1	sp|Q84Q77|HS17A_ORYSJ	HSP20-like chaperones superfamily protein
Vs_8500_c0_g1_i12	29.2818	NP_850879.1	sp|Q8LPH6|MYB86_ARATH	Transcription factor MYB86
Vs_8750_c0_g1_i1	29.2818			NA
Vs_10463_c0_g1_i1	28.6842			NA
Vs_11163_c0_g1_i5	28.6842			NA
Vs_11335_c0_g3_i1	28.6842	NP_001321059.1	sp|P09315|G3PA_MAIZE	Glyceraldehyde-3-phosphate dehydrogenase A, chloroplastic
Vs_11494_c0_g1_i1	28.6842	NP_193283.2	sp|Q5XF20|U84A1_ARATH	UDP-Glycosyltransferase superfamily protein
Vs_12191_c0_g1_i1	28.6842			NA
Vs_12758_c0_g1_i1	28.6842	NP_001330714.1	sp|Q9FI14|TAO1_ARATH	target of AVRB operation1
Vs_14153_c0_g1_i2	28.6842	NP_568290.3	sp|Q4WRQ4|MFSB_ASPFU	zinc induced facilitator-like 1
Vs_14417_c0_g1_i1	28.6842	NP_001318502.1		SNF2 domain-containing protein / helicase domain-containing protein / HNH endonuclease domain-containing protein
Vs_14670_c0_g3_i1	28.6842	NP_195500.1	sp|Q9XFA2|PCKA2_UROPA	phosphoenolpyruvate carboxykinase 1
Vs_2001_c1_g1_i21	28.6842			NA
Vs_3206_c0_g1_i6	28.6842	NP_181500.1	sp|O48818|EXPA4_ARATH	Expansin-A8
Vs_3499_c0_g1_i5	28.6842	NP_566238.1	sp|Q9SQZ9|PITH1_ARATH	PITH domain-containing protein At3g04780
Vs_4805_c0_g1_i3	28.6842	NP_201434.1	sp|Q9LYN8|EMS1_ARATH	LRR receptor-like serine/threonine-protein kinase GSO1
Vs_526_c1_g2_i1	28.6842			NA
Vs_5354_c0_g2_i2	28.6842	NP_195634.1	sp|M1T9X3|IRL1_GINBI	Phenylcoumaran benzylic ether reductase TP7
Vs_6866_c0_g1_i3	28.6842	NP_180233.1	sp|Q0JKV1|AKT1_ORYSJ	Potassium channel AKT1
Vs_7585_c0_g1_i4	28.6842	NP_564553.1	sp|Q93XX5|Y5713_ARATH	Uncharacterized secreted protein ARB_08043
Vs_7944_c0_g1_i7	28.6842	NP_177879.3	sp|Q14166|TTL12_HUMAN	Tubulin--tyrosine ligase-like protein 12
Vs_8022_c0_g1_i16	28.6842	NP_568248.2	sp|Q0DJR9|CCA14_ORYSJ	mitotic-like cyclin 3B from Arabidopsi
Vs_9168_c0_g1_i9	28.6842			NA
Vs_11247_c0_g2_i2	28.0867	NP_172737.2	sp|Q10PV9|RH47B_ORYSJ	P-loop containing nucleoside triphosphate hydrolases superfamily protein
Vs_13189_c2_g2_i1	28.0867	NP_001326498.1	sp|Q9FI14|TAO1_ARATH	Probable disease resistance protein RPP1
Vs_13279_c0_g5_i1	28.0867		sp|P11369|LORF2_MOUSE	LINE-1 retrotransposable element ORF2 protein
Vs_15085_c0_g1_i2	28.0867	NP_180789.1	sp|P80728|MAVI_CUCPE	Uclacyanin 1
Vs_15702_c0_g1_i13	28.0867	NP_197962.1	sp|Q5Z5R4|C7016_ORYSJ	GA requiring 3
Vs_18018_c0_g1_i1	28.0867	NP_172596.1	sp|Q3E6Q1|PPR32_ARATH	Pentatricopeptide repeat-containing protein At5g27110
Vs_2061_c0_g2_i5	28.0867	NP_187154.1	sp|Q56XP4|NHX2_ARATH	Sodium/hydrogen exchanger 2
Vs_21373_c0_g1_i3	28.0867			NA
Vs_33252_c0_g1_i1	28.0867	NP_191835.1	sp|Q9LZI9|GSTFD_ARATH	Probable glutathione S-transferase GSTF1
Vs_4506_c0_g1_i4	28.0867		sp|P49329|LEC_ALOAR	Mannose-specific lectin
Vs_4527_c0_g1_i6	28.0867	NP_189528.1	sp|Q9LJX0|AB19B_ARATH	ATP binding cassette subfamily B19
Vs_5567_c0_g1_i2	28.0867	NP_174109.2	sp|Q0WVW7|RQL5_ARATH	DNA replication licensing factor MCM3
Vs_5621_c0_g1_i1	28.0867	NP_189066.1	sp|Q9LHP4|RCH2_ARATH	Probable LRR receptor-like serine/threonine-protein kinase At1g34110
Vs_6481_c0_g1_i2	28.0867			NA
Vs_6589_c0_g1_i6	28.0867			NA
Vs_6815_c0_g1_i25	28.0867			NA
Vs_7396_c0_g1_i5	28.0867	NP_001031641.1	sp|Q2V3I3|EPFL4_ARATH	Polygalacturonase
Vs_7883_c0_g1_i5	28.0867	NP_192184.1	sp|Q9SY02|PP301_ARATH	Tetratricopeptide repeat (TPR)-like superfamily protein
Vs_8400_c0_g1_i6	28.0867			NA
Vs_9910_c0_g3_i1	28.0867	NP_199705.2	sp|C0LGV1|RCH1_ARATH	Probable LRR receptor-like serine/threonine-protein kinase At1g34110
Vs_10882_c0_g1_i2	27.4891	NP_200279.1	sp|Q9FH37|ILR3_ARATH	Transcription factor bHLH104
Vs_11552_c0_g2_i7	27.4891	NP_001078187.1	sp|A9SNJ1|LYRM9_PHYPA	LYR motif-containing protein PHYPADRAFT_186863
Vs_11984_c0_g3_i1	27.4891	NP_187072.2	sp|Q9FI14|TAO1_ARATH	Probable disease resistance protein RPP1
Vs_12074_c0_g1_i1	27.4891			NA
Vs_12245_c1_g1_i1	27.4891			NA
Vs_13638_c0_g1_i2	27.4891	NP_197284.1	sp|Q43729|PER57_ARATH	Peroxidase superfamily protein
Vs_13946_c0_g1_i2	27.4891	NP_567769.1		zinc finger (C2H2 type) family protein
Vs_14488_c0_g1_i1	27.4891	NP_568049.1	sp|Q40677|ALFP_ORYSJ	fructose-bisphosphate aldolase 2
Vs_15135_c0_g1_i1	27.4891			NA
Vs_16147_c0_g1_i1	27.4891			NA
Vs_17674_c0_g1_i2	27.4891	NP_568124.1	sp|Q9LZS6|SBT4F_ARATH	Subtilisin-like serine endopeptidase family protein
Vs_18691_c0_g1_i1	27.4891			NA
Vs_18703_c0_g1_i2	27.4891	NP_193327.5	sp|Q8RZQ8|SWT1A_ORYSJ	Nodulin MtN3 family protein
Vs_19580_c0_g1_i4	27.4891	NP_174064.1	sp|Q9FZJ1|IRX10_ARATH	Probable glucuronosyltransferase Os04g0398600
Vs_2341_c0_g1_i18	27.4891	NP_850121.1	sp|Q9SCV4|BGAL8_ARATH	Beta-galactosidase
Vs_2359_c0_g1_i12	27.4891	NP_566677.1	sp|Q9LU40|MSR1_ARATH	Protein MANNAN SYNTHESIS-RELATED
Vs_2402_c0_g1_i13	27.4891	NP_177943.1	sp|Q9C9R3|T112B_ARATH	Trm112p-like protein
Vs_29150_c0_g1_i1	27.4891			NA
Vs_2923_c0_g1_i11	27.4891	NP_197995.1	sp|Q3E936|MAKR1_ARATH	Probable BRI1 kinase inhibitor 1
Vs_298_c0_g1_i2	27.4891	NP_188331.1	sp|Q9LSP1|PME67_ARATH	Probable pectinesterase 8
Vs_3305_c0_g1_i1	27.4891			NA
Vs_3877_c0_g1_i2	27.4891			NA
Vs_418_c0_g1_i5	27.4891	NP_568110.2	sp|Q9SF32|IQD1_ARATH	Protein IQ-DOMAIN 14
Vs_4339_c1_g1_i2	27.4891			NA
Vs_5465_c0_g1_i19	27.4891	NP_001325873.1	sp|O22633|NOI4_ARATH	RPM1 interacting protein 4
Vs_578_c4_g1_i1	27.4891			NA
Vs_6817_c0_g1_i1	27.4891			NA
Vs_7363_c0_g1_i5	27.4891			NA
Vs_8780_c2_g2_i1	27.4891	NP_190486.2	sp|Q5G1T1|PP272_ARATH	Tetratricopeptide repeat (TPR)-like superfamily protein
Vs_9566_c0_g1_i5	27.4891	NP_567404.1	sp|Q67UC7|HAK17_ORYSJ	Potassium transporter 6
Vs_10116_c0_g1_i1	26.8915			NA
Vs_10951_c0_g1_i16	26.8915	NP_172462.2		Rhamnogalacturonate lyase family protein
Vs_11740_c0_g1_i7	26.8915	NP_974402.1	sp|Q9STL8|UFSP_ARATH	Probable Ufm1-specific protease
Vs_13451_c0_g6_i1	26.8915	NP_001319627.1	sp|Q9LIQ7|PP252_ARATH	Tetratricopeptide repeat (TPR)-like superfamily protein
Vs_14161_c0_g4_i1	26.8915			NA
Vs_14352_c0_g1_i1	26.8915			NA
Vs_14598_c0_g1_i2	26.8915	NP_001331450.1	sp|Q8VYU4|CCR4F_ARATH	Protein angel homolog 1
Vs_14772_c0_g2_i1	26.8915			NA
Vs_15986_c0_g1_i1	26.8915	NP_199916.1	sp|Q9M2E2|SDR1_ARATH	NAD(P)-binding Rossmann-fold superfamily protein
Vs_16539_c0_g1_i1	26.8915	NP_197474.1	sp|Q8VYZ3|PME53_ARATH	Probable pectinesterase 8
Vs_17338_c0_g2_i1	26.8915	NP_001031843.1	sp|Q93YS4|AB22G_ARATH	ABC-2 type transporter family protein
Vs_21967_c0_g4_i1	26.8915	NP_187286.1	sp|Q9SQT8|DHQSD_ARATH	Shikimate dehydrogenase (NADP(+))
Vs_24122_c0_g2_i2	26.8915			NA
Vs_25847_c0_g1_i1	26.8915			NA
Vs_3096_c0_g1_i1	26.8915	NP_193538.1	sp|O81481|IF4E1_MAIZE	Eukaryotic translation initiation factor 4.00E-01
Vs_7476_c0_g1_i1	26.8915			NA
Vs_9120_c1_g1_i1	26.8915	NP_195236.1	sp|Q8GRI8|PIP25_ORYSJ	plasma membrane intrinsic protein 3
Vs_10525_c0_g1_i1	26.2939		sp|P10978|POLX_TOBAC	Copia protein
Vs_11019_c0_g2_i1	26.2939	NP_180663.1	sp|O82081|UCC1_ARATH	Uclacyanin 1
Vs_1213_c0_g1_i14	26.2939	NP_181827.2	sp|Q67ZI9|GDL48_ARATH	GDSL-like Lipase/Acylhydrolase superfamily protein
Vs_12132_c0_g2_i1	26.2939			NA
Vs_12440_c0_g1_i4	26.2939			NA
Vs_13309_c0_g1_i1	26.2939	NP_194534.1	sp|Q9SUD4|TET7_ARATH	Tetraspanin-8
Vs_13373_c0_g1_i1	26.2939	NP_175963.1	sp|Q00327|PSAG_HORVU	photosystem I subunit G
Vs_13611_c0_g2_i1	26.2939	NP_174064.1	sp|Q9FZJ1|IRX10_ARATH	Probable glucuronosyltransferase Os02g0520750
Vs_14644_c0_g1_i1	26.2939			NA
Vs_15041_c0_g3_i1	26.2939	NP_001326269.1	sp|Q93YS2|P2C51_ARATH	Putative protein phosphatase 2C 76
Vs_17483_c0_g3_i2	26.2939	NP_850598.1	sp|Q940B8|KN13A_ARATH	P-loop containing nucleoside triphosphate hydrolases superfamily protein
Vs_17767_c0_g1_i1	26.2939	NP_200063.1		transmembrane protein
Vs_18697_c0_g1_i17	26.2939			NA
Vs_21538_c0_g1_i1	26.2939	NP_178006.1	sp|Q9ZVA4|EP1L3_ARATH	Epidermis-specific secreted glycoprotein EP1
Vs_26225_c0_g1_i1	26.2939			NA
Vs_2913_c1_g1_i1	26.2939	NP_001329660.1	sp|Q9T093|C70B3_ARATH	cytochrome P450, family 709, subfamily B, polypeptide 3
Vs_32392_c0_g1_i1	26.2939		sp|O34559|URHG2_BACSU	Unsaturated rhamnogalacturonyl hydrolase YesR
Vs_35991_c0_g1_i4	26.2939			NA
Vs_3853_c0_g1_i18	26.2939			NA
Vs_407_c0_g1_i5	26.2939	NP_197421.1	sp|Q6GV12|KDSR_MOUSE	NAD(P)-binding Rossmann-fold superfamily protein
Vs_4233_c0_g2_i1	26.2939			NA
Vs_5068_c0_g2_i1	26.2939	NP_565176.1	sp|Q9SP07|1433_LILLO	general regulatory factor 2
Vs_5688_c0_g1_i3	26.2939	NP_177743.1	sp|Q00624|ASOL_BRANA	SKU5 similar 5
Vs_6249_c0_g1_i1	26.2939		sp|Q9U2B7|PLR1_CAEEL	Probable E3 ubiquitin-protein ligase RHB1A
Vs_7022_c0_g1_i1	26.2939			NA
Vs_7534_c0_g1_i5	26.2939	NP_850447.1	sp|Q8VYU6|GOGC4_ARATH	golgin Putative 4
Vs_10928_c0_g1_i5	25.6963	NP_191095.1	sp|Q9M2U3|ALPL_ARATH	Protein ALP1-like
Vs_12484_c0_g1_i2	25.6963			NA
Vs_13042_c0_g2_i1	25.6963			NA
Vs_13231_c0_g1_i1	25.6963	NP_173655.2	sp|Q9LMF1|U85A3_ARATH	UDP-glycosyltransferase 85A8
Vs_13261_c0_g1_i16	25.6963			NA
Vs_14110_c0_g2_i2	25.6963	NP_176027.2	sp|Q8N9H8|MUT7_HUMAN	Polynucleotidyl transferase, ribonuclease H-like superfamily protein
Vs_15445_c0_g1_i5	25.6963			NA
Vs_15977_c0_g1_i1	25.6963			NA
Vs_16036_c0_g1_i2	25.6963			NA
Vs_18785_c0_g1_i1	25.6963	NP_179705.1	sp|Q9SKQ4|PP167_ARATH	Pentatricopeptide repeat-containing protein At5g08305
Vs_22383_c0_g1_i1	25.6963	NP_199683.2	sp|Q6NLW5|XRI1_ARATH	x-ray induced transcript 1
Vs_22573_c1_g1_i2	25.6963	NP_001031938.1	sp|Q0E3C3|KNOS2_ORYSJ	Homeobox protein knotted-1-like LET12
Vs_23248_c0_g1_i3	25.6963	NP_001318556.1	sp|Q94BZ1|ZIFL1_ARATH	zinc induced facilitator-like 1
Vs_3680_c0_g2_i1	25.6963			NA
Vs_4240_c0_g1_i8	25.6963	NP_189274.1	sp|Q9LIN2|GDL53_ARATH	GDSL-like Lipase/Acylhydrolase superfamily protein
Vs_4318_c0_g1_i11	25.6963	NP_566180.1	sp|Q93V85|WTR16_ARATH	Uncharacterized transporter sll0355
Vs_5602_c0_g1_i27	25.6963			NA
Vs_5750_c2_g1_i1	25.6963	NP_172596.1	sp|Q3E6Q1|PPR32_ARATH	Pentatricopeptide repeat-containing protein At2g34400
Vs_6122_c0_g1_i1	25.6963	NP_174430.1		Eukaryotic aspartyl protease family protein
Vs_6122_c0_g3_i1	25.6963			NA
Vs_6447_c0_g1_i5	25.6963	NP_001318647.1	sp|P04919|B3AT_MOUSE	HCO3- transporter family
Vs_6822_c0_g1_i3	25.6963	NP_566891.1	sp|Q9C5L3|GLPT1_ARATH	putative glycerol-3-phosphate transporter 1
Vs_8002_c0_g1_i2	25.6963	NP_181396.2	sp|Q38774|CDC2C_ANTMA	Cyclin-dependent kinase B1-1
Vs_8473_c0_g1_i1	25.6963	NP_196422.1		wiskott-aldrich syndrome family protein, putative (DUF1118)
Vs_8600_c0_g1_i6	25.6963	NP_849868.1	sp|Q9C554|EXPA1_ARATH	Expansin-A8
Vs_9222_c0_g1_i1	25.6963	NP_001190951.1	sp|Q9XGM8|MGAT1_ARATH	alpha-1,3-mannosyl-glycoprotein beta-1,2-N-acetylglucosaminyltransferase
Vs_9571_c0_g2_i2	25.6963	NP_001321602.1	sp|Q9LN01|PPR21_ARATH	Tetratricopeptide repeat (TPR)-like superfamily protein
Vs_965_c0_g1_i19	25.6963	NP_190746.2	sp|Q8RX71|BAG4_ARATH	BCL-2-associated athanogene 4
Vs_1116_c0_g1_i5	25.0987	NP_180199.3	sp|Q84RK2|FAP2_ARATH	Fatty-acid-binding protein 2
Vs_11688_c0_g1_i2	25.0987			NA
Vs_13298_c0_g1_i1	25.0987	NP_191906.1	sp|Q0WRX3|SCP40_ARATH	serine carboxypeptidase-like 40
Vs_13312_c0_g2_i8	25.0987			NA
Vs_13416_c0_g1_i1	25.0987			NA
Vs_13970_c0_g1_i5	25.0987			NA
Vs_13998_c0_g1_i1	25.0987	NP_001332650.1	sp|Q5N9X2|LAC4_ORYSJ	Putative laccase-11
Vs_14161_c0_g1_i4	25.0987			NA
Vs_14623_c0_g2_i1	25.0987	NP_199367.1		transmembrane protein, putative (DUF594)
Vs_14741_c0_g1_i2	25.0987			NA
Vs_1648_c0_g1_i2	25.0987	NP_196245.1		hypothetical protein AT5G06270
Vs_17260_c1_g1_i2	25.0987	NP_001330432.1	sp|Q9LFG1|Y3359_ARATH	LRR receptor-like serine/threonine-protein kinase GSO1
Vs_17344_c0_g2_i1	25.0987			NA
Vs_17776_c0_g1_i1	25.0987			NA
Vs_2073_c0_g1_i1	25.0987			NA
Vs_2379_c2_g1_i1	25.0987			NA
Vs_35842_c0_g1_i1	25.0987		sp|Q8IYE1|CCD13_HUMAN	Coiled-coil domain-containing protein 13
Vs_4374_c0_g1_i1	25.0987	NP_001323702.1	sp|Q8L960|SVR1_ARATH	Uncharacterized RNA pseudouridine synthase aq_1464
Vs_4770_c0_g1_i4	25.0987			NA
Vs_6902_c0_g3_i1	25.0987			NA
Vs_8720_c1_g1_i2	25.0987	NP_001329840.1	sp|Q39203|SD22_ARATH	receptor-like protein kinase 4
Vs_8925_c0_g1_i4	25.0987	NP_567005.2	sp|Q8W104|FBL17_ARATH	RNI-like superfamily protein
Vs_9743_c0_g1_i8	25.0987			NA
Vs_9864_c0_g1_i1	25.0987	NP_194718.2	sp|Q9SZR0|CHMO_ARATH	choline monooxygenase, putative (CMO-like)
Vs_10654_c0_g1_i1	24.5011			NA
Vs_10972_c0_g2_i4	24.5011			NA
Vs_11088_c0_g2_i1	24.5011			NA
Vs_12663_c0_g1_i1	24.5011	NP_197554.2	sp|Q6YUB8|BRXL1_ORYSJ	Protein BREVIS RADIX
Vs_13137_c0_g1_i1	24.5011			NA
Vs_13278_c0_g2_i1	24.5011			NA
Vs_14021_c0_g1_i1	24.5011	NP_563815.1	sp|Q949Q5|PSAO_ARATH	Photosystem I subunit O
Vs_18945_c0_g1_i2	24.5011			NA
Vs_19070_c0_g1_i1	24.5011	NP_195236.1	sp|Q8H5N9|PIP21_ORYSJ	plasma membrane intrinsic protein 3
Vs_19320_c0_g3_i1	24.5011	NP_001328883.1	sp|P05522|GUN1_PERAE	glycosyl hydrolase 9B13
Vs_2038_c0_g1_i8	24.5011	NP_001077487.1	sp|F4HW02|GAT1_ARATH	Transmembrane amino acid transporter family protein
Vs_2206_c0_g1_i4	24.5011	NP_564386.1		cystic fibrosis transmembrane conductance regulator
Vs_232_c0_g2_i3	24.5011			NA
Vs_2991_c0_g1_i6	24.5011			NA
Vs_2997_c0_g3_i4	24.5011	NP_189518.2	sp|Q2NI00|DHQS_METST	3-dehydroquinate synthase
Vs_3741_c0_g1_i1	24.5011	NP_565359.1	sp|Q10MQ2|DAPAT_ORYSJ	Probable LL-diaminopimelate aminotransferase, chloroplastic
Vs_4545_c0_g1_i7	24.5011			NA
Vs_4563_c3_g1_i1	24.5011			NA
Vs_4608_c0_g1_i3	24.5011	NP_180516.1	sp|Q9ZW34|ENO3_ARATH	cytosolic enolase
Vs_4818_c0_g1_i7	24.5011			NA
Vs_5089_c0_g1_i10	24.5011	NP_189345.1	sp|P37707|B2_DAUCA	DCD (Development and Cell Death) domain protein
Vs_5397_c5_g1_i4	24.5011	NP_195434.1	sp|O23169|PP353_ARATH	Pentatricopeptide repeat-containing protein At4g37170
Vs_7919_c1_g1_i1	24.5011			NA
Vs_813_c0_g1_i4	24.5011	NP_567337.1	sp|Q9MAX5|COPZ1_ORYSJ	SNARE-like superfamily protein
Vs_9120_c0_g1_i15	24.5011	NP_174332.1	sp|Q9S9Q9|Y1044_ARATH	Root phototropism protein 3
Vs_9548_c0_g1_i1	24.5011	NP_567456.1	sp|Q949R4|DIOXL_ARATH	catalytic LigB subunit of aromatic ring-opening dioxygenase family
Vs_10477_c0_g1_i17	23.9035	NP_001324585.1	sp|O64882|BGL17_ARATH	Beta-glucosidase 31
Vs_11104_c0_g1_i2	23.9035	NP_173723.1	sp|P34893|CH10_ARATH	GroES-like family protein
Vs_11251_c0_g2_i1	23.9035	NP_188773.1	sp|Q9LIG0|Y3136_ARATH	Dapdiamide synthesis protein DdaC
Vs_12459_c0_g1_i4	23.9035			NA
Vs_14246_c0_g2_i1	23.9035	NP_195818.1	sp|P0CH30|RING1_GOSHI	RING/U-box superfamily protein
Vs_15211_c0_g2_i1	23.9035	NP_192609.1	sp|P53860|PDR16_YEAST	Sec14p-like phosphatidylinositol transfer family protein
Vs_15608_c0_g3_i1	23.9035	NP_199422.1	sp|Q9FNL2|PP418_ARATH	Pentatricopeptide repeat-containing protein At4g20090
Vs_16924_c0_g1_i1	23.9035			NA
Vs_18989_c0_g1_i2	23.9035			NA
Vs_19172_c0_g1_i1	23.9035		sp|A8IB22|CFA77_CHLRE	Cilia- and flagella-associated protein 77
Vs_19895_c0_g2_i2	23.9035	NP_190906.1	sp|Q9LFH9|LRK81_ARATH	Putative L-type lectin-domain containing receptor kinase II.2
Vs_21295_c0_g1_i1	23.9035			NA
Vs_22124_c0_g1_i1	23.9035	NP_180489.1	sp|Q9ZW12|TRNH5_ARATH	Tropinone reductase homolog At2g29300
Vs_23000_c0_g1_i1	23.9035			NA
Vs_2450_c0_g1_i1	23.9035			NA
Vs_2697_c0_g2_i6	23.9035	NP_173714.2	sp|F4I4K5|LPR1_ARATH	Multicopper oxidase LPR1
Vs_2706_c1_g1_i4	23.9035			NA
Vs_3488_c0_g1_i14	23.9035	NP_565269.1	sp|Q9ZU91|E133_ARATH	O-Glycosyl hydrolases family 17 protein
Vs_3617_c1_g1_i1	23.9035			NA
Vs_427_c0_g1_i3	23.9035			NA
Vs_4573_c0_g1_i3	23.9035	NP_568856.1	sp|Q8K194|SNR27_MOUSE	U4/U6.U5 small nuclear ribonucleoprotein 27 kDa protein
Vs_5045_c0_g2_i5	23.9035	NP_201111.2	sp|Q10138|YAS2_SCHPO	Sec14p-like phosphatidylinositol transfer family protein
Vs_6056_c0_g1_i11	23.9035	NP_849869.1	sp|Q9C554|EXPA1_ARATH	Expansin-A4
Vs_7486_c0_g1_i7	23.9035	NP_193738.1	sp|O49432|QRT3_ARATH	Polygalacturonase QRT3
Vs_8022_c0_g1_i14	23.9035	NP_175077.1	sp|Q7F830|CCA11_ORYSJ	Cyclin-A1-4
Vs_9033_c1_g1_i1	23.9035			NA
Vs_9391_c0_g1_i1	23.9035	NP_567801.1	sp|M1BYJ7|ENDB1_SOLTU	NAD(P)H dehydrogenase B1
Vs_12399_c0_g3_i1	23.3059	NP_001319627.1	sp|Q9LIQ7|PP252_ARATH	Tetratricopeptide repeat (TPR)-like superfamily protein
Vs_12512_c0_g1_i1	23.3059			NA
Vs_13374_c0_g1_i2	23.3059			NA
Vs_13868_c0_g1_i5	23.3059	NP_173656.1	sp|F8WKW1|UGT2_GARJA	UDP-Glycosyltransferase superfamily protein
Vs_14029_c0_g2_i1	23.3059	NP_198063.1	sp|O04659|PP398_ARATH	Tetratricopeptide repeat (TPR)-like superfamily protein
Vs_14600_c0_g3_i1	23.3059	NP_182112.2	sp|O80831|BAM7_ARATH	Beta-amylase 7
Vs_14969_c2_g1_i1	23.3059			NA
Vs_15077_c0_g1_i3	23.3059			NA
Vs_1575_c1_g1_i1	23.3059			NA
Vs_17175_c0_g1_i2	23.3059			NA
Vs_17241_c0_g1_i4	23.3059	NP_567354.1	sp|Q0D9S3|HKT1_ORYSJ	high-affinity K+ transporter 1
Vs_17537_c0_g2_i1	23.3059			NA
Vs_22317_c0_g2_i2	23.3059			NA
Vs_2323_c0_g1_i1	23.3059	NP_191873.1	sp|Q9LYA9|CP41A_ARATH	Chloroplast stem-loop binding protein of 41 kDa a, chloroplastic
Vs_30818_c1_g1_i1	23.3059	NP_001332678.1	sp|Q3ZE13|RPP30_DICDI	Ribonuclease P protein subunit p30
Vs_3097_c0_g1_i4	23.3059	NP_198051.1	sp|Q688X9|DI191_ORYSJ	Protein DEHYDRATION-INDUCED 19 homolog 3
Vs_31716_c0_g1_i3	23.3059			NA
Vs_3243_c0_g1_i11	23.3059	NP_193944.2	sp|Q6R2J8|SRF8_ARATH	STRUBBELIG-receptor family 8
Vs_35117_c0_g1_i2	23.3059	NP_566329.1		transmembrane protein, putative (DUF1191)
Vs_4098_c0_g1_i18	23.3059	NP_178313.1	sp|P46032|PTR2_ARATH	Protein NRT1/ PTR FAMILY 8.3
Vs_4429_c0_g2_i1	23.3059			NA
Vs_5087_c0_g1_i1	23.3059	NP_177275.1		senescence associated gene 18
Vs_5510_c0_g1_i12	23.3059			NA
Vs_5872_c0_g1_i3	23.3059	NP_193517.3	sp|Q9C5C4|ARGE_ARATH	Succinyl-diaminopimelate desuccinylase
Vs_589_c0_g1_i11	23.3059			NA
Vs_5892_c0_g1_i15	23.3059	NP_200588.2	sp|Q69PA8|GLO11_ORYSJ	Very-long-chain aldehyde decarbonylase GL1-1
Vs_6313_c0_g1_i5	23.3059	NP_564944.1	sp|Q9S7Y1|BH030_ARATH	Transcription factor AIG1
Vs_7249_c0_g1_i23	23.3059			NA
Vs_8555_c0_g1_i6	23.3059	NP_173957.2	sp|P10569|MYSC_ACACA	Myosin-1
Vs_9173_c1_g2_i1	23.3059	NP_194257.1	sp|Q9SB36|PP337_ARATH	Tetratricopeptide repeat (TPR)-like superfamily protein
Vs_9277_c0_g1_i10	23.3059	NP_190451.2	sp|Q8RY00|SIA2_ARATH	Sialyltransferase-like protein 5
Vs_9829_c0_g1_i2	23.3059			NA
Vs_10249_c0_g2_i8	22.7084			NA
Vs_10750_c0_g2_i1	22.7084			NA
Vs_11274_c0_g1_i2	22.7084	NP_200540.1	sp|Q5JNC0|COQ5_ORYSJ	S-adenosyl-L-methionine-dependent methyltransferases superfamily protein
Vs_1132_c0_g1_i15	22.7084			NA
Vs_11593_c0_g1_i1	22.7084			NA
Vs_12274_c0_g1_i13	22.7084			NA
Vs_12582_c0_g1_i1	22.7084	NP_177678.2	sp|Q5ZAY9|CKX5_ORYSJ	cytokinin oxidase 5
Vs_13028_c1_g1_i1	22.7084	NP_564383.1	sp|Q9C6W5|AB14G_ARATH	ATP-binding cassette 14
Vs_13149_c0_g3_i1	22.7084			NA
Vs_137_c0_g1_i1	22.7084	NP_565881.1	sp|O80434|LAC4_ARATH	Laccase-4
Vs_15000_c0_g1_i2	22.7084		sp|B3DH20|TILB_DANRE	Protein tilB homolog
Vs_15485_c0_g1_i3	22.7084			NA
Vs_15995_c0_g1_i18	22.7084	NP_565956.1	sp|Q0TRL0|CRCB_CLOP1	Putative fluoride ion transporter CrcB
Vs_16319_c0_g1_i1	22.7084			NA
Vs_16654_c1_g1_i13	22.7084			NA
Vs_18730_c0_g1_i1	22.7084			NA
Vs_2065_c0_g1_i4	22.7084	NP_001320027.1		DNA binding protein
Vs_2360_c0_g1_i1	22.7084	NP_187808.3	sp|Q96DM3|RMC1_HUMAN	Regulator of MON1-CCZ1 complex homolog
Vs_2527_c0_g1_i2	22.7084	NP_001190449.1		Calcineurin-like metallo-phosphoesterase superfamily protein
Vs_2763_c0_g1_i5	22.7084		sp|Q5ZC88|CUL1_ORYSJ	Cullin-1
Vs_3168_c0_g2_i1	22.7084			NA
Vs_31712_c0_g1_i3	22.7084	NP_001078176.1	sp|Q9LV34|BGL43_ARATH	Beta-glucosidase 25
Vs_3570_c0_g1_i7	22.7084	NP_200227.1	sp|Q00763|COMT1_POPTM	O-methyltransferase 1
Vs_35916_c0_g1_i1	22.7084			NA
Vs_4551_c0_g1_i4	22.7084	NP_176092.2	sp|Q8VYZ0|ORTH2_ARATH	Zinc finger (C3HC4-type RING finger) family protein
Vs_6437_c0_g1_i2	22.7084	NP_200184.1	sp|Q9FI03|NHL26_ARATH	NDR1/HIN1-like protein 26
Vs_9020_c1_g1_i1	22.7084	NP_174181.1	sp|Q8RXT9|GDL8_ARATH	GDSL-like Lipase/Acylhydrolase superfamily protein
Vs_1_c2_g3_i1	22.1108			NA
Vs_10033_c0_g3_i1	22.1108	NP_201458.1	sp|O49079|PSBO_FRIAG	PS II oxygen-evolving complex 1
Vs_10852_c0_g1_i1	22.1108			NA
Vs_11565_c0_g2_i11	22.1108			NA
Vs_11704_c0_g1_i1	22.1108			NA
Vs_11890_c0_g1_i1	22.1108	NP_177209.1	sp|Q9CAL3|CRK2_ARATH	cysteine-rich RLK (RECEPTOR-like protein kinase) 2
Vs_11908_c0_g1_i5	22.1108			NA
Vs_12787_c0_g3_i1	22.1108	NP_190263.1	sp|Q9STF3|PP265_ARATH	Tetratricopeptide repeat (TPR)-like superfamily protein
Vs_12917_c0_g1_i10	22.1108	NP_172596.1	sp|Q3E6Q1|PPR32_ARATH	Pentatricopeptide repeat-containing protein At1g11290, chloroplastic
Vs_12922_c0_g1_i1	22.1108			NA
Vs_13280_c0_g2_i1	22.1108			NA
Vs_13422_c1_g6_i1	22.1108			NA
Vs_13454_c0_g2_i1	22.1108	NP_001319627.1	sp|Q9LIQ7|PP252_ARATH	Tetratricopeptide repeat (TPR)-like superfamily protein
Vs_1348_c0_g1_i12	22.1108	NP_177411.1	sp|Q9SF32|IQD1_ARATH	Protein IQ-DOMAIN 31
Vs_13977_c0_g1_i1	22.1108			NA
Vs_15510_c1_g1_i1	22.1108	NP_179798.1	sp|Q9SHZ8|PP168_ARATH	Pentatricopeptide repeat-containing protein At4g37170
Vs_15814_c0_g1_i2	22.1108	NP_180924.1	sp|P93005|PP181_ARATH	Tetratricopeptide repeat (TPR)-like superfamily protein
Vs_1626_c1_g1_i1	22.1108			NA
Vs_16884_c0_g1_i1	22.1108	NP_172153.1	sp|Q00434|PSBP_WHEAT	photosystem II subunit P-1
Vs_174_c1_g2_i1	22.1108	NP_849742.2	sp|Q0J7V9|LSD1_ORYSJ	Protein LSD1
Vs_17849_c0_g1_i4	22.1108		sp|P36914|AMYG_ASPOR	Glucoamylase
Vs_19022_c0_g1_i1	22.1108			NA
Vs_19896_c0_g1_i1	22.1108	NP_180232.1	sp|O48780|KCS11_ARATH	3-ketoacyl-CoA synthase 11
Vs_19970_c0_g3_i1	22.1108	NP_172596.1	sp|Q3E6Q1|PPR32_ARATH	Pentatricopeptide repeat-containing protein At5g27110
Vs_20138_c0_g2_i1	22.1108	NP_179705.1	sp|Q9SKQ4|PP167_ARATH	Pentatricopeptide repeat-containing protein At2g41080
Vs_2037_c0_g1_i9	22.1108	NP_001077850.1	sp|Q1G3V9|EPFL8_ARATH	EPIDERMAL PATTERNING FACTOR-like protein 8
Vs_2438_c0_g1_i4	22.1108	NP_197134.1	sp|Q8WTW3|COG1_HUMAN	Vps51/Vps67 family (components of vesicular transport) protein
Vs_26177_c0_g1_i1	22.1108	NP_851151.1	sp|Q6YUL8|KN4A_ORYSJ	P-loop containing nucleoside triphosphate hydrolases superfamily protein
Vs_32465_c0_g1_i1	22.1108			NA
Vs_35798_c0_g1_i1	22.1108			NA
Vs_3807_c0_g1_i44	22.1108	NP_180187.1	sp|Q9SF32|IQD1_ARATH	Protein IQ-DOMAIN 31
Vs_5346_c0_g1_i1	22.1108	NP_001330602.1	sp|Q8GUK1|DGS1_ARATH	Protein DGS1, mitochondrial
Vs_5474_c1_g1_i4	22.1108			NA
Vs_6056_c0_g1_i12	22.1108	NP_849868.1	sp|Q40636|EXPA2_ORYSJ	Expansin-A4
Vs_6346_c0_g1_i5	22.1108	NP_565577.1	sp|Q8S8A0|GDU4_ARATH	Protein GLUTAMINE DUMPER 1
Vs_7447_c0_g1_i4	22.1108			NA
Vs_7585_c0_g1_i18	22.1108	NP_564553.1	sp|Q93XX5|Y5713_ARATH	Uncharacterized secreted protein ARB_08043
Vs_8377_c0_g2_i2	22.1108	NP_177879.3	sp|A4Q9F6|TTL13_MOUSE	tubulin-tyrosine ligase
Vs_9639_c0_g2_i1	22.1108			NA
Vs_9723_c0_g1_i4	22.1108			NA
Vs_10173_c0_g1_i1	21.5132			NA
Vs_10507_c0_g2_i2	21.5132			NA
Vs_10808_c0_g2_i5	21.5132	NP_173504.1	sp|Q9LM71|FKB18_ARATH	Peptidyl-prolyl cis-trans isomerase FKBP14
Vs_11040_c1_g2_i1	21.5132			NA
Vs_11345_c0_g1_i4	21.5132	NP_178019.2	sp|Q6R2K1|SRF5_ARATH	STRUBBELIG-receptor family 5
Vs_11721_c0_g2_i2	21.5132	NP_173984.1		T-box transcription factor, putative (DUF863)
Vs_12180_c0_g1_i3	21.5132	NP_850465.1	sp|Q9T093|C70B3_ARATH	cytochrome P450, family 709, subfamily B, polypeptide 1
Vs_12339_c0_g1_i11	21.5132	NP_001031741.1	sp|Q9CQK1|ZNHI3_MOUSE	Zinc finger HIT domain-containing protein 3
Vs_1382_c0_g1_i5	21.5132	NP_680778.2	sp|Q944J0|SPCS1_ARATH	Signal peptidase complex subunit 1
Vs_14384_c0_g1_i2	21.5132			NA
Vs_14558_c0_g1_i1	21.5132			NA
Vs_14755_c0_g2_i1	21.5132		sp|P49736|MCM2_HUMAN	DNA replication licensing factor MCM2
Vs_1486_c0_g1_i23	21.5132			NA
Vs_16139_c0_g1_i8	21.5132	NP_192207.1	sp|P33487|ABP1_ARATH	endoplasmic reticulum auxin binding protein 1
Vs_16586_c0_g3_i1	21.5132	NP_850373.4	sp|P04711|CAPP1_MAIZE	phosphoenolpyruvate carboxylase 2
Vs_1680_c0_g1_i1	21.5132			NA
Vs_17418_c0_g1_i5	21.5132			NA
Vs_18430_c0_g2_i1	21.5132			NA
Vs_18582_c0_g1_i4	21.5132	NP_196843.1		no exine formation 1
Vs_18940_c0_g1_i4	21.5132			NA
Vs_1906_c0_g1_i1	21.5132			NA
Vs_19064_c0_g2_i1	21.5132	NP_175954.1	sp|Q9ZWC5|SCL18_ARATH	GRAS family transcription factor
Vs_19760_c1_g1_i1	21.5132		sp|P74838|FKBM_STRTA	31-O-demethyl-FK506 methyltransferase FkbM
Vs_20500_c2_g1_i1	21.5132	NP_193587.4	sp|Q0WNP3|PP319_ARATH	Pentatricopeptide repeat-containing protein At2g34400
Vs_21294_c0_g1_i1	21.5132			NA
Vs_29381_c0_g1_i2	21.5132			NA
Vs_33256_c0_g1_i1	21.5132			NA
Vs_34504_c0_g1_i1	21.5132			NA
Vs_357_c0_g1_i2	21.5132	NP_564252.2		Son of sevenless protein
Vs_4021_c0_g1_i21	21.5132	NP_849674.1	sp|F4I2S4|CCZ1A_ARATH	Vacuolar fusion protein CCZ1 homolog
Vs_5915_c0_g1_i4	21.5132			NA
Vs_6817_c0_g1_i2	21.5132			NA
Vs_6866_c0_g1_i11	21.5132	NP_180233.1	sp|Q0JKV1|AKT1_ORYSJ	Potassium channel AKT1
Vs_8284_c0_g1_i10	21.5132	NP_173625.1		sporulation-specific protein
Vs_837_c6_g1_i1	21.5132			NA
Vs_8840_c0_g1_i2	21.5132			NA
Vs_9043_c0_g1_i3	21.5132			NA
Vs_9956_c0_g1_i9	21.5132		sp|B3DXK2|DER_METI4	GTPase Der
Vs_11530_c0_g1_i1	20.9156	NP_196188.1	sp|Q8W4T9|T13H_TAXCU	Cytochrome P450 superfamily protein
Vs_11587_c0_g1_i1	20.9156			NA
Vs_11867_c0_g1_i3	20.9156		sp|O48522|VQ17_ARATH	VQ motif-containing protein 17
Vs_13064_c0_g2_i1	20.9156			NA
Vs_13103_c0_g1_i4	20.9156	NP_182056.1	sp|Q58455|Y1055_METJA	UDP-glucuronate 4-epimerase 4
Vs_13348_c0_g1_i2	20.9156	NP_565981.1	sp|P12759|RSP3_CHLRE	multiprotein bridging factor 1A
Vs_13597_c0_g1_i3	20.9156	NP_001330415.1	sp|Q336N8|JM706_ORYSJ	Transcription factor jumonji (jmj) family protein / zinc finger (C5HC2 type) family protein
Vs_13716_c0_g1_i2	20.9156	NP_171914.1	sp|O64489|YUC9_ARATH	YUCCA 9
Vs_14349_c0_g1_i3	20.9156	NP_177281.1	sp|Q9FVV1|GDL28_ARATH	GDSL-like Lipase/Acylhydrolase superfamily protein
Vs_14871_c0_g1_i1	20.9156			NA
Vs_15147_c0_g1_i1	20.9156	NP_001329721.1	sp|O23530|SNC1_ARATH	TIR-NBS-LRR class disease resistance protein
Vs_15894_c0_g1_i3	20.9156		sp|Q55FJ2|WDR91_DICDI	WD repeat-containing protein 91
Vs_16009_c0_g1_i1	20.9156	NP_566047.1	sp|O64640|CXE8_ARATH	Tuliposide A-converting enzyme 1, chloroplastic
Vs_16290_c0_g1_i4	20.9156			NA
Vs_16569_c0_g1_i2	20.9156			NA
Vs_17052_c0_g6_i1	20.9156	NP_568798.1	sp|Q7KVS9|TRF41_DROME	Terminal nucleotidyltransferase 4A
Vs_17537_c0_g3_i1	20.9156		sp|Q03278|PO21_NASVI	Retrovirus-related Pol polyprotein from type-2 retrotransposable element R2DM
Vs_19181_c0_g1_i1	20.9156			NA
Vs_20130_c0_g1_i1	20.9156			NA
Vs_2183_c0_g1_i22	20.9156	NP_172325.2	sp|Q8NXH0|CSD_STAAW	Probable cysteine desulfurase
Vs_2216_c0_g1_i8	20.9156	NP_192089.1	sp|Q9SYI0|SECA1_ARATH	Protein translocase subunit SecA, chloroplastic
Vs_23271_c0_g1_i1	20.9156			NA
Vs_23775_c0_g1_i1	20.9156	NP_001329018.1	sp|O65709|FAO4A_ARATH	Long-chain-alcohol oxidase FAO1
Vs_2794_c1_g1_i1	20.9156			NA
Vs_2923_c0_g1_i20	20.9156	NP_197995.1	sp|Q3E936|MAKR1_ARATH	Probable BRI1 kinase inhibitor 1
Vs_2925_c0_g2_i1	20.9156	NP_001326367.1	sp|Q84W41|GLR36_ARATH	Glutamate receptor 3.6
Vs_344_c1_g1_i1	20.9156			NA
Vs_35_c1_g1_i1	20.9156			NA
Vs_36098_c0_g1_i1	20.9156			NA
Vs_3667_c0_g2_i3	20.9156	NP_191064.1	sp|Q8H8U5|IN21B_ORYSJ	Protein IN2-1 homolog B
Vs_4239_c1_g1_i5	20.9156			NA
Vs_6932_c1_g1_i2	20.9156	NP_199567.1	sp|Q8LG88|TDT_ARATH	tonoplast dicarboxylate transporter
Vs_7642_c0_g1_i13	20.9156			NA
Vs_803_c0_g1_i5	20.9156	NP_172327.1	sp|Q9SJE2|FATB_ARATH	fatty acyl-ACP thioesterases B
Vs_9540_c0_g1_i11	20.9156			NA
Vs_9753_c0_g1_i2	20.9156	NP_195846.1	sp|Q9LZ99|EXPA9_ARATH	Expansin-A3
Vs_9972_c0_g1_i1	20.9156			NA
Vs_10009_c0_g1_i3	20.318	NP_181455.1	sp|O80959|PLP6_ARATH	Patatin-like protein 6
Vs_10227_c0_g1_i9	20.318	NP_001326478.1		D-alanine-D-alanine ligase family
Vs_10533_c0_g1_i19	20.318	NP_175900.1	sp|P38415|LOXA_SOLLC	Probable linoleate 9S-lipoxygenase 7
Vs_10674_c0_g1_i3	20.318		sp|O04133|SRC2_SOYBN	Protein SRC2 homolog
Vs_10742_c0_g3_i1	20.318			NA
Vs_11345_c0_g1_i2	20.318	NP_001119030.1	sp|Q6R2J8|SRF8_ARATH	STRUBBELIG-receptor family 8
Vs_11631_c1_g1_i1	20.318			NA
Vs_11759_c0_g1_i4	20.318			NA
Vs_12228_c2_g1_i1	20.318	NP_001319627.1	sp|Q9LIQ7|PP252_ARATH	Tetratricopeptide repeat (TPR)-like superfamily protein
Vs_12370_c0_g1_i11	20.318			NA
Vs_12530_c0_g1_i3	20.318	NP_200487.1	sp|Q42538|SAT5_ARATH	serine acetyltransferase 1;1
Vs_12743_c1_g3_i1	20.318			NA
Vs_12946_c0_g1_i1	20.318	NP_564940.1	sp|Q93ZF5|PHO11_ARATH	Phosphate transporter PHO1-3
Vs_13360_c0_g1_i16	20.318	NP_566949.2	sp|Q5Z8P0|P2C60_ORYSJ	Protein phosphatase 2C family protein
Vs_14546_c0_g1_i1	20.318			NA
Vs_14842_c0_g1_i5	20.318			NA
Vs_14862_c0_g2_i3	20.318	NP_001330787.1	sp|Q0JFZ0|IRO2_ORYSJ	Protein IRON-RELATED TRANSCRIPTION FACTOR 2
Vs_15080_c0_g1_i1	20.318			NA
Vs_16249_c0_g1_i1	20.318	NP_191095.1	sp|Q9M2U3|ALPL_ARATH	Protein ANTAGONIST OF LIKE HETEROCHROMATIN PROTEIN 1
Vs_16565_c0_g1_i1	20.318	NP_177445.2	sp|A0MFS9|CACLC_ARATH	Anoctamin-like protein At1g73020
Vs_16961_c0_g1_i1	20.318	NP_175925.1	sp|Q9C899|F6H2_ARATH	2-oxoglutarate (2OG) and Fe(II)-dependent oxygenase superfamily protein
Vs_18195_c0_g1_i1	20.318	NP_193816.1	sp|Q9SVG3|BBE21_ARATH	FAD-binding Berberine family protein
Vs_2237_c1_g1_i2	20.318			NA
Vs_24222_c0_g1_i1	20.318	NP_563801.1	sp|Q41803|EF1A_MAIZE	GTP binding Elongation factor Tu family protein
Vs_2923_c0_g1_i12	20.318	NP_197995.1	sp|Q3E936|MAKR1_ARATH	Probable BRI1 kinase inhibitor 1
Vs_2923_c0_g1_i18	20.318	NP_197995.1	sp|Q3E936|MAKR1_ARATH	Probable BRI1 kinase inhibitor 1
Vs_30187_c0_g3_i1	20.318			NA
Vs_34572_c0_g1_i1	20.318			NA
Vs_35942_c0_g1_i1	20.318			NA
Vs_4045_c0_g1_i10	20.318	NP_568167.1		NC domain-containing protein-like protein
Vs_4503_c0_g1_i30	20.318	NP_195601.1	sp|Q69IL4|RF2A_ORYSJ	bZIP transcription factor 18
Vs_5077_c2_g1_i1	20.318	NP_180924.1	sp|P93005|PP181_ARATH	Tetratricopeptide repeat (TPR)-like superfamily protein
Vs_5666_c0_g1_i4	20.318			NA
Vs_5683_c0_g1_i5	20.318			NA
Vs_5716_c1_g2_i3	20.318	NP_174427.3	sp|C0LGF4|FEI1_ARATH	LRR receptor kinase BAK1
Vs_5802_c0_g1_i4	20.318	NP_191829.1	sp|Q9LZJ5|AB14C_ARATH	multidrug resistance-associated protein 10
Vs_6784_c0_g1_i4	20.318	NP_001324274.1	sp|Q10RE5|MTND2_ORYSJ	acireductone dioxygenase 3
Vs_7001_c0_g1_i3	20.318	NP_199969.1	sp|Q0WVM4|Y2239_ARATH	LRR receptor-like serine/threonine-protein kinase GSO1
Vs_7008_c0_g1_i3	20.318	NP_173999.1	sp|Q40636|EXPA2_ORYSJ	Expansin-A4
Vs_7050_c0_g2_i1	20.318			NA
Vs_7273_c0_g1_i9	20.318	NP_173412.1	sp|Q0WSY2|FPP4_ARATH	filament-like protein (DUF869)
Vs_8551_c0_g1_i5	20.318	NP_200659.2	sp|Q6NUV0|RB3GP_DANRE	Rab3 GTPase-activating protein catalytic subunit (Fragments)
Vs_9834_c0_g1_i1	20.318	NP_197447.2	sp|Q8VXZ0|NUD20_ARATH	nudix hydrolase homolog 20
Vs_10113_c0_g1_i1	19.7204	NP_001031240.1	sp|P23712|GLNA_LACSA	hypothetical protein AT1G66200
Vs_10431_c0_g2_i2	19.7204	NP_176347.1	sp|Q9SY97|LHCA3_ARATH	PSI type III chlorophyll a/b-binding protein
Vs_10665_c0_g1_i1	19.7204			NA
Vs_11623_c0_g1_i4	19.7204		sp|P79943|SLBP1_XENLA	Histone RNA hairpin-binding protein
Vs_11945_c0_g1_i3	19.7204	NP_565587.1	sp|Q9HCK8|CHD8_HUMAN	Chromodomain-helicase-DNA-binding protein 6
Vs_12120_c0_g1_i1	19.7204			NA
Vs_14446_c0_g1_i1	19.7204	NP_195741.1	sp|G0LD36|RAS_MELOI	Rosmarinate synthase
Vs_14503_c0_g1_i1	19.7204			NA
Vs_14950_c0_g2_i1	19.7204	NP_190540.1	sp|Q9M2Y7|PP274_ARATH	Pentatricopeptide repeat-containing protein At3g49710
Vs_14988_c0_g1_i1	19.7204			NA
Vs_15084_c0_g2_i1	19.7204	NP_001329349.1	sp|Q5VRW2|NOH1_ORYSJ	Transcription factor HHO5
Vs_17141_c0_g1_i1	19.7204	NP_195738.1	sp|Q9LFB8|PTR5_ARATH	Protein NRT1/ PTR FAMILY 8.3
Vs_17277_c0_g1_i1	19.7204	NP_181530.1	sp|O04204|RLA01_ARATH	Ribosomal protein L10 family protein
Vs_18607_c0_g1_i1	19.7204			NA
Vs_19669_c0_g3_i2	19.7204			NA
Vs_19807_c2_g1_i1	19.7204			NA
Vs_21185_c0_g1_i1	19.7204	NP_001332581.1	sp|Q8LFJ9|GLIP7_ARATH	GDSL-motif lipase 7
Vs_28900_c0_g2_i1	19.7204	NP_179440.1	sp|Q9ZU65|OFP7_ARATH	Transcription repressor OFP8
Vs_33933_c0_g1_i1	19.7204	NP_567005.2	sp|Q8W104|FBL17_ARATH	RNI-like superfamily protein
Vs_35806_c0_g1_i1	19.7204			NA
Vs_7199_c0_g1_i4	19.7204	NP_564481.1	sp|Q7JXF7|SEELE_DROME	TLR4 regulator/MIR-interacting MSAP protein
Vs_7292_c0_g1_i2	19.7204			NA
Vs_7739_c0_g1_i2	19.7204	NP_001324475.1	sp|Q6ZFR0|XAT2_ORYSJ	Glycosyltransferase family 61 protein
Vs_86_c2_g1_i1	19.7204	NP_850939.1	sp|P0CG89|H4_SOYBN	Histone superfamily protein
Vs_8643_c0_g1_i3	19.7204	NP_680189.1	sp|Q8VWF6|SSL3_ARATH	Protein STRICTOSIDINE SYNTHASE-LIKE 10
Vs_8792_c0_g1_i2	19.7204	NP_176656.1	sp|Q6NKW9|E138_ARATH	O-Glycosyl hydrolases family 17 protein
Vs_9334_c0_g1_i8	19.7204			NA
Vs_9443_c0_g1_i2	19.7204			NA
Vs_9931_c0_g1_i2	19.7204	NP_197755.1	sp|Q10LN5|SWT16_ORYSJ	Bidirectional sugar transporter SWEET1b
Vs_10090_c0_g1_i3	19.1228	NP_179548.1	sp|Q9ZUN5|TET2_ARATH	tetraspanin2
Vs_10214_c0_g1_i12	19.1228	NP_850469.1	sp|Q9M1P7|BOR2_ARATH	HCO3- transporter family
Vs_10572_c0_g1_i1	19.1228			NA
Vs_10718_c0_g1_i1	19.1228	NP_001077611.1	sp|Q9H1I8|ASCC2_HUMAN	Ubiquitin system component Cue protein
Vs_10830_c0_g1_i2	19.1228			NA
Vs_11815_c0_g5_i1	19.1228	NP_001332468.1	sp|Q9LVP0|Y5639_ARATH	Probable leucine-rich repeat receptor-like protein kinase At2g33170
Vs_11910_c0_g2_i1	19.1228	NP_190416.1	sp|Q9STM6|GDL57_ARATH	GDSL-like Lipase/Acylhydrolase superfamily protein
Vs_12250_c0_g1_i5	19.1228		sp|A0A1B4XBG9|SDND_SORAA	Methyltransferase sdnD
Vs_12741_c0_g1_i3	19.1228			NA
Vs_12809_c0_g1_i1	19.1228			NA
Vs_13109_c0_g1_i3	19.1228	NP_173813.1	sp|O24248|PRU1_PRUAV	MLP-like protein 423
Vs_13185_c0_g1_i5	19.1228			NA
Vs_13659_c0_g1_i1	19.1228			NA
Vs_14445_c0_g3_i1	19.1228	NP_189197.2	sp|Q9LI74|CHUP1_ARATH	Protein CHUP1, chloroplastic
Vs_14475_c0_g1_i1	19.1228			NA
Vs_14650_c0_g1_i1	19.1228	NP_201424.1		Chalcone-flavanone isomerase family protein
Vs_1548_c0_g1_i5	19.1228	NP_195876.1	sp|Q2HU68|H2A1_MEDTR	Histone H2A-III
Vs_15930_c0_g3_i1	19.1228	NP_173004.1	sp|Q9M9E2|PPR45_ARATH	Tetratricopeptide repeat (TPR)-like superfamily protein
Vs_16666_c0_g1_i4	19.1228	NP_563801.1	sp|Q00251|EF1A_AURPU	GTP binding Elongation factor Tu family protein
Vs_17871_c0_g5_i1	19.1228			NA
Vs_18910_c0_g1_i1	19.1228	NP_196720.1	sp|Q9LYD3|DREB3_ARATH	Integrase-type DNA-binding superfamily protein
Vs_19054_c0_g1_i2	19.1228			NA
Vs_20514_c1_g1_i1	19.1228			NA
Vs_2720_c0_g1_i10	19.1228	NP_001330485.1	sp|Q93YS4|AB22G_ARATH	ABC-2 type transporter family protein
Vs_2740_c0_g1_i15	19.1228	NP_188629.1	sp|Q8LPN7|RNG1L_ARATH	RING/U-box superfamily protein
Vs_343_c1_g1_i1	19.1228			NA
Vs_34666_c0_g1_i1	19.1228			NA
Vs_3548_c1_g1_i1	19.1228			NA
Vs_3807_c0_g1_i41	19.1228			NA
Vs_3812_c0_g1_i6	19.1228	NP_566666.2	sp|Q8L6Y1|UBP14_ARATH	ubiquitin-specific protease 14
Vs_4361_c0_g1_i20	19.1228	NP_195405.4	sp|Q9SW80|BLH2_ARATH	BEL1-like homeodomain protein 6
Vs_4916_c0_g2_i1	19.1228			NA
Vs_5053_c0_g1_i1	19.1228			NA
Vs_5408_c0_g1_i14	19.1228			NA
Vs_5431_c0_g1_i2	19.1228			NA
Vs_6131_c0_g1_i8	19.1228			NA
Vs_6589_c0_g1_i10	19.1228			NA
Vs_6676_c2_g1_i4	19.1228	NP_187225.2	sp|Q9FT74|RQL1_ARATH	RECQ helicase l1
Vs_6784_c0_g1_i3	19.1228	NP_001324274.1	sp|Q10RE5|MTND2_ORYSJ	acireductone dioxygenase 3
Vs_6817_c0_g2_i1	19.1228	NP_177710.1	sp|Q5VQP7|LRR1_ORYSJ	Leucine-rich repeat protein 1
Vs_700_c1_g1_i13	19.1228			NA
Vs_833_c3_g1_i2	19.1228	NP_199590.1	sp|Q9FIK2|PP1R8_ARATH	SMAD/FHA domain-containing protein
Vs_8745_c0_g1_i2	19.1228	NP_181500.1	sp|O48818|EXPA4_ARATH	Expansin-A4
Vs_8790_c0_g1_i4	19.1228			NA
Vs_9134_c0_g1_i5	19.1228	NP_190544.1	sp|Q9M2Y3|RLP44_ARATH	receptor like protein 44
Vs_9198_c0_g1_i4	19.1228	NP_565581.1		spindle/kinetochore-associated protein
Vs_9469_c0_g1_i1	19.1228			NA
Vs_9753_c0_g1_i1	19.1228	NP_195846.1	sp|Q9LZ99|EXPA9_ARATH	Expansin-A3
Vs_0_c0_g1_i2	18.5252			NA
Vs_10573_c0_g1_i1	18.5252			NA
Vs_11483_c0_g1_i6	18.5252	NP_200295.1	sp|P87027|SPG1_SCHPO	Ras-related small GTP-binding family protein
Vs_11662_c0_g1_i1	18.5252	NP_193902.1	sp|Q42877|RPB2_SOLLC	DNA-directed RNA polymerase II subunit RPB2
Vs_12065_c0_g1_i1	18.5252	NP_199595.1	sp|Q6ZC69|KAD2_ORYSJ	Adenylate kinase, chloroplastic
Vs_12109_c0_g1_i3	18.5252	NP_196567.2	sp|A0A0E3D8L9|PC15_PENCR	Short-chain dehydrogenase PC-15
Vs_12414_c0_g1_i1	18.5252			NA
Vs_13360_c0_g1_i2	18.5252	NP_974411.1	sp|Q7XUC5|P2C43_ORYSJ	Protein phosphatase 2C family protein
Vs_13504_c0_g2_i3	18.5252		sp|Q9QZ85|IIGP1_MOUSE	Interferon-inducible GTPase 5
Vs_13938_c1_g1_i1	18.5252			NA
Vs_15347_c0_g1_i2	18.5252	NP_974043.1	sp|Q8VYR0|MCU5_ARATH	Calcium uniporter protein 6, mitochondrial
Vs_15519_c0_g1_i1	18.5252			NA
Vs_15618_c0_g2_i1	18.5252	NP_181269.1	sp|Q9ZUT4|PP192_ARATH	Tetratricopeptide repeat (TPR)-like superfamily protein
Vs_15669_c0_g1_i1	18.5252	NP_187550.1	sp|P0C5B3|MT1A_ORYSJ	Metallothionein-like protein 1A
Vs_15999_c1_g1_i2	18.5252	NP_001326074.1	sp|Q9D8Z1|ASCC1_MOUSE	Uncharacterized protein C15D4.13c
Vs_19040_c0_g2_i1	18.5252			NA
Vs_1964_c0_g1_i3	18.5252			NA
Vs_20373_c0_g1_i1	18.5252	NP_201080.1	sp|Q5GI04|HIR1_CAPAN	SPFH/Band 7/PHB domain-containing membrane-associated protein family
Vs_20527_c0_g1_i2	18.5252			NA
Vs_20828_c0_g1_i1	18.5252			NA
Vs_2114_c0_g3_i1	18.5252			NA
Vs_21317_c0_g1_i1	18.5252			NA
Vs_2142_c1_g1_i2	18.5252			NA
Vs_21677_c0_g1_i3	18.5252			NA
Vs_23144_c0_g1_i1	18.5252			NA
Vs_33494_c0_g1_i1	18.5252			NA
Vs_3774_c0_g1_i16	18.5252	NP_001189638.1	sp|Q1PEY6|EPFL6_ARATH	EPIDERMAL PATTERNING FACTOR-like protein 6
Vs_3963_c0_g1_i2	18.5252	NP_175186.2	sp|Q9SX85|SEC3A_ARATH	exocyst complex component sec3A
Vs_4970_c1_g5_i1	18.5252	NP_187753.1	sp|Q9CAY1|PP223_ARATH	Pentatricopeptide repeat-containing protein At4g21065
Vs_5326_c0_g1_i4	18.5252	NP_192861.1	sp|Q9SUT9|RTNLB_ARATH	VIRB2-interacting protein 2
Vs_5654_c0_g1_i12	18.5252			NA
Vs_5894_c0_g1_i5	18.5252			NA
Vs_6328_c0_g1_i9	18.5252			NA
Vs_6508_c0_g1_i9	18.5252	NP_197474.1	sp|Q8VYZ3|PME53_ARATH	Probable pectinesterase 8
Vs_6551_c0_g1_i3	18.5252	NP_190894.1	sp|P35512|PALY_MALDO	phenylalanine ammonia-lyase 2
Vs_6980_c0_g1_i9	18.5252	NP_180170.2	sp|O80996|BRIZ2_ARATH	zinc finger (C3HC4-type RING finger) family protein
Vs_6981_c0_g1_i1	18.5252	NP_191084.1		Plant protein 1589 of unknown function
Vs_7029_c1_g2_i1	18.5252			NA
Vs_7049_c0_g1_i12	18.5252			NA
Vs_7096_c0_g1_i1	18.5252			NA
Vs_7559_c0_g1_i2	18.5252		sp|P14856|LOX2_PEA	Seed linoleate 9S-lipoxygenase-3
Vs_9539_c0_g2_i2	18.5252			NA
Vs_9960_c0_g1_i2	18.5252			NA
Vs_10090_c1_g1_i1	17.9277	NP_194772.1	sp|Q9M0B7|TET9_ARATH	tetraspanin9
Vs_10320_c0_g2_i1	17.9277			NA
Vs_1117_c3_g1_i1	17.9277			NA
Vs_11380_c0_g1_i3	17.9277	NP_190581.1		transmembrane protein, putative (DUF247)
Vs_11384_c0_g1_i1	17.9277			NA
Vs_11877_c0_g1_i1	17.9277	NP_201209.1	sp|O65107|PSAN_MAIZE	photosystem I reaction center subunit PSI-N, chloroplast, putative / PSI-N, putative (PSAN)
Vs_12153_c0_g1_i1	17.9277			NA
Vs_12778_c0_g1_i27	17.9277			NA
Vs_13148_c0_g1_i2	17.9277	NP_974782.1	sp|P40880|CAHC_HORVU	Carbonic anhydrase, chloroplastic
Vs_13470_c0_g1_i1	17.9277			NA
Vs_13844_c0_g1_i3	17.9277	NP_191761.1	sp|Q9M263|GL24_ARATH	Germin-like protein
Vs_14294_c1_g1_i1	17.9277			NA
Vs_1447_c0_g1_i12	17.9277	NP_200409.1		serine-rich protein-like protein
Vs_14471_c0_g2_i1	17.9277	NP_188596.1	sp|P83344|XYNB_PRUPE	Glycosyl hydrolase family protein
Vs_14984_c0_g1_i5	17.9277			NA
Vs_15114_c0_g2_i1	17.9277			NA
Vs_15560_c0_g1_i1	17.9277			NA
Vs_16253_c1_g1_i1	17.9277	NP_001320691.1	sp|Q9CAA8|PP108_ARATH	Pentatricopeptide repeat-containing protein At4g33990
Vs_16255_c1_g4_i1	17.9277			NA
Vs_16669_c0_g2_i6	17.9277			NA
Vs_17290_c0_g1_i1	17.9277	NP_171812.1	sp|P36213|PSAD_HORVU	photosystem I subunit D-2
Vs_18688_c0_g1_i1	17.9277			NA
Vs_18737_c0_g5_i1	17.9277			NA
Vs_19895_c0_g1_i1	17.9277	NP_190906.1	sp|Q9LFH9|LRK81_ARATH	Probable L-type lectin-domain containing receptor kinase S.7
Vs_20804_c0_g1_i1	17.9277			NA
Vs_21282_c0_g1_i5	17.9277			NA
Vs_2200_c0_g2_i1	17.9277			NA
Vs_23432_c0_g1_i1	17.9277			NA
Vs_24276_c0_g1_i2	17.9277	NP_190587.1	sp|P0C897|Y3264_ARATH	transmembrane protein, putative (DUF247)
Vs_25546_c2_g1_i1	17.9277	NP_193610.1	sp|Q9SN39|PP320_ARATH	Pentatricopeptide repeat-containing protein At5g27110
Vs_27293_c0_g1_i1	17.9277	NP_174486.1	sp|P26302|KPPR_WHEAT	Phosphoribulokinase, chloroplastic
Vs_27524_c0_g1_i2	17.9277			NA
Vs_3166_c0_g1_i1	17.9277	NP_181304.2	sp|Q9CPY6|GID4_MOUSE	Vacuolar import and degradation protein 24
Vs_35195_c0_g1_i1	17.9277			NA
Vs_3746_c0_g1_i32	17.9277	NP_567251.2	sp|F1SWA0|ZERSY_ZINZE	Zerumbone synthase
Vs_3904_c0_g1_i3	17.9277	NP_187297.1	sp|Q9NYP7|ELOV5_HUMAN	GNS1/SUR4 membrane protein family
Vs_4049_c0_g1_i5	17.9277	NP_182051.1	sp|F4KGE8|GIL1_ARATH	Protein GRAVITROPIC IN THE LIGHT 1
Vs_407_c0_g1_i4	17.9277	NP_187257.2	sp|Q06136|KDSR_HUMAN	NAD(P)-binding Rossmann-fold superfamily protein
Vs_4503_c0_g1_i19	17.9277	NP_849520.1	sp|Q69IL4|RF2A_ORYSJ	bZIP transcription factor 18
Vs_4949_c0_g2_i1	17.9277			NA
Vs_5514_c0_g1_i8	17.9277	NP_193147.1	sp|P43255|CSN8_ARATH	COP9 signalosome, subunit CSN8
Vs_5867_c0_g1_i2	17.9277			NA
Vs_6130_c0_g2_i2	17.9277	NP_186857.1	sp|Q9SGA6|RS191_ARATH	Ribosomal protein S19e family protein
Vs_6593_c0_g1_i1	17.9277	NP_850403.1	sp|Q6AWU6|HOL3_ARATH	S-adenosyl-L-methionine-dependent methyltransferases superfamily protein
Vs_7108_c0_g1_i13	17.9277	NP_850925.1	sp|Q14657|LAGE3_HUMAN	transcription factor
Vs_9665_c0_g1_i1	17.9277	NP_001330246.1	sp|F4KFS5|GMI1_ARATH	Structural maintenance of chromosomes flexible hinge domain-containing protein GMI1
Vs_9967_c0_g1_i6	17.9277	NP_194534.1	sp|Q9SUD4|TET7_ARATH	tetraspanin7
Vs_10408_c0_g1_i1	17.3301	NP_191249.2	sp|Q8GWR1|AAAS_ARATH	Transducin/WD40 repeat-like superfamily protein
Vs_10420_c0_g1_i1	17.3301	NP_193204.1	sp|O23324|APS3_ARATH	Pseudouridine synthase/archaeosine transglycosylase-like family protein
Vs_10533_c0_g1_i17	17.3301	NP_175900.1	sp|Q7G794|LOX3_ORYSJ	lipoxygenase 1
Vs_11091_c0_g3_i1	17.3301	NP_196538.1	sp|Q9LXD9|PME51_ARATH	Plant invertase/pectin methylesterase inhibitor superfamily
Vs_11575_c0_g1_i1	17.3301			NA
Vs_11933_c0_g1_i1	17.3301	NP_188283.1	sp|Q9LUS3|PP237_ARATH	Pentatricopeptide repeat-containing protein At2g34400
Vs_12107_c0_g1_i1	17.3301			NA
Vs_12148_c0_g1_i1	17.3301			NA
Vs_12438_c0_g1_i2	17.3301		sp|Q7ZVT3|SAS6_DANRE	Spindle assembly abnormal protein 6 homolog
Vs_13267_c0_g1_i1	17.3301	NP_188773.1	sp|Q9LIG0|Y3136_ARATH	Dapdiamide synthesis protein DdaC
Vs_13432_c0_g1_i12	17.3301			NA
Vs_13913_c0_g4_i1	17.3301		sp|O00370|LORF2_HUMAN	LINE-1 retrotransposable element ORF2 protein
Vs_14_c1_g2_i13	17.3301		sp|P13447|LAT52_SOLLC	Anther-specific protein LAT52
Vs_14105_c0_g1_i1	17.3301			NA
Vs_14265_c0_g1_i1	17.3301			NA
Vs_14652_c0_g3_i1	17.3301	NP_192264.1	sp|Q9ZT82|CALSC_ARATH	glucan synthase-like 5
Vs_14842_c0_g1_i2	17.3301			NA
Vs_14991_c0_g1_i1	17.3301			NA
Vs_15680_c1_g1_i2	17.3301			NA
Vs_16312_c0_g1_i16	17.3301			NA
Vs_16426_c0_g2_i1	17.3301			NA
Vs_16702_c0_g1_i2	17.3301	NP_194607.1	sp|Q9SVU5|GDL67_ARATH	GDSL-like Lipase/Acylhydrolase superfamily protein
Vs_16743_c0_g1_i1	17.3301			NA
Vs_17202_c0_g1_i1	17.3301			NA
Vs_17598_c0_g1_i6	17.3301	NP_178481.1	sp|Q9SI53|PP147_ARATH	Putative pentatricopeptide repeat-containing protein At5g09950
Vs_18716_c0_g2_i1	17.3301			NA
Vs_19024_c0_g1_i1	17.3301			NA
Vs_19315_c0_g1_i1	17.3301			NA
Vs_20122_c0_g1_i2	17.3301	NP_173978.1	sp|Q9FZE0|BGL40_ARATH	Beta-glucosidase 11
Vs_20544_c0_g1_i18	17.3301	NP_974865.1	sp|Q9FLM1|GDPD2_ARATH	PLC-like phosphodiesterases superfamily protein
Vs_20544_c0_g1_i3	17.3301	NP_974865.1	sp|Q9FLM1|GDPD2_ARATH	PLC-like phosphodiesterases superfamily protein
Vs_20709_c0_g1_i2	17.3301	NP_200241.1		cotton fiber-like protein (DUF761)
Vs_2324_c0_g1_i2	17.3301			NA
Vs_2520_c0_g1_i15	17.3301	NP_001320678.1	sp|F4I214|TET10_ARATH	Tetraspanin-10
Vs_26843_c0_g1_i1	17.3301	NP_182013.1	sp|O22165|RLP24_ARATH	Ribosomal protein L24e family protein
Vs_29209_c0_g1_i1	17.3301			NA
Vs_30187_c1_g1_i1	17.3301			NA
Vs_3058_c0_g1_i1	17.3301	NP_568217.1	sp|Q9FIC3|BOLA2_ARATH	Uncharacterized bolA-like protein C8C9.11
Vs_3061_c0_g1_i5	17.3301			NA
Vs_3128_c0_g1_i6	17.3301	NP_565130.3	sp|Q9SM57|OEP21_PEA	Outer envelope pore protein 21, chloroplastic
Vs_34462_c0_g1_i1	17.3301		sp|P0A8Y4|YIHX_SHIFL	Alpha-D-glucose 1-phosphate phosphatase YihX
Vs_4252_c0_g1_i2	17.3301	NP_680194.1	sp|O75937|DNJC8_HUMAN	J domain-containing protein spf31
Vs_4443_c0_g1_i4	17.3301	NP_186854.1	sp|Q942X8|HAK2_ORYSJ	Potassium transporter 2
Vs_4809_c0_g1_i1	17.3301	NP_001078138.1	sp|Q0D576|HPT2_ORYSJ	homogentisate prenyltransferase
Vs_492_c0_g1_i9	17.3301	NP_181684.1	sp|Q8LAS8|SFGH_ARATH	S-formylglutathione hydrolase
Vs_5187_c0_g1_i10	17.3301	NP_200334.1	sp|Q9FLP0|MA651_ARATH	microtubule-associated proteins 65-1
Vs_5985_c0_g1_i1	17.3301			NA
Vs_6336_c0_g1_i1	17.3301			NA
Vs_700_c1_g1_i15	17.3301			NA
Vs_7521_c0_g1_i5	17.3301	NP_174523.2	sp|Q9LQL2|PTR14_ARATH	Protein NRT1/ PTR FAMILY 5.6
Vs_7719_c0_g1_i1	17.3301	NP_195693.1	sp|P24792|ASO_CUCMA	Oxidoreductase ptaE
Vs_7789_c0_g2_i1	17.3301	NP_181869.2	sp|Q8LPQ9|FPA_ARATH	RNA binding protein
Vs_8601_c1_g1_i3	17.3301			NA
Vs_87_c0_g1_i11	17.3301	NP_564806.1	sp|Q9LQ04|RMLCD_ARATH	Uncharacterized protein L780
Vs_10278_c0_g3_i1	16.7325			NA
Vs_10375_c1_g1_i1	16.7325	NP_194957.2	sp|Q8RWZ5|SD25_ARATH	S-domain-2 5
Vs_10593_c1_g1_i1	16.7325	NP_001325996.1	sp|Q5QMT0|BGL01_ORYSJ	Beta-glucosidase 12
Vs_10646_c0_g1_i1	16.7325			NA
Vs_10653_c0_g1_i9	16.7325	NP_564971.2	sp|Q9FI14|TAO1_ARATH	Leucine-rich repeat protein soc-2 homolog
Vs_10666_c0_g1_i1	16.7325	NP_187018.1	sp|B8XCH5|QKY_ARATH	Protein QUIRKY
Vs_11468_c1_g4_i1	16.7325			NA
Vs_11773_c0_g2_i1	16.7325			NA
Vs_12390_c0_g1_i2	16.7325			NA
Vs_12690_c0_g2_i1	16.7325			NA
Vs_12987_c0_g1_i4	16.7325			NA
Vs_13174_c0_g1_i13	16.7325			NA
Vs_13565_c0_g1_i1	16.7325			NA
Vs_13716_c0_g1_i3	16.7325	NP_171914.1	sp|O64489|YUC9_ARATH	YUCCA 9
Vs_14112_c0_g1_i1	16.7325	NP_001118908.1	sp|A0MFS5|WTF1_ARATH	Ubiquitin carboxyl-terminal hydrolase family protein
Vs_14465_c0_g1_i2	16.7325	NP_565381.1	sp|Q9C566|CYP40_ARATH	Peptidyl-prolyl cis-trans isomerase D
Vs_14730_c0_g1_i2	16.7325	NP_565369.1		Plant basic secretory protein (BSP) family protein
Vs_14747_c0_g1_i16	16.7325			NA
Vs_15414_c0_g1_i3	16.7325			NA
Vs_15845_c1_g1_i1	16.7325			NA
Vs_15930_c1_g1_i1	16.7325	NP_001078415.1	sp|A8MQA3|PP330_ARATH	Tetratricopeptide repeat (TPR)-like superfamily protein
Vs_16141_c0_g1_i1	16.7325		sp|O80434|LAC4_ARATH	Laccase-12
Vs_16788_c0_g2_i1	16.7325			NA
Vs_175_c0_g1_i8	16.7325	NP_188120.1	sp|Q9LKA3|MDHM2_ARATH	Malate dehydrogenase, mitochondrial
Vs_18240_c0_g2_i1	16.7325			NA
Vs_21975_c1_g1_i1	16.7325			NA
Vs_2215_c1_g1_i7	16.7325	NP_201454.1	sp|Q40784|AAPC_CENCI	Putative glucose-6-phosphate 1-epimerase
Vs_22699_c0_g1_i1	16.7325			NA
Vs_2366_c0_g1_i1	16.7325	NP_001323382.1	sp|O64527|Y1926_ARATH	UPF0678 fatty acid-binding protein-like protein MUL_3360
Vs_25546_c1_g1_i1	16.7325	NP_187990.1	sp|Q9LIC3|PP227_ARATH	Pentatricopeptide repeat-containing protein At2g34400
Vs_25654_c0_g1_i3	16.7325	NP_974834.1	sp|C0LGP9|IMK3_ARATH	Probable leucine-rich repeat receptor-like protein kinase IMK3
Vs_32609_c0_g1_i1	16.7325			NA
Vs_34177_c0_g1_i1	16.7325			NA
Vs_35284_c0_g1_i1	16.7325			NA
Vs_3876_c0_g1_i5	16.7325			NA
Vs_4368_c0_g1_i2	16.7325			NA
Vs_4662_c0_g1_i1	16.7325	NP_181713.1	sp|O22938|PXC3_ARATH	Leucine-rich repeat receptor-like tyrosine-protein kinase PXC3
Vs_4820_c0_g1_i3	16.7325	NP_001323759.1	sp|P93005|PP181_ARATH	Tetratricopeptide repeat (TPR)-like superfamily protein
Vs_4904_c0_g1_i2	16.7325			NA
Vs_492_c0_g2_i3	16.7325	NP_564709.2	sp|C0LGH3|Y5614_ARATH	Probable LRR receptor-like serine/threonine-protein kinase At1g53430
Vs_568_c0_g1_i10	16.7325			NA
Vs_5867_c0_g1_i4	16.7325			NA
Vs_6793_c0_g1_i1	16.7325	NP_200893.1	sp|Q6Z345|DOF4_ORYSJ	OBF binding protein 4
Vs_7719_c0_g1_i4	16.7325	NP_195693.1	sp|P24792|ASO_CUCMA	L-ascorbate oxidase
Vs_8149_c1_g1_i1	16.7325			NA
Vs_8253_c0_g1_i1	16.7325			NA
Vs_8584_c0_g1_i1	16.7325	NP_001118461.1	sp|Q42580|PER21_ARATH	Peroxidase superfamily protein
Vs_881_c0_g1_i1	16.7325	NP_566968.1	sp|Q9SVD7|UEV1D_ARATH	ubiquitin E2 variant 1D-4
Vs_10334_c2_g1_i1	16.1349			NA
Vs_10377_c0_g1_i3	16.1349	NP_199600.1	sp|Q9FIJ2|NDUA2_ARATH	NADH-ubiquinone oxidoreductase B8 subunit
Vs_10465_c0_g1_i1	16.1349			NA
Vs_10503_c0_g2_i2	16.1349		sp|Q9FRX6|AS1_ANTMA	Polyphenol oxidase latent form, chloroplastic
Vs_10911_c0_g1_i4	16.1349	NP_175278.1	sp|Q9LVJ0|UVB31_ARATH	UV-B-induced protein At3g17800, chloroplastic
Vs_10935_c0_g1_i2	16.1349	NP_194336.1	sp|Q8L9S1|R18AL_ARATH	Ribosomal protein L18ae family
Vs_11021_c0_g1_i4	16.1349	NP_198924.1	sp|Q9FLM1|GDPD2_ARATH	Putative glycerophosphocholine phosphodiesterase GPCPD1 homolog 2
Vs_11288_c1_g1_i10	16.1349			NA
Vs_11503_c0_g1_i1	16.1349			NA
Vs_11663_c0_g1_i1	16.1349			NA
Vs_12151_c0_g1_i1	16.1349			NA
Vs_12589_c0_g1_i2	16.1349			NA
[truncated: 8,016 more rows]

## Sheet: TableS3
Table S3. Top 1000 most expressed transcripts in the gametophyte. The first column shows the transcript ID. Second and third columns show the raw read count for that transcript in the gametophyte and the sporophyte, respectively. Fourth and fifth column show the normalized read counts (calculated from DESeq2 method) assigned to the transcript in gametophyte and sporophyte, respectively. Sixth and…
	Mapped read counts		Normalized counts
Transcript	Gametophyte	Sporophyte	Gametophyte	Sporophyte	logFC	Arabidopsis BLASTx	Uniprot BLASTx	Annotation
Vs_4248_c0_g1_i1	137251	38	229675	22.7084	13.304			NA
Vs_369_c0_g1_i12	63650	782	106511	467.314	7.8324			NA
Vs_2145_c0_g1_i1	52594	11099	88010.4	6632.63	3.73002	NP_849932.1	sp|Q9SIF2|HS905_ARATH	Heat shock protein 90-6, mitochondrial
Vs_4248_c0_g1_i8	50617	5	84702.1	2.98794	14.7905			NA
Vs_860_c1_g1_i1	38867	29158	65039.8	17424.5	1.90021	NP_001328999.1	sp|P0CH33|UBQ11_ARATH	polyubiquitin 10
Vs_795_c0_g1_i2	38400	41749	64258.3	24948.7	1.36492	NP_192137.1	sp|Q9M111|SUS3_ARATH	sucrose synthase 3
Vs_5078_c0_g1_i6	37777	256	63215.8	152.983	8.69076	NP_566738.1	sp|Q8LG58|XTH16_ARATH	Xyloglucan endotransglucosylase/hydrolase protein 15
Vs_26896_c0_g1_i3	35760	12160	59840.5	7266.67	3.04176	NP_198576.1	sp|P51119|GLNA2_VITVI	hypothetical protein AT5G37600
Vs_2177_c1_g1_i4	34582	29594	57869.3	17685	1.71027	NP_567983.1	sp|O65493|XCP1_ARATH	xylem cysteine peptidase 1
Vs_370_c0_g1_i2	33796	70	56554	41.8312	10.4008			NA
Vs_644_c0_g1_i15	32530	33284	54435.5	19890.1	1.45249			NA
Vs_1840_c0_g3_i1	28821	1013851	48228.9	605866	-3.65103		sp|Q8TGM7|ART2_YEAST	Regulator of rDNA transcription protein 15
Vs_895_c0_g1_i1	26349	122	44092.2	72.9058	9.24026			NA
Vs_867_c0_g1_i1	25598	107141	42835.5	64026.2	-0.579855	NP_178582.1	sp|P27518|CB21_GOSHI	photosystem II light harvesting complex protein 2.2
Vs_114_c1_g1_i1	25274	10699	42293.3	6393.6	2.72573	NP_187864.1	sp|Q9LHA8|MD37C_ARATH	heat shock protein 70
Vs_9839_c0_g1_i1	23135	49567	38713.9	29620.7	0.386249	NP_563801.1	sp|O49169|EF1A_MANES	GTP binding Elongation factor Tu family protein
Vs_510_c0_g1_i1	22295	60533	37308.3	36173.8	0.0445505	NP_178025.1	sp|Q40163|PSBR_SOLLC	photosystem II subunit R
Vs_1523_c1_g1_i4	21765	2495	36421.4	1490.98	4.61045	NP_201458.1	sp|P85194|PSBO_HELAN	PS II oxygen-evolving complex 1
Vs_1194_c0_g1_i2	20270	28436	33919.7	16993	0.99718	NP_180850.2	sp|P37707|B2_DAUCA	DCD (Development and Cell Death) domain protein
Vs_11899_c0_g1_i1	20099	42713	33633.5	25524.8	0.398001			NA
Vs_13434_c0_g1_i2	19247	75	32207.8	44.8191	9.48905	NP_199150.1	sp|Q01MW8|PHT14_ORYSI	Probable inorganic phosphate transporter 01-mar
Vs_908_c0_g1_i1	19163	623	32067.2	372.298	6.4285	NP_973936.1	sp|F4I1G5|CRIM2_ARATH	Cold-regulated 413 inner membrane protein 2, chloroplastic
Vs_1440_c0_g1_i3	18097	1386	30283.4	828.257	5.1923	NP_196891.1	sp|Q9XIW1|XTH5_ARATH	Xyloglucan endotransglucosylase/hydrolase protein 4
Vs_330_c0_g2_i1	17609	488695	29466.8	292038	-3.309			NA
Vs_2224_c0_g1_i3	17499	4581	29282.7	2737.55	3.41909	NP_200810.1	sp|Q5N9X2|LAC4_ORYSJ	Laccase-22
Vs_4557_c0_g1_i3	16367	44908	27388.4	26836.5	0.0293696	NP_189406.1	sp|P15195|CB23_POLMU	photosystem II light harvesting complex protein 2.3
Vs_734_c0_g1_i1	15600	4151	26104.9	2480.59	3.39557			NA
Vs_1297_c0_g1_i3	15411	2328	25788.7	1391.19	4.21235	NP_196586.1	sp|P31752|ASNS_ASPOF	asparagine synthetase 3
Vs_18752_c0_g1_i1	14547	8409	24342.8	5025.12	2.27627	NP_188365.1	sp|Q9FUZ1|METK2_BRAJU	S-adenosylmethionine synthetase family protein
Vs_4424_c0_g1_i1	13843	1060	23164.8	633.444	5.19257	NP_175831.1	sp|Q9SM41|SUI1_SPOST	Translation initiation factor SUI1 family protein
Vs_2394_c0_g1_i9	13812	5121	23112.9	3060.25	2.91698	NP_849291.1	sp|P0CH33|UBQ11_ARATH	Ubiquitin family protein
Vs_3453_c0_g1_i1	13646	71234	22835.1	42568.6	-0.898536		sp|Q5CZR5|AEP1_DANRE	Aerolysin-like protein
Vs_375_c0_g1_i3	13581	16474	22726.3	9844.67	1.20695	NP_180193.1	sp|Q570B4|KCS10_ARATH	3-ketoacyl-CoA synthase 11
Vs_11169_c0_g1_i1	13566	188030	22701.2	112365	-2.30734	NP_178792.3	sp|Q3BAI2|YCX91_PHAAO	Uncharacterized protein ycf68
Vs_1203_c0_g1_i1	13329	20523	22304.7	12264.3	0.862879	NP_190331.3	sp|P27521|CA4_ARATH	light-harvesting chlorophyll-protein complex I subunit A4
Vs_902_c0_g2_i1	13269	21976	22204.2	13132.6	0.757683	NP_178002.2		hypothetical protein AT1G78810
Vs_9421_c0_g1_i7	13119	469	21953.2	280.269	6.29147	NP_196066.2	sp|P29503|NEUR_DROME	RING/U-box superfamily protein
Vs_1772_c0_g1_i2	12580	753	21051.3	449.984	5.54789	NP_195870.1	sp|P22953|MD37E_ARATH	heat shock cognate protein 70-1
Vs_1435_c1_g1_i5	12534	18776	20974.3	11220.3	0.902509	NP_193016.1	sp|P23993|PSAL_HORVU	photosystem I subunit l
Vs_292_c0_g1_i7	11701	20048	19580.4	11980.5	0.708726	NP_197474.1	sp|Q8VYZ3|PME53_ARATH	Probable pectinesterase 8
Vs_322_c0_g1_i4	11318	13997	18939.5	8364.44	1.17905	NP_188286.1	sp|Q9ZSW9|TCTP_HEVBR	Translationally-controlled tumor protein homolog
Vs_1511_c0_g1_i5	11174	21262	18698.5	12705.9	0.557421	NP_171812.1	sp|P32869|PSAD_CUCSA	photosystem I subunit D-2
Vs_2897_c0_g1_i5	11125	26750	18616.5	15985.5	0.219819	NP_849818.1	sp|Q9ASR1|EF2_ARATH	Ribosomal protein S5/Elongation factor G/III/V family protein
Vs_1005_c0_g1_i2	11088	2165	18554.6	1293.78	3.84211	NP_180456.1	sp|Q9ZV24|OP161_ARATH	outer plastid envelope protein 16-ene
Vs_782_c0_g1_i1	11052	29707	18494.3	17752.6	0.0590567	NP_200411.1	sp|Q07078|HSP83_ORYSJ	Heat shock protein 81-1
Vs_114_c0_g1_i1	10982	491	18377.2	293.416	5.96882	NP_187864.1	sp|P26413|HSP70_SOYBN	heat shock protein 70
Vs_3046_c0_g2_i1	10664	27009	17845.1	16140.3	0.144861	NP_192772.1	sp|Q9XF89|CB5_ARATH	light harvesting complex of photosystem II 5
Vs_669_c0_g1_i1	10416	29762	17430.1	17785.4	-0.0291179	NP_851045.1	sp|O65282|CH20_ARATH	chaperonin 20
Vs_2640_c0_g1_i1	10381	6831	17371.5	4082.13	2.08933	NP_198853.1	sp|P55143|GLRX_RICCO	Glutaredoxin-C6
Vs_1706_c0_g1_i1	10353	8465	17324.6	5058.59	1.77602	NP_195870.1	sp|P27322|HSP72_SOLLC	heat shock cognate protein 70-1
Vs_643_c0_g1_i13	10248	11911	17148.9	7117.87	1.2686	NP_194200.1	sp|Q9SB64|NBR1_ARATH	ubiquitin-associated (UBA)/TS-N domain-containing protein / octicosapeptide/Phox/Bemp1 (PB1) domain-containing protein
Vs_17449_c0_g1_i7	10119	1244	16933.1	743.4	4.50956			NA
Vs_369_c0_g1_i11	10117	36	16929.7	21.5132	9.62005			NA
Vs_1464_c0_g1_i2	10047	818	16812.6	488.827	5.10407	NP_195510.1	sp|Q6V4H0|10HGO_CATRO	Mannitol dehydrogenase (Fragment)
Vs_368_c0_g1_i3	9934	79	16623.5	47.2095	8.4599			NA
Vs_90_c0_g1_i1	9817	4630	16427.7	2766.83	2.56982	NP_195761.1	sp|Q9AT63|PDX1_GINBI	Probable pyridoxal 5'-phosphate synthase subunit PDX1
Vs_4335_c0_g2_i1	9562	4368	16001	2610.27	2.61589	NP_563710.1	sp|Q6L4D2|PM19L_ORYSJ	Membrane protein PM19L
Vs_2744_c0_g1_i1	9412	13830	15750	8264.65	0.930324	NP_177217.1	sp|P49637|R27A3_ARATH	Ribosomal protein L18e/L15 superfamily protein
Vs_2214_c0_g1_i1	9234	5427	15452.1	3243.11	2.25235	NP_564300.1		integral membrane family protein
Vs_4532_c0_g1_i2	9149	471	15309.9	281.464	5.76536	NP_195077.1	sp|P27608|AROF_TOBAC	Phospho-2-dehydro-3-deoxyheptonate aldolase 1, chloroplastic
Vs_443_c0_g1_i1	9075	8847	15186	5286.86	1.52226	NP_188478.1	sp|Q9LS40|ASPG1_ARATH	Eukaryotic aspartyl protease family protein
Vs_853_c0_g2_i1	9071	10730	15179.3	6412.12	1.24324	NP_197436.1	sp|Q9LEB3|RBP47_NICPL	RNA-binding (RRM/RBD/RNP motifs) family protein
Vs_1145_c0_g1_i1	8811	833	14744.3	497.791	4.88847	NP_565083.1	sp|Q6F2Y7|CLPB1_ORYSJ	heat shock protein 101
Vs_4205_c0_g1_i1	8789	8116	14707.4	4850.03	1.60048	NP_187541.1	sp|Q9SR33|ORP3B_ARATH	Oxysterol-binding protein 11
Vs_1572_c0_g2_i1	8579	18502	14356	11056.6	0.376752	NP_178582.1	sp|P20866|CB2_PHYPA	photosystem II light harvesting complex protein 2.2
Vs_3722_c0_g1_i4	8559	11289	14322.6	6746.17	1.08615	NP_174327.1	sp|Q9SUI5|PSAK_ARATH	photosystem I subunit K
Vs_1560_c1_g1_i1	8368	21860	14003	13063.3	0.100214	NP_974317.1	sp|Q9LKA4|UBA2C_ARATH	UBP1-associated proteins 1C
Vs_1479_c0_g1_i2	8233	533	13777	318.515	5.43476	NP_565962.1	sp|Q10EL1|C3H24_ORYSJ	Zinc finger CCCH domain-containing protein 30
Vs_3387_c0_g1_i3	8167	14713	13666.6	8792.32	0.636339	NP_181591.1	sp|P49206|RS261_ARATH	Ribosomal protein S26e family protein
Vs_59_c0_g1_i1	8166	17115	13664.9	10227.7	0.417992			NA
Vs_4557_c0_g1_i6	8145	34389	13629.8	20550.5	-0.592408	NP_001325794.1	sp|P15195|CB23_POLMU	photosystem II light harvesting complex protein 2.3
Vs_563_c0_g1_i2	8117	23947	13582.9	14310.4	-0.0752742	NP_172533.2	sp|Q06396|ARF1_ORYSJ	ADP-ribosylation factor
Vs_6576_c0_g3_i2	8081	108456	13522.7	64812	-2.26088	NP_176880.1	sp|O64416|RBS_MARPA	Ribulose bisphosphate carboxylase small chain, chloroplastic
Vs_943_c0_g1_i1	7969	16428	13335.3	9817.18	0.441866	NP_172655.1	sp|O65390|APA1_ARATH	Aspartic proteinase A1
Vs_1513_c0_g2_i1	7885	5874	13194.7	3510.23	1.91032	NP_172848.1	sp|P24922|IF5A2_NICPL	Eukaryotic translation initiation factor 5A-2
Vs_12343_c0_g1_i2	7882	2107	13189.7	1259.12	3.38892	NP_567871.1	sp|Q84MC1|GCT22_ARATH	Putative glutathione-specific gamma-glutamylcyclotransferase 2
Vs_4388_c0_g1_i5	7882	21200	13189.7	12668.9	0.0581216	NP_849811.1	sp|P21240|CPNB1_ARATH	Chaperonin 60 subunit beta 3, chloroplastic
Vs_165_c0_g1_i2	7815	1443	13077.6	862.32	3.92273	NP_001318340.1	sp|O22780|FBT9_ARATH	Probable folate-biopterin transporter 8, chloroplastic
Vs_4248_c0_g1_i5	7812	1	13072.5	0.597588	14.4146			NA
Vs_4037_c0_g1_i4	7802	7972	13055.8	4763.97	1.45445	NP_196846.1	sp|Q829U5|TAL2_STRAW	Transaldolase
Vs_1005_c0_g1_i1	7789	355	13034.1	212.144	5.94109	NP_180456.1	sp|Q9ZV24|OP161_ARATH	outer plastid envelope protein 16-ene
Vs_919_c0_g2_i1	7764	1740	12992.2	1039.8	3.64326	NP_197875.3	sp|Q940T9|COL4_ARATH	Zinc finger protein CONSTANS
Vs_570_c0_g1_i3	7761	9592	12987.2	5732.07	1.17996	NP_563815.1	sp|Q949Q5|PSAO_ARATH	Photosystem I subunit O
Vs_2207_c1_g1_i2	7732	5392	12938.7	3222.2	2.00557	NP_564204.1	sp|Q8S528|AL2B7_ARATH	Aldehyde dehydrogenase, mitochondrial
Vs_455_c0_g2_i3	7722	1	12921.9	0.597588	14.3979	NP_187619.1	sp|P09350|SR1A_PHYPO	Spherulin-1A
Vs_2016_c0_g1_i12	7671	110	12836.6	65.7347	7.60937	NP_196006.1	sp|P45458|MASY_SOYBN	Malate synthase, glyoxysomal
Vs_2816_c0_g1_i3	7524	28480	12590.6	17019.3	-0.434825	NP_191706.2	sp|P10708|CB12_SOLLC	photosystem I light harvesting complex protein
Vs_1499_c0_g1_i1	7511	8646	12568.9	5166.75	1.28252	NP_175423.1	sp|P33629|TBA_PRUDU	tubulin alpha-2 chain
Vs_1579_c0_g1_i4	7491	26237	12535.4	15678.9	-0.32282	NP_180850.2	sp|P37707|B2_DAUCA	DCD (Development and Cell Death) domain protein
Vs_4887_c0_g1_i1	7453	2000	12471.8	1195.18	3.38337	NP_973766.1		hypothetical protein (DUF1685)
Vs_1853_c0_g1_i4	7408	2013	12396.5	1202.95	3.36529	NP_564585.1	sp|A3BDI8|SAP8_ORYSJ	Zinc finger A20 and AN1 domain-containing stress-associated protein 8
Vs_8849_c0_g2_i2	7386	13	12359.7	7.76865	10.6355			NA
Vs_2834_c0_g1_i1	7329	11509	12264.3	6877.64	0.834478	NP_178634.2	sp|Q9SIB9|ACO3M_ARATH	Aconitate hydratase, cytoplasmic
Vs_7922_c0_g1_i1	7321	19914	12250.9	11900.4	0.0418818	NP_198403.1	sp|Q9FJA6|RS33_ARATH	Ribosomal protein S3 family protein
Vs_14202_c0_g1_i1	7241	128	12117	76.4913	7.30751			NA
Vs_895_c0_g1_i3	7138	9	11944.7	5.3783	11.1167			NA
Vs_1225_c0_g1_i6	7055	13955	11805.8	8339.35	0.501488	NP_567103.1	sp|Q43848|TKTC_SOLTU	Transketolase-2, chloroplastic
Vs_12335_c0_g2_i13	6965	237	11655.2	141.628	6.36271			NA
Vs_7750_c0_g1_i3	6959	179	11645.1	106.968	6.76639	NP_566632.1	sp|Q9LT79|PUB25_ARATH	plant U-box 25
Vs_154_c0_g1_i3	6916	6711	11573.2	4010.42	1.52896	NP_180607.1	sp|P92994|TCMO_ARATH	Trans-cinnamate 4-monooxygenase
Vs_1756_c0_g1_i1	6725	12914	11253.6	7717.26	0.544222	NP_181187.1	sp|Q9SJQ9|ALFC6_ARATH	Fructose-bisphosphate aldolase 5, cytosolic
Vs_2430_c0_g1_i11	6666	11337	11154.8	6774.86	0.719406	NP_192782.1	sp|Q9SZX8|PMTH_ARATH	S-adenosyl-L-methionine-dependent methyltransferases superfamily protein
Vs_675_c0_g1_i5	6594	802	11034.4	479.266	4.52503	NP_189034.1	sp|Q9LIR6|BAM1_ARATH	Beta-amylase
Vs_570_c0_g1_i6	6565	9543	10985.8	5702.79	0.945904	NP_563815.1	sp|Q949Q5|PSAO_ARATH	Photosystem I subunit O
Vs_820_c0_g1_i1	6563	23489	10982.5	14036.8	-0.354006	NP_196351.1	sp|Q39817|CALX_SOYBN	Calreticulin family protein
Vs_7868_c0_g1_i1	6551	9380	10962.4	5605.38	0.967679	NP_001078516.1	sp|Q71H73|H33_VITVI	Histone superfamily protein
Vs_6530_c0_g1_i1	6536	862	10937.3	515.121	4.4082	NP_175278.1	sp|Q9LVJ0|UVB31_ARATH	UV-B-induced protein At3g17800, chloroplastic
Vs_1996_c0_g1_i1	6523	1601	10915.5	956.739	3.51211	NP_180607.1	sp|P48522|TCMO_CATRO	Trans-cinnamate 4-monooxygenase
Vs_456_c0_g1_i10	6522	279	10913.9	166.727	6.03252			NA
Vs_1233_c0_g1_i1	6474	1492	10833.5	891.602	3.60296	NP_187436.1	sp|Q96DF8|ESS2_HUMAN	Splicing factor ESS-2 homolog
Vs_442_c1_g1_i1	6437	10616	10771.6	6344	0.763772	NP_200394.1	sp|Q9FHG4|LRKS7_ARATH	L-type lectin-domain containing receptor kinase IV.4
Vs_242_c0_g1_i10	6376	16126	10669.6	9636.71	0.146887		sp|Q53JF7|ASR5_ORYSJ	Abscisic stress-ripening protein 5
Vs_3776_c0_g1_i1	6321	18054	10577.5	10788.9	-0.0285416	NP_001031390.1	sp|P46301|RS25_SOLLC	Ribosomal protein S25 family protein
Vs_6297_c0_g1_i2	6306	1233	10552.4	736.826	3.8401	NP_565178.1	sp|Q9ZRW8|GSTUJ_ARATH	Probable glutathione S-transferase parA
Vs_400_c0_g1_i1	6301	70	10544	41.8312	7.9776			NA
Vs_992_c0_g1_i1	6299	5066	10540.7	3027.38	1.79983	NP_849955.1	sp|P93484|VSR1_PEA	Vacuolar-sorting receptor 2
Vs_1210_c0_g1_i1	6223	6641	10413.5	3968.58	1.39176	NP_187645.1	sp|P52777|PALY_PINTA	phenylalanine ammonia-lyase 4
Vs_680_c0_g1_i17	6173	815	10329.9	487.034	4.40665	NP_564147.1	sp|Q6MRB2|TOLB_BDEBA	Tol-Pal system protein TolB
Vs_2770_c0_g1_i1	6170	3675	10324.8	2196.14	2.23308	NP_190150.1	sp|Q84UI5|MPK1_ORYSJ	Mitogen-activated protein kinase 4b
Vs_1457_c1_g1_i1	6166	16410	10318.1	9806.42	0.0733837	NP_196598.1	sp|Q9M3V8|RS6_ASPOF	Ribosomal protein S6e
Vs_527_c0_g2_i1	6153	3823	10296.4	2284.58	2.17214	NP_189997.1	sp|Q04960|DNJH_CUCSA	DnaJ protein homolog 2
Vs_450_c0_g1_i1	6133	26017	10262.9	15547.5	-0.599238	NP_175633.1	sp|O65101|PSAH_MAIZE	photosystem I subunit H2
Vs_1523_c0_g1_i1	6109	17231	10222.8	10297	-0.0104461	NP_176458.1	sp|Q39044|VPEB_ARATH	Vacuolar-processing enzyme
Vs_1110_c0_g1_i2	6011	12749	10058.8	7618.65	0.400845	NP_173922.1	sp|Q8S9J6|ASPA_ARATH	Eukaryotic aspartyl protease family protein
Vs_4901_c0_g2_i1	5981	16760	10008.6	10015.6	-0.00101135	NP_192132.1	sp|P49693|RL193_ARATH	Ribosomal protein L19e family protein
Vs_400_c0_g1_i2	5886	2779	9849.59	1660.7	2.56827			NA
Vs_3676_c0_g1_i9	5779	125	9670.54	74.6985	7.01635			NA
Vs_64_c0_g1_i2	5744	1372	9611.97	819.891	3.55133	NP_195235.1	sp|O48560|CATA3_SOYBN	Catalase
Vs_1051_c0_g1_i1	5736	13952	9598.58	8337.55	0.203197	NP_974782.1	sp|P46512|CAH1_FLALI	Carbonic anhydrase, chloroplastic
Vs_216_c1_g1_i2	5735	489	9596.91	292.221	5.03743	NP_175759.1	sp|P27880|HSP12_MEDSA	HSP20-like chaperones superfamily protein
Vs_2122_c0_g1_i2	5735	1210	9596.91	723.082	3.73034	NP_198513.1	sp|Q8LD98|NHL6_ARATH	NDR1/HIN1-like protein 6
Vs_1652_c0_g1_i1	5714	11775	9561.77	7036.6	0.442398	NP_172848.1	sp|P24922|IF5A2_NICPL	Eukaryotic translation initiation factor 5A-2
Vs_7868_c0_g1_i4	5707	5786	9550.05	3457.65	1.46572	NP_001078516.1	sp|Q71H73|H33_VITVI	Histone superfamily protein
Vs_795_c0_g2_i1	5704	3524	9545.03	2105.9	2.18031	NP_192137.1	sp|Q10LP5|SUS4_ORYSJ	sucrose synthase 3
Vs_3322_c0_g1_i1	5699	10305	9536.67	6158.15	0.630988	NP_200875.1	sp|Q9FF52|RL123_ARATH	Ribosomal protein L11 family protein
Vs_846_c0_g1_i9	5683	56	9509.89	33.4649	8.15059	NP_173978.1	sp|Q9FZE0|BGL40_ARATH	Beta-glucosidase 25
Vs_703_c0_g1_i6	5680	233	9504.87	139.238	6.09303			NA
Vs_2631_c0_g1_i9	5632	6457	9424.55	3858.63	1.28834	NP_172491.1	sp|Q94JX5|WLIM1_ARATH	LIM domain-containing protein WLIM2a
Vs_6654_c0_g2_i3	5584	969	9344.23	579.063	4.01228	NP_190416.1	sp|Q9STM6|GDL57_ARATH	Sinapine esterase
Vs_2128_c0_g1_i2	5582	2328	9340.88	1391.19	2.74724	NP_192311.1	sp|Q9ZWQ8|PAP_CITUN	Probable plastid-lipid-associated protein 1, chloroplastic
Vs_2485_c0_g1_i1	5475	7223	9161.83	4316.38	1.08581	NP_172360.1	sp|O22668|SODC_PANGI	Superoxide dismutase [Cu-Zn]
Vs_859_c0_g2_i2	5466	2205	9146.76	1317.68	2.79526	NP_197812.1	sp|Q9FNF8|P4KG3_ARATH	phosphatidylinositol 4-kinase gamma-like protein
Vs_2268_c0_g1_i1	5402	163	9039.67	97.4069	6.53609			NA
Vs_247_c0_g1_i1	5339	15086	8934.24	9015.22	-0.0130167	NP_180367.1	sp|P08823|RUBA_WHEAT	RuBisCO large subunit-binding protein subunit alpha, chloroplastic (Fragment)
Vs_2924_c0_g1_i2	5273	9359	8823.8	5592.83	0.657822	NP_181192.1	sp|P42895|ENO2_MAIZE	Enolase
Vs_3639_c0_g1_i1	5261	11458	8803.72	6847.17	0.362606	NP_568534.1	sp|Q6PD83|BZW1A_DANRE	Basic leucine zipper and W2 domain-containing protein 2
Vs_473_c0_g1_i2	5224	6207	8741.8	3709.23	1.23681	NP_566492.1	sp|Q93V84|FLXL1_ARATH	structural maintenance of chromosomes domain protein
Vs_6915_c0_g1_i1	5219	39	8733.44	23.3059	8.54965	NP_196875.1	sp|Q6ZIX2|SMT1_ORYSJ	sterol methyltransferase 1
Vs_349_c0_g1_i1	5208	10319	8715.03	6166.51	0.49905	NP_567983.1	sp|O65493|XCP1_ARATH	xylem cysteine peptidase 1
Vs_865_c0_g1_i1	5146	4002	8611.28	2391.55	1.84828			NA
Vs_1574_c0_g1_i1	5114	11064	8557.73	6611.72	0.372203	NP_187652.1	sp|P37891|CBP3_ORYSJ	SERINE CARBOXYPEPTIDASE-LIKE 49
Vs_6667_c0_g1_i9	5111	343	8552.71	204.973	5.38287	NP_179949.2		HTH-type transcriptional regulator
Vs_8445_c0_g2_i2	5051	10048	8452.31	6004.57	0.493285	NP_196772.1	sp|P93447|EF1D_PIMBR	Elongation factor 1-delta
Vs_1675_c0_g1_i4	4965	3297	8308.4	1970.25	2.07619	NP_188850.1	sp|P52427|PSA4_SPIOL	Proteasome subunit alpha type-4-A
Vs_3818_c0_g1_i1	4962	617	8303.37	368.712	4.49313	NP_186955.1	sp|Q9LHZ7|CSLD2_ORYSJ	Cellulose synthase-like protein D2
Vs_689_c0_g1_i5	4930	3780	8249.83	2258.88	1.86875	NP_001321641.1	sp|Q9LJE5|ECT2_ARATH	YTH domain-containing protein ECT4
Vs_53_c0_g2_i1	4901	21223	8201.3	12682.6	-0.628928	NP_175423.1	sp|P33629|TBA_PRUDU	tubulin alpha-2 chain
Vs_1026_c0_g1_i13	4895	505	8191.26	301.782	4.7625			NA
Vs_3470_c0_g1_i4	4882	1450	8169.5	866.503	3.23697	NP_851211.1	sp|P93025|PHOT2_ARATH	Phototropin-1
Vs_2784_c0_g1_i3	4856	292	8126	174.496	5.54127			NA
Vs_456_c0_g1_i3	4836	810	8092.53	484.047	4.06337			NA
Vs_1276_c0_g1_i5	4829	14455	8080.81	8638.14	-0.09622	NP_850017.1	sp|Q03878|GRP1_DAUCA	Glycine-rich RNA-binding, abscisic acid-inducible protein
Vs_563_c0_g2_i1	4795	5808	8023.92	3470.79	1.20904	NP_172533.2	sp|P36397|ARF1_ARATH	ADP-ribosylation factor
Vs_6143_c0_g1_i1	4792	7667	8018.9	4581.71	0.807518	NP_172596.1	sp|Q3E6Q1|PPR32_ARATH	Pentatricopeptide repeat-containing protein At1g18485
Vs_94_c1_g1_i3	4792	19656	8018.9	11746.2	-0.550718	NP_563801.1	sp|O49169|EF1A_MANES	GTP binding Elongation factor Tu family protein
Vs_12335_c0_g2_i11	4779	298	7997.14	178.081	5.48887			NA
Vs_970_c0_g1_i2	4772	8551	7985.43	5109.98	0.644053	NP_200158.2	sp|Q9LV03|GLUT1_ARATH	NADH-dependent glutamate synthase 1
Vs_2276_c0_g1_i3	4770	715	7982.08	427.276	4.22352	NP_199150.1	sp|Q8H6H2|PHT14_ORYSJ	Probable inorganic phosphate transporter 01-mar
Vs_19_c0_g1_i2	4706	5376	7874.99	3212.63	1.29352	NP_564756.1	sp|O80763|NRX1_ARATH	Probable nucleoredoxin 1
Vs_2425_c0_g1_i7	4666	756	7808.05	451.777	4.11128	NP_178080.2	sp|Q9LT96|Y5977_ARATH	Probable LRR receptor-like serine/threonine-protein kinase At1g06840
Vs_486_c0_g2_i3	4660	1390	7798.01	830.648	3.2308	NP_567341.1	sp|Q43125|CRY1_ARATH	Deoxyribodipyrimidine photo-lyase
Vs_5422_c0_g1_i4	4660	18851	7798.01	11265.1	-0.530687	NP_193769.1	sp|Q43467|EFTU1_SOYBN	RAB GTPase homolog E1B
Vs_6419_c0_g1_i1	4634	6136	7754.5	3666.8	1.08051	NP_199523.1	sp|Q9LD45|BI1_ARATH	Bax inhibitor 1
Vs_1865_c0_g1_i6	4617	3718	7726.05	2221.83	1.79798	NP_849596.1	sp|Q6ZAR0|ROC1_ORYSJ	homeodomain GLABROUS 2
Vs_799_c0_g1_i1	4611	722	7716.01	431.459	4.16056			NA
Vs_64_c0_g2_i2	4608	1217	7710.99	727.265	3.40636	NP_195235.1	sp|O48560|CATA3_SOYBN	Catalase-3
Vs_449_c0_g1_i7	4594	21470	7687.57	12830.2	-0.738947	NP_568049.1	sp|Q40677|ALFP_ORYSJ	fructose-bisphosphate aldolase 2
Vs_3137_c0_g1_i1	4574	1931	7654.1	1153.94	2.72966	NP_177781.1	sp|Q41140|PFPA_RICCO	Pyrophosphate--fructose 6-phosphate 1-phosphotransferase subunit alpha
Vs_2490_c1_g1_i1	4542	7383	7600.55	4411.99	0.784673	NP_563877.1	sp|Q9SAC6|GWD1_ARATH	Pyruvate phosphate dikinase, PEP/pyruvate binding domain-containing protein
Vs_947_c0_g1_i3	4510	4336	7547	2591.14	1.54231	NP_001328539.1	sp|Q8RXV3|P2C59_ARATH	Probable protein phosphatase 2C 71
Vs_1836_c0_g1_i3	4474	3468	7486.76	2072.44	1.85301	NP_564944.1	sp|Q9S7Y1|BH030_ARATH	Transcription factor bHLH106
Vs_1742_c0_g1_i1	4455	29839	7454.96	17831.4	-1.25815	NP_192056.1	sp|O82598|TIP13_ARATH	tonoplast intrinsic protein 1;3
Vs_5003_c0_g1_i4	4452	2461	7449.94	1470.66	2.34076	NP_193902.1	sp|Q42877|RPB2_SOLLC	DNA-directed RNA polymerase II subunit RPB2
Vs_2794_c0_g1_i21	4441	78	7431.54	46.6119	7.31679	NP_195794.1	sp|Q94AK6|SAG20_ARATH	Wound-induced protein 1
Vs_1228_c0_g1_i1	4441	842	7431.54	503.169	3.88454			NA
Vs_2769_c0_g1_i1	4430	2356	7413.13	1407.92	2.39652	NP_199691.1	sp|Q9FKB6|Y5880_ARATH	Phototropic-responsive NPH3 family protein
Vs_2663_c0_g1_i1	4418	4161	7393.05	2486.57	1.57201	NP_171702.1	sp|Q9LPC1|GAE2_ARATH	UDP-glucuronate 4-epimerase 4
Vs_2033_c0_g1_i4	4411	3906	7381.34	2334.18	1.66097	NP_195305.2	sp|P18616|NRPB1_ARATH	RNA polymerase II large subunit
Vs_2920_c0_g1_i7	4408	2316	7376.32	1384.01	2.41404	NP_199627.1	sp|Q84N38|PVIP_NICBE	Protein TITANIA
Vs_787_c0_g1_i2	4402	502	7366.27	299.989	4.61795	NP_194152.1	sp|Q9STX3|GID2_ARATH	F-box protein GID2
Vs_2157_c0_g1_i9	4389	2633	7344.52	1573.45	2.22274			NA
Vs_1350_c0_g1_i5	4383	22883	7334.48	13674.6	-0.898733	NP_194568.1	sp|P12857|ADT2_MAIZE	ADP/ATP carrier 3
Vs_544_c0_g1_i1	4374	10459	7319.42	6250.18	0.227832	NP_198790.1	sp|Q6UNT2|RL5_CUCSA	ribosomal protein L5 B
Vs_1029_c0_g1_i3	4372	4819	7316.07	2879.78	1.34511			NA
Vs_628_c0_g1_i10	4365	281	7304.36	167.922	5.44288			NA
Vs_1151_c0_g1_i1	4363	5338	7301.01	3189.93	1.19457	NP_196897.1	sp|P30081|CHS7_SOYBN	Chalcone synthase
Vs_418_c1_g1_i4	4360	6971	7295.99	4165.79	0.808515	NP_567818.2	sp|P58575|PSAE_NOSS1	Photosystem I reaction centre subunit IV / PsaE protein
Vs_489_c0_g1_i23	4359	642	7294.32	383.652	4.2489			NA
Vs_21856_c0_g1_i7	4341	1555	7264.2	929.25	2.96666	NP_194474.1	sp|O80333|POR_MARPA	Protochlorophyllide reductase, chloroplastic
Vs_756_c0_g1_i1	4310	20357	7212.32	12165.1	-0.754213	NP_191253.1	sp|Q945B7|CRD1_EUPES	Magnesium-protoporphyrin IX monomethyl ester [oxidative] cyclase, chloroplastic
Vs_4428_c0_g1_i4	4304	12903	7202.28	7710.68	-0.0984044			NA
Vs_2406_c0_g1_i2	4299	9820	7193.92	5868.32	0.29383	NP_173080.1	sp|Q5E924|G3PP2_ARATH	Glyceraldehyde-3-phosphate dehydrogenase, cytosolic
Vs_489_c0_g1_i14	4283	503	7167.14	300.587	4.57554			NA
Vs_664_c0_g1_i5	4260	12596	7128.65	7527.22	-0.0784881	NP_191846.1	sp|P0DKK7|RL7A2_ORYSJ	Ribosomal protein L7Ae/L30e/S12e/Gadd45 family protein
Vs_905_c0_g1_i1	4222	2331	7065.06	1392.98	2.34253	NP_001319159.1	sp|P18502|PTC_DROME	Protein patched
Vs_1674_c0_g1_i6	4221	19	7063.39	11.3542	9.28087	NP_194497.1	sp|P09887|HS22C_SOYBN	Small heat shock protein, chloroplastic
Vs_2229_c0_g1_i1	4221	4689	7063.39	2802.09	1.33386	NP_197592.1	sp|Q41969|IF2B_ARATH	Eukaryotic translation initiation factor 2 subunit beta
Vs_1782_c0_g1_i3	4209	6831	7043.31	4082.13	0.786933	NP_200330.1	sp|P41918|RANA1_TOBAC	RAN GTPase 3
Vs_721_c0_g1_i5	4183	63	6999.8	37.6481	7.53856	NP_680183.2	sp|P0A573|Y2734_MYCBO	Uncharacterized protein Mb2734
Vs_23116_c0_g1_i4	4167	9324	6973.03	5571.91	0.323612	NP_568114.1	sp|P54774|CDC48_SOYBN	Cell division control protein 48 homolog A
Vs_292_c0_g1_i2	4167	12660	6973.03	7565.47	-0.117644	NP_197474.1	sp|Q8VYZ3|PME53_ARATH	Probable pectinesterase 8
Vs_2035_c0_g1_i2	4166	9248	6971.35	5526.5	0.335074	NP_190462.1	sp|P16181|RS111_ARATH	Nucleic acid-binding, OB-fold-like protein
Vs_1524_c0_g1_i2	4159	3046	6959.64	1820.25	1.93487	NP_849955.1	sp|O80977|VSR3_ARATH	Vacuolar-sorting receptor 2
Vs_1398_c0_g1_i1	4150	580	6944.58	346.601	4.32453	NP_563757.1	sp|Q8VZF6|EDR2L_ARATH	Protein ENHANCED DISEASE RESISTANCE 2
Vs_4963_c0_g1_i2	4134	228	6917.81	136.25	5.66597	NP_198084.1	sp|Q940G6|GID1C_ARATH	Gibberellin receptor GID1
Vs_7160_c0_g1_i2	4131	13068	6912.79	7809.28	-0.175923	NP_849499.1	sp|Q9SAR5|AKR2A_ARATH	Poly [ADP-ribose] polymerase tankyrase-1
Vs_11218_c0_g1_i1	4127	9609	6906.09	5742.23	0.266259	NP_177545.1	sp|P34091|RL6_MESCR	Ribosomal protein L6 family protein
Vs_4225_c0_g1_i1	4117	2316	6889.36	1384.01	2.31551	NP_193656.2	sp|Q8LPJ4|AB2E_ARATH	Translation initiation factor RLI1
Vs_928_c0_g1_i7	4116	11262	6887.68	6730.04	0.033404	NP_194967.1	sp|Q6AT26|CESA1_ORYSJ	Probable cellulose synthase A catalytic subunit 5 [UDP-forming]
Vs_1088_c0_g1_i2	4111	14895	6879.32	8901.08	-0.371715	NP_197839.1	sp|P52855|RLA1_MAIZE	60S acidic ribosomal protein P1-2
Vs_2410_c0_g1_i1	4110	3138	6877.64	1875.23	1.87484	NP_001118987.1	sp|Q42910|PPDK_MESCR	Pyruvate, phosphate dikinase, chloroplastic
Vs_2232_c0_g1_i1	4084	3308	6834.14	1976.82	1.78958	NP_188629.1	sp|P0CH30|RING1_GOSHI	RING/U-box superfamily protein
Vs_360_c0_g1_i2	4075	5941	6819.08	3550.27	0.941646	NP_171967.1	sp|Q9ZTW3|VA721_ARATH	Vesicle-associated membrane protein 725
Vs_647_c0_g1_i4	4066	783	6804.01	467.912	3.86208	NP_566110.1	sp|P30536|TSPO_HUMAN	TSPO(outer membrane tryptophan-rich sensory protein)-like protein
Vs_1643_c0_g1_i1	4059	1811	6792.3	1082.23	2.64989	NP_566588.1	sp|Q9LVJ0|UVB31_ARATH	UV-B-induced protein At3g17800, chloroplastic
Vs_2377_c0_g1_i1	4038	6186	6757.16	3696.68	0.870186	NP_176196.1	sp|Q5Z9S8|AB42G_ORYSJ	ABC-2 and Plant PDR ABC-type transporter family protein
Vs_115_c0_g1_i8	4020	1635	6727.04	977.057	2.78346	NP_173199.2	sp|Q5SN75|P2C08_ORYSJ	Probable protein phosphatase 2C 6
Vs_587_c1_g1_i1	3990	7848	6676.84	4689.87	0.509616		sp|P37219|ASR2_SOLLC	Abscisic stress-ripening protein 5
Vs_21643_c0_g1_i6	3978	1384	6656.76	827.062	3.00875	NP_189345.1	sp|P37707|B2_DAUCA	DCD (Development and Cell Death) domain protein
Vs_1357_c0_g1_i2	3978	2497	6656.76	1492.18	2.1574	NP_171807.2	sp|F4HZB5|NET1D_ARATH	Protein NETWORKED 1D
Vs_903_c0_g1_i1	3969	8199	6641.7	4899.63	0.43888	NP_195916.1	sp|P46297|RS23_FRAAN	Ribosomal protein S12/S23 family protein
Vs_4748_c0_g1_i1	3964	7041	6633.33	4207.62	0.656729			NA
Vs_234_c0_g1_i1	3956	279	6619.94	166.727	5.31125	NP_563835.1	sp|O04023|SRC2_ARATH	soybean gene regulated by cold-2
Vs_4387_c0_g1_i1	3946	14397	6603.21	8603.48	-0.381753	NP_188862.1	sp|Q8LCL3|RL272_ARATH	Ribosomal L27e protein family
Vs_11788_c0_g1_i1	3937	13538	6588.15	8090.15	-0.296294	NP_179564.1	sp|O65071|RL31_PICMA	Ribosomal protein L31e family protein
Vs_1096_c1_g1_i1	3935	4207	6584.8	2514.05	1.38912	NP_199054.1	sp|Q40983|SPP_PEA	Stromal processing peptidase, chloroplastic
Vs_14282_c0_g1_i1	3910	12950	6542.97	7738.77	-0.242159	NP_563813.2	sp|B7F845|R10A_ORYSJ	Ribosomal protein L1p/L10e family
Vs_3446_c0_g2_i1	3897	4299	6521.21	2569.03	1.34391	NP_188540.1	sp|Q9LHL3|LRP6C_ARATH	RNA-binding protein
Vs_983_c0_g2_i1	3891	436	6511.17	260.549	4.64329	NP_974396.1	sp|Q8BRX9|MARH3_MOUSE	RING/FYVE/PHD zinc finger superfamily protein
Vs_792_c0_g1_i4	3862	1784	6462.64	1066.1	2.59978	NP_566063.1	sp|Q337C0|U496D_ORYSJ	UPF0496 protein 4
Vs_628_c0_g1_i4	3859	275	6457.62	164.337	5.29627			NA
Vs_6827_c0_g1_i2	3849	16032	6440.89	9580.54	-0.572847	NP_176347.1	sp|P27522|CB13_SOLLC	PSI type III chlorophyll a/b-binding protein
Vs_456_c0_g1_i1	3838	899	6422.48	537.232	3.57951			NA
Vs_10198_c0_g1_i2	3835	12034	6417.46	7191.38	-0.164266	NP_001323764.1	sp|P51418|R18A2_ARATH	Ribosomal protein L18ae/LX family protein
Vs_5033_c0_g1_i1	3814	2238	6382.32	1337.4	2.25465	NP_568900.1	sp|P83941|ELOC_RAT	Elongin-C
Vs_2518_c0_g1_i2	3804	977	6365.59	583.844	3.44664	NP_565285.1	sp|O64728|STI_ARATH	Protein STICHEL-like 1
Vs_9125_c0_g1_i1	3790	3101	6342.16	1853.12	1.77502	NP_173172.1	sp|Q9SHI7|UBC34_ARATH	Ubiquitin-conjugating enzyme E2 J2
Vs_1056_c0_g1_i7	3785	4905	6333.79	2931.17	1.11159	NP_194183.1	sp|P37116|NCPR_VIGRR	P450 reductase 1
Vs_2742_c0_g1_i3	3772	7084	6312.04	4233.32	0.576318	NP_001322487.1	sp|B7EA73|PSA_ORYSJ	Puromycin-sensitive aminopeptidase
Vs_1729_c0_g1_i5	3771	6499	6310.36	3883.73	0.700281	NP_172869.2	sp|F4KDN0|HEN4_ARATH	RNA-binding KH domain-containing protein
Vs_1619_c0_g1_i1	3761	1115	6293.63	666.311	3.23962	NP_197235.1	sp|Q07346|DCE_PETHY	Glutamate decarboxylase
Vs_115_c0_g2_i1	3753	2586	6280.24	1545.36	2.02287	NP_194338.1	sp|Q6L4R7|P2C53_ORYSJ	Protein phosphatase 2C family protein
Vs_7809_c0_g1_i1	3747	3146	6270.2	1880.01	1.73777	NP_974925.1	sp|Q9FJ95|DHSO_ARATH	Sorbitol dehydrogenase
Vs_733_c0_g1_i1	3742	12724	6261.84	7603.71	-0.280119	NP_194208.1	sp|Q04836|CP31A_ARATH	31-kDa RNA binding protein
Vs_2919_c0_g1_i10	3733	6868	6246.78	4104.24	0.605998	NP_200732.2	sp|P49199|RS8_ORYSJ	Ribosomal protein S8e family protein
Vs_6468_c1_g1_i1	3719	13508	6223.35	8072.22	-0.375275	NP_190864.1	sp|Q7F8S5|PR2E2_ORYSJ	Thioredoxin superfamily protein
Vs_295_c0_g1_i1	3716	2481	6218.33	1482.62	2.06838	NP_200414.1	sp|P36181|HSP80_SOLLC	Heat shock protein 90-4
Vs_1979_c0_g3_i1	3716	12086	6218.33	7222.45	-0.215962	NP_850672.1	sp|P41128|RL131_BRANA	breast basic conserved 1
Vs_1976_c0_g1_i10	3690	4981	6174.82	2976.59	1.05274	NP_200887.1	sp|Q9FJH6|AB1F_ARATH	ABC transporter family protein
Vs_346_c1_g1_i15	3689	12629	6173.15	7546.94	-0.289886	NP_187483.1	sp|Q0DKF1|TRH42_ORYSJ	Thioredoxin H-type
Vs_242_c0_g1_i2	3679	14713	6156.41	8792.32	-0.514154		sp|Q53JF7|ASR5_ORYSJ	Abscisic stress-ripening protein 5
Vs_647_c0_g1_i5	3657	719	6119.6	429.666	3.83215	NP_566110.1	sp|P30536|TSPO_HUMAN	TSPO(outer membrane tryptophan-rich sensory protein)-like protein
Vs_319_c0_g1_i2	3657	6865	6119.6	4102.44	0.576953	NP_187977.1	sp|Q852L0|HD16N_ORYSJ	Protein kinase family protein
Vs_6744_c0_g1_i5	3656	159	6117.92	95.0165	6.0087	NP_196307.1	sp|Q42798|C93A1_SOYBN	cytochrome P450, family 93, subfamily D, polypeptide 1
Vs_556_c1_g1_i8	3656	2685	6117.92	1604.52	1.9309	NP_189997.1	sp|Q04960|DNJH_CUCSA	DnaJ protein homolog 2
Vs_13937_c0_g1_i1	3656	9047	6117.92	5406.38	0.178379	NP_194289.2	sp|P30175|ADF_LILLO	Actin-depolymerizing factor
Vs_14811_c0_g1_i4	3651	300	6109.56	179.277	5.0908			NA
Vs_1606_c0_g1_i5	3650	9860	6107.88	5892.22	0.051861	NP_189160.3	sp|Q38931|FKB62_ARATH	rotamase FKBP 1
Vs_2788_c0_g1_i3	3632	2952	6077.76	1764.08	1.78462		sp|Q9CAF4|NUP1_ARATH	Nuclear pore complex protein NUP1
Vs_3622_c0_g1_i3	3624	548	6064.38	327.478	4.21088	NP_563980.2	sp|Q8BID8|FXL14_MOUSE	Leucine-rich repeat family protein
Vs_744_c0_g1_i1	3609	4581	6039.27	2737.55	1.14149	NP_188441.1	sp|P25387|GBLP_CHLRE	receptor for activated C kinase 1C
Vs_1842_c0_g1_i4	3604	334	6030.91	199.595	4.91722	NP_195500.1	sp|Q9T074|PCKA_ARATH	phosphoenolpyruvate carboxykinase 1
Vs_1408_c0_g1_i1	3585	14805	5999.11	8847.3	-0.560487	NP_187724.2	sp|Q2QYW2|CLH2_ORYSJ	Clathrin, heavy chain
Vs_1064_c0_g2_i3	3581	33	5992.42	19.7204	8.24723	NP_200860.1		Late embryogenesis abundant (LEA) protein-like protein
Vs_957_c0_g1_i6	3581	110	5992.42	65.7347	6.51032			NA
Vs_2665_c0_g2_i1	3572	5352	5977.36	3198.29	0.902206	NP_189091.1	sp|Q9LHF1|LRX4_ARATH	Leucine-rich repeat extensin-like protein 2
Vs_15307_c0_g1_i2	3566	27	5967.32	16.1349	8.53067	NP_194272.1	sp|O04706|GAO1B_WHEAT	Gibberellin 20 oxidase 1-D
Vs_2124_c0_g1_i1	3565	4049	5965.65	2419.64	1.30189	NP_194957.2	sp|Q8RWZ5|SD25_ARATH	S-domain-2 5
Vs_52_c0_g1_i2	3560	2903	5957.28	1734.8	1.77988	NP_567708.1	sp|Q98TX3|PDCD4_CHICK	Programmed cell death protein 4
Vs_351_c0_g1_i7	3554	1592	5947.24	951.361	2.64415	NP_179097.1		MAR-binding filament-like protein
Vs_4906_c0_g1_i3	3550	110	5940.54	65.7347	6.49777	NP_973431.1	sp|C5H429|DBR2_ARTAN	oxophytodienoate-reductase 3
Vs_2311_c0_g1_i2	3546	4329	5933.85	2586.96	1.19771	NP_001119113.1	sp|F4JKK0|SUD1_ARATH	RING/U-box superfamily protein
Vs_1142_c0_g1_i1	3534	6867	5913.77	4103.64	0.527174	NP_196512.1	sp|O65059|RS15_PICMA	Ribosomal protein S19 family protein
Vs_7573_c0_g1_i1	3524	3377	5897.04	2018.06	1.54702	NP_001330524.1	sp|P38389|SC61B_ARATH	Protein transport protein Sec61 subunit beta
Vs_982_c1_g1_i9	3523	789	5895.36	471.497	3.64426	NP_851029.1	sp|P0CH32|UBQ4_ARATH	Polyubiquitin 4
Vs_1264_c0_g1_i1	3513	293	5878.63	175.093	5.06928	NP_181566.2	sp|Q0JQF7|DRE2A_ORYSJ	Integrase-type DNA-binding superfamily protein
Vs_1967_c0_g1_i1	3497	10242	5851.85	6120.5	-0.0647556	NP_190458.1	sp|Q9M2Z4|MSBP2_ARATH	membrane-associated progesterone binding protein 3
Vs_3398_c0_g1_i1	3459	3210	5788.27	1918.26	1.59333	NP_001331345.1	sp|P49076|ARF_MAIZE	ADP-ribosylation factor
Vs_5153_c0_g2_i1	3447	933	5768.18	557.55	3.37094			NA
Vs_643_c0_g1_i7	3437	3268	5751.45	1952.92	1.55829	NP_194200.1	sp|Q9SB64|NBR1_ARATH	ubiquitin-associated (UBA)/TS-N domain-containing protein / octicosapeptide/Phox/Bemp1 (PB1) domain-containing protein
Vs_6613_c0_g1_i3	3418	1241	5719.66	741.607	2.9472	NP_181773.2	sp|Q5YLM1|DGLA_RAT	Sn1-specific diacylglycerol lipase beta
Vs_816_c0_g1_i2	3396	4867	5682.84	2908.46	0.966356	NP_200588.2	sp|Q8H1Z0|CER3_ARATH	Very-long-chain aldehyde decarbonylase GL1-1
Vs_2093_c0_g1_i2	3394	14161	5679.49	8462.45	-0.575312	NP_565913.1	sp|Q7X9A0|RCA1_LARTR	rubisco activase
Vs_840_c0_g1_i5	3389	9960	5671.13	5951.98	-0.0697339	NP_974787.1	sp|Q56ZZ7|PLST4_ARATH	plastidic GLC translocator
Vs_2348_c0_g1_i5	3377	5547	5651.05	3314.82	0.769586	NP_195683.1	sp|O65660|PLAT1_ARATH	PLAT domain-containing protein 1
Vs_221_c0_g1_i3	3345	12196	5597.5	7288.19	-0.380778	NP_001318885.1	sp|Q38827|IAA9_ARATH	indole-3-acetic acid inducible 9
Vs_6065_c0_g1_i3	3334	4519	5579.09	2700.5	1.0468	NP_850763.1	sp|Q69RJ0|GLTB_ORYSJ	glutamate synthase 1
Vs_489_c0_g1_i15	3323	435	5560.68	259.951	4.41895			NA
Vs_1550_c0_g1_i4	3319	4613	5553.99	2756.68	1.0106	NP_200350.2	sp|F4K3G5|EDM2_ARATH	Protein ENHANCED DOWNY MILDEW 2
Vs_2913_c0_g1_i2	3302	312	5525.54	186.448	4.88927	NP_188079.1	sp|O48786|C734A_ARATH	cytochrome P450, family 72, subfamily A, polypeptide 7
Vs_48_c0_g2_i1	3300	8144	5522.2	4866.76	0.182281	NP_194159.1	sp|Q02028|HSP7S_PEA	Stromal 70 kDa heat shock-related protein, chloroplastic
Vs_1283_c0_g1_i1	3298	4564	5518.85	2727.39	1.01684	NP_563785.1	sp|O04023|SRC2_ARATH	Protein SRC2 homolog
Vs_9234_c0_g1_i2	3296	3478	5515.5	2078.41	1.40801	NP_974222.1	sp|Q9SMJ3|ZDS_CAPAN	Zeta-carotene desaturase, chloroplastic/chromoplastic
Vs_1124_c0_g1_i1	3291	3856	5507.14	2304.3	1.25697	NP_001322752.1	sp|Q9LSC2|Y3589_ARATH	Protein kinase superfamily protein
Vs_375_c1_g1_i1	3285	9357	5497.1	5591.63	-0.0246005	NP_171715.1	sp|P40392|RIC1_ORYSJ	Ras-related protein RABD2a
Vs_3700_c0_g1_i4	3284	387	5495.42	231.267	4.57059	NP_197012.1	sp|Q9LFP7|PIX7_ARATH	Protein kinase superfamily protein
Vs_1632_c0_g1_i1	3282	7705	5492.08	4604.42	0.254332	NP_200569.1	sp|Q9C9U5|SIS8_ARATH	Serine/threonine-protein kinase STY46
Vs_1906_c0_g2_i1	3279	5666	5487.05	3385.94	0.696477	NP_201552.1	sp|Q9FJX2|RL262_ARATH	Translation protein SH3-like family protein
Vs_2041_c0_g1_i1	3271	12761	5473.67	7625.82	-0.478385	NP_187991.1	sp|Q9LIC2|TMN7_ARATH	transmembrane nine 7
Vs_2117_c0_g1_i1	3262	258	5458.61	154.178	5.14586	NP_173866.1	sp|Q9FYK2|CML25_ARATH	Polcalcin Jun o 2
Vs_1094_c0_g1_i3	3255	1544	5446.89	922.676	2.56154	NP_195212.1	sp|Q9SW48|INVB_ARATH	Probable alkaline/neutral invertase D
Vs_368_c0_g2_i6	3247	17	5433.51	10.159	9.06284			NA
Vs_594_c0_g1_i7	3243	1235	5426.81	738.022	2.87837	NP_849291.1	sp|P0CH33|UBQ11_ARATH	Ubiquitin family protein
Vs_535_c0_g1_i6	3216	6172	5381.63	3688.32	0.545081	NP_174877.1	sp|P55876|IF5_MAIZE	Translation initiation factor IF2/IF5
Vs_2350_c0_g1_i1	3216	11559	5381.63	6907.52	-0.360125	NP_568477.1	sp|Q9C5Z1|EIF3B_ARATH	eukaryotic translation initiation factor 3B-2
Vs_818_c0_g1_i1	3207	11445	5366.57	6839.4	-0.349869	NP_187324.2	sp|Q84WM0|RL292_ARATH	Ribosomal L29e protein family
Vs_18319_c0_g1_i1	3194	397	5344.82	237.243	4.4937	NP_973766.1		hypothetical protein (DUF1685)
Vs_8589_c0_g1_i2	3193	88	5343.14	52.5878	6.66679	NP_196763.1	sp|P05477|HSP21_SOYBN	17.6 kDa class II heat shock protein
Vs_2258_c0_g1_i4	3189	3726	5336.45	2226.61	1.26103	NP_179469.1	sp|Q01549|PHY1_SELMA	phytochrome B
Vs_730_c0_g1_i2	3188	23983	5334.78	14332	-1.42574	NP_176242.1	sp|Q6ZA27|BURPC_ORYSJ	Polygalacturonase non-catalytic subunit AroGP2
Vs_780_c0_g1_i1	3184	85	5328.08	50.795	6.71276	NP_174158.1	sp|Q94ID6|ERF81_ARATH	Ethylene-responsive transcription factor 3
Vs_3884_c0_g1_i2	3184	4096	5328.08	2447.72	1.12218	NP_189059.1	sp|P48642|GSHRC_ORYSJ	glutathione-disulfide reductase
Vs_301_c1_g1_i3	3183	9019	5326.41	5389.65	-0.0170281	NP_192427.1	sp|Q41932|PSBQ2_ARATH	photosystem II subunit Q-2
Vs_86_c0_g1_i4	3175	43432	5313.02	25954.5	-2.28838	NP_201279.1	sp|Q851L8|CESA5_ORYSJ	Probable cellulose synthase A catalytic subunit 5 [UDP-forming]
Vs_3676_c0_g1_i8	3173	8	5309.68	4.78071	10.1169			NA
Vs_1869_c0_g1_i1	3161	8140	5289.59	4864.37	0.120904	NP_568114.1	sp|P54774|CDC48_SOYBN	Cell division control protein 48 homolog A
Vs_1023_c0_g1_i10	3146	42002	5264.49	25099.9	-2.25332	NP_193130.1	sp|P35007|SAHH_CATRO	S-adenosyl-L-homocysteine hydrolase
Vs_225_c0_g1_i2	3142	9187	5257.8	5490.04	-0.0623585			NA
Vs_1585_c0_g1_i11	3131	1870	5239.39	1117.49	2.22914	NP_196543.1	sp|O81221|ACT_GOSHI	Actin-1
Vs_44_c0_g1_i1	3126	321	5231.03	191.826	4.76922	NP_192855.1	sp|Q40392|TMVRN_NICGU	Probable disease resistance protein RPP1
Vs_1443_c0_g1_i2	3124	790	5227.68	472.095	3.46902	NP_172220.1	sp|Q9LNW0|HS178_ARATH	HSP20-like chaperones superfamily protein
Vs_2850_c0_g1_i1	3115	2336	5212.62	1395.97	1.90074	NP_176925.1	sp|Q7XUF4|CDKG2_ORYSJ	Protein kinase superfamily protein
Vs_1192_c0_g1_i5	3103	1010	5192.54	603.564	3.10486			NA
Vs_2054_c0_g1_i2	3092	143	5174.13	85.4551	5.91999	NP_197474.1	sp|Q8VYZ3|PME53_ARATH	Probable pectinesterase 8
Vs_1111_c0_g1_i2	3089	7203	5169.11	4304.43	0.264094	NP_974229.1	sp|Q9M9W1|RL222_ARATH	Ribosomal L22e protein family
Vs_1004_c0_g1_i2	3079	2244	5152.38	1340.99	1.94194	NP_197857.2	sp|Q9FGP9|RER1_ARATH	Protein RETICULATA, chloroplastic
Vs_2733_c0_g2_i1	3065	311	5128.95	185.85	4.78645	NP_200569.1	sp|Q54TM7|DRKD_DICDI	Serine/threonine-protein kinase STY8
Vs_3104_c0_g1_i1	3050	5292	5103.85	3162.44	0.690548	NP_189967.1	sp|P04353|CALM_SPIOL	Calmodulin
Vs_49_c0_g1_i2	3040	1133	5087.11	677.068	2.90947	NP_176940.1	sp|P80470|PSBY_SPIOL	Photosystem II core complex proteins psbY, chloroplastic
Vs_882_c0_g1_i1	3038	1930	5083.77	1153.35	2.14007	NP_568383.1		transmembrane protein, putative (Protein of unknown function, DUF538)
Vs_3489_c0_g2_i1	3036	4340	5080.42	2593.53	0.970029	NP_051115.1	sp|A2T389|NDHH_ANGEV	NADH dehydrogenase subunit 7 (chloroplast)
Vs_4327_c0_g1_i1	3033	4751	5075.4	2839.14	0.838066	NP_182152.2	sp|Q38884|EIF3I_ARATH	Transducin/WD40 repeat-like superfamily protein
Vs_716_c0_g1_i1	3028	7056	5067.03	4216.58	0.265067	NP_174486.1	sp|P26302|KPPR_WHEAT	Phosphoribulokinase, chloroplastic
Vs_1835_c0_g1_i5	3026	2590	5063.69	1547.75	1.71001	NP_178163.1	sp|Q8IUF1|CBWD2_HUMAN	plastid transcriptionally active 17
Vs_1634_c0_g1_i3	3017	14705	5048.63	8787.54	-0.799568	NP_563852.1	sp|P35493|PMGI_RICCO	Phosphoglycerate mutase, 2,3-bisphosphoglycerate-independent
Vs_17449_c0_g1_i18	3010	174	5036.91	103.98	5.59814			NA
Vs_1292_c0_g1_i16	3002	106	5023.53	63.3444	6.30932			NA
Vs_2326_c0_g1_i4	3002	1743	5023.53	1041.6	2.2699	NP_180440.1	sp|Q9SI96|H2B3_ARATH	Histone superfamily protein
Vs_2395_c0_g1_i1	3001	12787	5021.85	7641.36	-0.60561	NP_001320865.1	sp|Q9FZH0|R35A2_ARATH	Ribosomal protein L35Ae family protein
Vs_1473_c0_g1_i1	2978	6993	4983.36	4178.94	0.253984	NP_565164.1	sp|O49884|RL30_LUPLU	Ribosomal protein L7Ae/L30e/S12e/Gadd45 family protein
Vs_113_c1_g1_i1	2973	345	4975	206.168	4.5928	NP_191831.1	sp|Q9LZJ3|XXT1_ARATH	xylosyltransferase 1
Vs_1232_c0_g1_i2	2970	3883	4969.98	2320.44	1.09884	NP_180456.1	sp|Q41050|OEP16_PEA	outer plastid envelope protein 16-ene
Vs_2812_c0_g1_i2	2969	73	4968.3	43.6239	6.83146			NA
Vs_1471_c0_g1_i1	2968	8277	4966.63	4946.24	0.00593531	NP_564249.1	sp|Q96453|1433D_SOYBN	general regulatory factor 12
Vs_15428_c0_g1_i3	2960	2946	4953.24	1760.5	1.49239		sp|Q8VDM6|HNRL1_MOUSE	Heterogeneous nuclear ribonucleoprotein U
Vs_873_c0_g1_i7	2960	11635	4953.24	6952.94	-0.48925	NP_195506.1	sp|P34899|GLYM_PEA	serine transhydroxymethyltransferase 1
Vs_468_c0_g1_i3	2955	4445	4944.88	2656.28	0.896527	NP_199150.1	sp|O48639|PHT13_ARATH	Probable inorganic phosphate transporter 01-mar
Vs_1117_c0_g1_i1	2953	9267	4941.53	5537.85	-0.164369	NP_850765.1	sp|P49215|RS17_SOLLC	Ribosomal S17 family protein
Vs_1443_c0_g1_i1	2951	477	4938.18	285.05	4.11469	NP_200780.1	sp|P19037|HS181_ARATH	heat shock protein 18.2
Vs_1876_c0_g1_i3	2945	889	4928.14	531.256	3.21356	NP_174158.1	sp|Q94ID6|ERF81_ARATH	Ethylene-responsive transcription factor 4
Vs_2927_c0_g1_i1	2945	8495	4928.14	5076.51	-0.0427941	NP_195193.1	sp|Q42262|RS3A2_ARATH	Ribosomal protein S3Ae
Vs_3529_c0_g1_i1	2941	82	4921.45	49.0022	6.65006	NP_568281.1	sp|Q38873|CDPK7_ARATH	calmodulin-domain protein kinase 7
Vs_4284_c0_g1_i2	2940	775	4919.77	463.131	3.4091	NP_565656.1	sp|Q56Y42|PLR1_ARATH	Probable aldo-keto reductase 1
Vs_681_c1_g1_i1	2938	2634	4916.43	1574.05	1.64313	NP_196422.1		wiskott-aldrich syndrome family protein, putative (DUF1118)
Vs_12336_c0_g1_i1	2932	3132	4906.39	1871.65	1.39035	NP_191884.1	sp|Q9M1W4|HMT2_ARATH	Selenocysteine methyltransferase
Vs_1476_c0_g2_i1	2929	1123	4901.37	671.092	2.8686	NP_849291.1	sp|P0CH33|UBQ11_ARATH	Ubiquitin family protein
Vs_623_c0_g1_i1	2926	3241	4896.35	1936.78	1.33804	NP_191227.1	sp|Q15032|R3HD1_HUMAN	Single-stranded nucleic acid binding R3H protein
Vs_1885_c0_g1_i2	2922	2882	4889.65	1722.25	1.50544	NP_177328.1	sp|B8BB68|BAK1_ORYSI	somatic embryogenesis receptor-like kinase 1
Vs_7714_c0_g1_i2	2917	10582	4881.29	6323.68	-0.373503	NP_192237.1	sp|Q69S39|UCRIA_ORYSJ	photosynthetic electron transfer C
Vs_3011_c1_g1_i1	2904	19520	4859.53	11664.9	-1.26329	NP_200238.1	sp|P27489|CB23_SOLLC	light-harvesting chlorophyll B-binding protein 3
Vs_2690_c0_g1_i4	2895	3960	4844.47	2366.45	1.03361	NP_178093.1	sp|P51615|MAOX_VITVI	NADP-malic enzyme 4
Vs_3194_c0_g1_i11	2894	3627	4842.8	2167.45	1.15984	NP_180644.1	sp|P42761|GSTFA_ARATH	glutathione S-transferase PHI 10
Vs_1265_c0_g1_i2	2889	2333	4834.43	1394.17	1.79394	NP_200394.1	sp|Q9FHG4|LRKS7_ARATH	L-type lectin-domain containing receptor kinase IV.4
Vs_953_c1_g1_i1	2873	397	4807.66	237.243	4.34089	NP_564160.1	sp|Q8VY80|FLZ5_ARATH	senescence-associated family protein (DUF581)
Vs_1353_c0_g1_i1	2857	7007	4780.88	4187.3	0.191256	NP_190870.1	sp|P50888|RL24_HORVU	Ribosomal protein L24e family protein
Vs_7780_c0_g1_i4	2845	189	4760.8	112.944	5.39751			NA
Vs_259_c0_g1_i1	2840	1627	4752.44	972.276	2.28923	NP_171880.1	sp|Q9ZWA6|IDD3_ARATH	Protein indeterminate-domain 7
Vs_10_c0_g3_i1	2840	4221	4752.44	2522.42	0.913858	NP_198865.1	sp|Q8W034|RNP1_ARATH	Uncharacterized RNA-binding protein C660.15
Vs_326_c0_g1_i13	2839	18991	4750.76	11348.8	-1.25631	NP_173021.1	sp|P21616|AVP_VIGRR	Pyrophosphate-energized vacuolar membrane proton pump
Vs_2759_c0_g1_i1	2837	1738	4747.42	1038.61	2.19249	NP_001322519.1		transmembrane protein
Vs_1436_c1_g1_i1	2816	5971	4712.27	3568.2	0.401227	NP_176686.1	sp|P41636|4CL_PINTA	4-coumarate--CoA ligase 2
Vs_489_c0_g1_i22	2815	351	4710.6	209.754	4.48914			NA
Vs_10706_c0_g1_i1	2802	1564	4688.85	934.628	2.32677	NP_200733.2	sp|Q0WWW9|XYLL3_ARATH	Putative metabolite transport protein YwtG
Vs_2275_c0_g1_i8	2797	61	4680.48	36.4529	7.00444			NA
Vs_1474_c0_g1_i2	2797	6592	4680.48	3939.3	0.248716	NP_181296.1	sp|O80929|RL361_ARATH	Ribosomal protein L36e family protein
Vs_1572_c0_g2_i3	2788	15824	4665.42	9456.24	-1.01926	NP_178582.1	sp|P20866|CB2_PHYPA	photosystem II light harvesting complex protein 2.2
Vs_530_c0_g1_i1	2779	563	4650.36	336.442	3.78891			NA
Vs_316_c0_g1_i5	2777	6703	4647.01	4005.63	0.214272	NP_567938.1	sp|Q5I7K3|RS29_WHEAT	Ribosomal protein S14p/S29e family protein
Vs_15877_c0_g1_i1	2766	331	4628.6	197.802	4.54844	NP_181633.3	sp|A4XKA5|DNAJ_CALS8	Chaperone protein DnaJ
Vs_4405_c0_g1_i3	2759	1974	4616.89	1179.64	1.96857	NP_189515.1	sp|O04235|SSRP1_VICFA	high mobility group
Vs_1676_c0_g1_i2	2758	1345	4615.22	803.756	2.52157	NP_178968.1	sp|O04023|SRC2_ARATH	Protein SRC2 homolog
Vs_1868_c0_g1_i5	2754	3767	4608.52	2251.12	1.03366	NP_196543.1	sp|O81221|ACT_GOSHI	Actin-1
Vs_5619_c0_g1_i1	2752	1140	4605.18	681.251	2.757	NP_190235.1	sp|Q5VRH9|PUB12_ORYSJ	U-box domain-containing protein 12
Vs_1470_c0_g1_i3	2751	680	4603.5	406.36	3.5019	NP_172784.1	sp|Q9ZWM9|RAV1_ARATH	related to ABI3/VP1 1
Vs_1619_c0_g1_i8	2751	1144	4603.5	683.641	2.75142	NP_197235.1	sp|Q07346|DCE_PETHY	Glutamate decarboxylase
Vs_3268_c0_g1_i3	2746	5775	4595.14	3451.07	0.413063	NP_001154201.1	sp|P0C8Z0|Y8359_ORYSI	Uncharacterized protein OsI_027940
Vs_4490_c0_g1_i1	2743	60	4590.12	35.8553	7.00016			NA
Vs_7392_c0_g1_i1	2741	1240	4586.77	741.01	2.62991	NP_181864.1	sp|P54967|BIOB_ARATH	Radical SAM superfamily protein
Vs_459_c0_g1_i1	2740	13300	4585.1	7947.92	-0.793626	NP_173034.1	sp|P27524|CB4A_SOLLC	light harvesting complex photosystem II subunit 6
Vs_1841_c0_g1_i1	2737	10394	4580.08	6211.33	-0.439531	NP_187758.1	sp|P46295|RS14_CHLRE	Ribosomal protein S11 family protein
Vs_1364_c0_g1_i2	2735	9759	4576.73	5831.86	-0.34964	NP_564418.1	sp|P49210|RL9_ORYSJ	Ribosomal protein L6 family
Vs_2238_c0_g1_i1	2730	3957	4568.36	2364.66	0.950046	NP_190723.1	sp|Q9SCZ4|FERON_ARATH	Receptor-like protein kinase ANXUR2
Vs_1734_c0_g1_i3	2727	4134	4563.34	2470.43	0.885328	NP_851115.1	sp|P35131|UBC8_ARATH	Ubiquitin-conjugating enzyme E2 8
Vs_1973_c0_g1_i8	2722	202	4554.98	120.713	5.23778	NP_564971.2	sp|Q40392|TMVRN_NICGU	Disease resistance protein RPP2B
Vs_1215_c0_g1_i1	2720	5560	4551.63	3322.59	0.454074	NP_193583.1	sp|Q53RM0|CHLI_ORYSJ	P-loop containing nucleoside triphosphate hydrolases superfamily protein
Vs_1316_c0_g1_i2	2715	11515	4543.26	6881.23	-0.598938	NP_197024.1	sp|Q9LXG1|RS91_ARATH	Ribosomal protein S4
Vs_11964_c0_g1_i3	2683	601	4489.71	359.151	3.64396	NP_189431.2	sp|O22609|DEGP1_ARATH	Protease Do-like 1, chloroplastic
Vs_4434_c0_g1_i1	2680	1061	4484.69	634.041	2.82236	NP_850183.1	sp|Q9SKY8|HSP7H_ARATH	heat-shock protein 70T-2
Vs_1418_c0_g1_i3	2672	6320	4471.31	3776.76	0.243548	NP_001326662.1	sp|Q93ZF6|AIRP1_ARATH	Probable E3 ubiquitin-protein ligase RHB1A
Vs_1662_c0_g2_i2	2665	3429	4459.59	2049.13	1.1219	NP_850751.1	sp|Q9LZX1|LOR15_ARATH	Protein LURP-one-related 1
Vs_1419_c0_g1_i2	2660	241	4451.22	144.019	4.94986			NA
Vs_760_c0_g1_i3	2660	3780	4451.22	2258.88	0.978592	NP_001327860.1	sp|Q9LJE5|ECT2_ARATH	YTH domain-containing protein ECT4
Vs_561_c0_g1_i2	2656	5944	4444.53	3552.07	0.323373	NP_567192.1	sp|Q9ASP6|HNRPQ_ARATH	RNA-binding (RRM/RBD/RNP motifs) family protein
Vs_1287_c0_g2_i4	2653	3435	4439.51	2052.72	1.11287	NP_175051.1	sp|Q8W234|SEUSS_ARATH	SEUSS transcriptional co-regulator
Vs_24768_c0_g1_i1	2646	16573	4427.8	9903.83	-1.1614	NP_181359.1	sp|D4N501|DIOX2_PAPSO	S-norcoclaurine synthase 1
Vs_2020_c0_g1_i3	2638	642	4414.41	383.652	3.52435	NP_189124.1	sp|Q8LBL5|PRT1_ARATH	proteolysis 1
Vs_1937_c0_g1_i1	2632	23	4404.37	13.7445	8.32383			NA
Vs_225_c0_g2_i1	2631	7244	4402.7	4328.93	0.0243769			NA
Vs_1433_c0_g1_i2	2628	7598	4397.68	4540.48	-0.0461022	NP_191551.1	sp|O24653|GDI2_ARATH	RAB GDP dissociation inhibitor 2
Vs_545_c0_g1_i1	2626	11888	4394.33	7104.13	-0.693015	NP_566469.1	sp|P35683|IF4A1_ORYSJ	eukaryotic translation initiation factor 4A1
Vs_1435_c0_g1_i1	2625	6760	4392.66	4039.7	0.120846	NP_181715.1	sp|P49688|RS23_ARATH	Ribosomal protein S5 family protein
Vs_3795_c0_g1_i1	2610	2326	4367.56	1389.99	1.65175	NP_198419.2	sp|O94580|YQ77_SCHPO	zinc metalloproteinase-like protein
Vs_333_c0_g2_i1	2605	12619	4359.19	7540.97	-0.79069	NP_563766.3	sp|Q655S1|FTSH2_ORYSJ	FTSH protease 8
Vs_5313_c0_g2_i1	2605	11502	4359.19	6873.46	-0.656977	NP_001189621.1	sp|P41099|RLA2_PARAR	60S acidic ribosomal protein P2B
Vs_1796_c1_g1_i1	2605	8664	4359.19	5177.51	-0.248198	NP_196257.2	sp|Q66GR0|FLA17_ARATH	Uncharacterized protein sll1483
Vs_6790_c0_g1_i1	2599	726	4349.15	433.849	3.32546	NP_563915.1	sp|Q9LPW7|AFB3_ARATH	Protein TRANSPORT INHIBITOR RESPONSE 1
Vs_748_c0_g1_i1	2598	375	4347.47	224.096	4.27799	NP_564518.1	sp|P22242|DRPE_CRAPL	Desiccation-related protein PCC13-62
Vs_1870_c0_g1_i1	2596	6785	4344.13	4054.64	0.0994937	NP_566456.3		2-C-methyl-D-erythritol 4-phosphate cytidylyltransferase
Vs_2325_c0_g1_i1	2592	15746	4337.43	9409.63	-1.1173	NP_187574.1	sp|Q9SF40|RL4A_ARATH	Ribosomal protein L4/L1 family
Vs_921_c0_g1_i8	2589	221	4332.41	132.067	5.03582			NA
Vs_3059_c0_g5_i4	2589	5079	4332.41	3035.15	0.513403	NP_051072.1	sp|Q85FK9|CYF_ADICA	Cytochrome f
Vs_3224_c0_g1_i1	2583	330	4322.37	197.204	4.45405	NP_001328369.1	sp|O80683|CAB25_ARATH	VQ motif-containing protein
Vs_1165_c0_g1_i4	2578	6640	4314.01	3967.99	0.120621	NP_177737.1	sp|Q7SIB8|PLAS_DRYCA	Plastocyanin A, chloroplastic
Vs_1882_c0_g1_i1	2575	2579	4308.99	1541.18	1.48331	NP_200530.1	sp|Q9LVD8|CAP7_ARATH	Putative clathrin assembly protein At1g14910
Vs_4627_c0_g1_i4	2574	526	4307.31	314.331	3.77643	NP_201316.1	sp|O65201|ACOX2_ARATH	Acyl-coenzyme A oxidase, peroxisomal
Vs_15474_c0_g1_i1	2572	871	4303.97	520.499	3.0477	NP_197519.1		Tetratricopeptide repeat (TPR)-like superfamily protein
Vs_1060_c0_g1_i5	2572	1566	4303.97	935.823	2.20136	NP_192181.2	sp|Q55ED4|NKAP_DICDI	Ras-induced vulval development antagonist protein
Vs_1555_c0_g1_i3	2567	2688	4295.6	1606.32	1.4191			NA
Vs_5111_c0_g1_i2	2564	4635	4290.58	2769.82	0.631379	NP_191911.1	sp|Q84KG5|CCD_CROSA	carotenoid cleavage dioxygenase 1
Vs_1097_c0_g1_i7	2559	1998	4282.21	1193.98	1.84257	NP_177361.1	sp|Q56Z59|PATL3_ARATH	Sec14p-like phosphatidylinositol transfer family protein
Vs_1834_c0_g1_i3	2554	2600	4273.85	1553.73	1.4598	NP_566275.1	sp|Q9M8J9|BPM2_ARATH	BTB-POZ and MATH domain 2
Vs_777_c0_g1_i4	2554	4092	4273.85	2445.33	0.805504	NP_001331461.1		hypothetical protein AT5G23490
Vs_238_c0_g1_i1	2553	4445	4272.17	2656.28	0.685562	NP_566588.1	sp|Q9LVJ0|UVB31_ARATH	UV-B-induced protein At3g17800, chloroplastic
Vs_77_c1_g1_i1	2550	3869	4267.15	2312.07	0.884088	NP_564018.1	sp|Q9M427|UBP1_NICPL	oligouridylate binding protein 1B
Vs_583_c0_g1_i1	2547	3309	4262.13	1977.42	1.10796	NP_200186.2	sp|Q84WQ5|CBSX5_ARATH	CBS domain-containing protein CBSX5
Vs_1180_c0_g1_i3	2546	4887	4260.46	2920.41	0.544835	NP_182039.1	sp|Q9SHC8|VAP12_ARATH	Vesicle-associated protein 03-ene
Vs_3562_c0_g2_i1	2532	4015	4237.03	2399.32	0.820429	NP_567238.2	sp|Q503W7|ATD1B_DANRE	ATPase family AAA domain-containing protein 1
Vs_1135_c0_g1_i1	2531	2528	4235.36	1510.7	1.48726	NP_567210.1	sp|O04616|CUT1A_ARATH	Protein CURVATURE THYLAKOID 1A, chloroplastic
Vs_2353_c0_g1_i4	2522	453	4220.3	270.708	3.96253	NP_181658.1	sp|Q7T012|HDHD3_DANRE	Haloacid dehalogenase-like hydrolase domain-containing protein 3
Vs_1498_c0_g1_i1	2519	10808	4215.28	6458.73	-0.615624			NA
Vs_5831_c0_g1_i2	2518	254	4213.6	151.787	4.79492	NP_173685.1	sp|Q39231|SUC2_ARATH	sucrose-proton symporter 2
Vs_12066_c0_g1_i5	2512	4975	4203.56	2973	0.499692	NP_192119.2	sp|Q9M2S7|FK201_ARATH	Peptidyl-prolyl cis-trans isomerase FKBP4
Vs_7645_c0_g1_i1	2504	808	4190.18	482.851	3.11736	NP_176915.1	sp|Q8K430|KLH17_RAT	Kelch-like protein 17
Vs_7009_c0_g1_i2	2504	2791	4190.18	1667.87	1.329	NP_196804.6	sp|Q9LXT9|CALS3_ARATH	glucan synthase-like 12
Vs_6861_c0_g1_i4	2500	201	4183.48	120.115	5.1222	NP_186791.1	sp|Q9SGH6|DOX1_ARATH	Peroxidasin-like protein
Vs_6827_c0_g1_i7	2500	14161	4183.48	8462.45	-1.01637	NP_176347.1	sp|P27522|CB13_SOLLC	PSI type III chlorophyll a/b-binding protein
Vs_34_c0_g1_i5	2500	3894	4183.48	2327.01	0.846227	NP_564563.1	sp|Q9BAE0|FTSH_MEDSA	FTSH protease 1
Vs_885_c1_g3_i1	2499	7099	4181.81	4242.28	-0.0207127	NP_566174.1	sp|Q9SP07|1433_LILLO	general regulatory factor 7
Vs_556_c1_g1_i5	2496	1540	4176.79	920.286	2.18224	NP_189997.1	sp|Q04960|DNJH_CUCSA	DnaJ protein homolog 2
Vs_1388_c0_g1_i1	2492	1139	4170.09	680.653	2.61509	NP_199153.1	sp|Q5UNY4|YL728_MIMIV	Uncharacterized protein L728
Vs_2854_c0_g1_i1	2492	7807	4170.09	4665.37	-0.161912	NP_193544.1	sp|P49211|RL321_ARATH	Ribosomal protein L32e
Vs_6174_c0_g1_i2	2472	2494	4136.63	1490.39	1.47277	NP_191427.1	sp|Q9LXT3|MBF1B_ARATH	multiprotein bridging factor 1B
Vs_1168_c0_g1_i1	2469	3217	4131.61	1922.44	1.10376	NP_188773.1	sp|Q9LIG0|Y3136_ARATH	Dapdiamide synthesis protein DdaC
Vs_6318_c0_g1_i6	2461	416	4118.22	248.597	4.05014		sp|Q7Z2Y8|GVIN1_HUMAN	Up-regulator of cell proliferation
Vs_2299_c0_g1_i2	2452	3796	4103.16	2268.45	0.855031	NP_563816.1	sp|O04153|CALR3_ARATH	Calreticulin-1
Vs_6918_c0_g1_i2	2438	8251	4079.73	4930.7	-0.273319	NP_187128.1	sp|Q8H173|RSSA2_ARATH	40S ribosomal protein SA
Vs_904_c0_g1_i1	2437	4513	4078.06	2696.92	0.596571	NP_172826.1	sp|Q6Z4H0|6PGL2_ORYSJ	Probable 6-phosphogluconolactonase 1
Vs_751_c0_g1_i5	2434	4856	4073.04	2901.89	0.489113	NP_564192.2	sp|Q9LR30|GGT1_ARATH	glutamate:glyoxylate aminotransferase
Vs_8106_c0_g1_i3	2431	3771	4068.02	2253.51	0.852155	NP_201232.1	sp|O57683|SF3B1_XENLA	Splicing factor 3B subunit 1
Vs_2027_c0_g1_i5	2423	5053	4054.63	3019.61	0.425206	NP_193470.1	sp|O65050|RL15A_PICMA	Ribosomal protein L23/L15e family protein
Vs_791_c3_g1_i1	2414	1316	4039.57	786.426	2.36082	NP_563788.1	sp|Q5SNN4|C3H40_ORYSJ	Zinc finger CCCH domain-containing protein 40
Vs_3882_c0_g1_i10	2411	1289	4034.55	770.291	2.38893	NP_191347.1	sp|Q9M2R0|FTIP3_ARATH	FT-interacting protein 7
Vs_1589_c0_g1_i4	2410	2582	4032.88	1542.97	1.3861	NP_198679.1	sp|Q9SWS1|ACFR2_ARATH	Probable ascorbate-specific transmembrane electron transporter 1
Vs_2487_c0_g1_i9	2398	709	4012.8	423.69	3.24352	NP_567488.1	sp|Q41050|OEP16_PEA	Outer envelope pore protein 16-2, chloroplastic
Vs_2233_c0_g1_i5	2398	7760	4012.8	4637.29	-0.208673	NP_194537.7	sp|F4JKH6|TSS_ARATH	Tetratricopeptide repeat (TPR)-like superfamily protein
Vs_131_c0_g1_i2	2394	21127	4006.1	12625.2	-1.65604	NP_001321059.1	sp|Q9LPW0|G3PA2_ARATH	Glyceraldehyde-3-phosphate dehydrogenase A, chloroplastic
Vs_1456_c1_g1_i2	2385	7029	3991.04	4200.45	-0.073778	NP_181559.1	sp|Q948P6|FRI3_SOYBN	Ferritin-1, chloroplastic
Vs_237_c0_g1_i2	2384	10515	3989.37	6283.64	-0.65544	NP_001318231.1	sp|O49886|CYPH_LUPLU	rotamase CYP 3
Vs_438_c0_g1_i2	2380	368	3982.67	219.913	4.17873	NP_563710.1	sp|Q6L4D2|PM19L_ORYSJ	Membrane protein PM19L
Vs_4413_c0_g1_i1	2380	9097	3982.67	5436.26	-0.448877	NP_680155.1	sp|P17614|ATPBM_NICPL	ATP synthase subunit beta, mitochondrial
Vs_1593_c0_g1_i1	2365	8	3957.57	4.78071	9.69288			NA
Vs_3383_c0_g1_i2	2365	2818	3957.57	1684	1.23272	NP_197859.4	sp|Q54K14|TSTF_DICDI	TSET complex member tstF
Vs_9_c0_g1_i1	2365	8941	3957.57	5343.04	-0.433044	NP_564021.1	sp|P38415|LOXA_SOLLC	Seed linoleate 9S-lipoxygenase-2
Vs_1562_c0_g1_i1	2358	7529	3945.86	4499.24	-0.189342	NP_849786.1	sp|Q9C514|RS71_ARATH	Ribosomal protein S7e family protein
Vs_369_c0_g1_i3	2356	2	3942.51	1.19518	11.6865			NA
Vs_2205_c0_g1_i7	2356	95	3942.51	56.7709	6.1178			NA
Vs_2403_c0_g1_i1	2355	418	3940.84	249.792	3.9797	NP_565908.1	sp|O80644|ACR9_ARATH	ACT domain-containing protein ACR9
Vs_2081_c0_g1_i1	2355	3520	3940.84	2103.51	0.905703	NP_001077775.1	sp|A8MS85|SPT61_ARATH	Transcription elongation factor SPT6 homolog
Vs_441_c0_g1_i4	2350	9368	3932.47	5598.21	-0.509528	NP_190605.1	sp|Q06827|CATR_SCHDU	centrin2
Vs_2218_c0_g1_i1	2348	3938	3929.13	2353.3	0.739521	NP_194193.2	sp|Q8H103|G6PIP_ARATH	phosphoglucose isomerase 1
Vs_2505_c0_g1_i3	2347	3254	3927.45	1944.55	1.01416	NP_195051.1	sp|Q94HF1|EIF3K_ORYSJ	eukaryotic translation initiation factor 3K
Vs_1739_c0_g1_i4	2341	8591	3917.41	5133.88	-0.390149	NP_177807.3	sp|Q10251|IF2P_SCHPO	Eukaryotic translation initiation factor 5B
Vs_265_c0_g1_i1	2335	9173	3907.37	5481.68	-0.488419	NP_187884.1	sp|Q9LD57|PGKH1_ARATH	Phosphoglycerate kinase, chloroplastic
Vs_3375_c0_g1_i3	2333	1046	3904.03	625.077	2.64285	NP_188021.1	sp|Q9LVJ3|RSH2C_ARATH	RELA/SPOT homolog 2
Vs_3603_c0_g1_i1	2333	2537	3904.03	1516.08	1.36461	NP_194498.1	sp|Q503W7|ATD1B_DANRE	P-loop containing nucleoside triphosphate hydrolases superfamily protein
Vs_1527_c0_g1_i1	2331	1470	3900.68	878.455	2.15068	NP_565394.1	sp|Q07404|UREH_BACSB	Urease accessory protein UreH
Vs_9367_c0_g1_i2	2327	845	3893.98	504.962	2.947	NP_193810.1	sp|Q9SVG9|CML42_ARATH	calmodulin like 42
Vs_375_c0_g2_i3	2325	1181	3890.64	705.752	2.46277	NP_180232.1	sp|O48780|KCS11_ARATH	3-ketoacyl-CoA synthase 11
Vs_3194_c0_g1_i14	2312	1654	3868.88	988.411	1.96873	NP_180644.1	sp|P42761|GSTFA_ARATH	glutathione S-transferase PHI 10
Vs_344_c0_g1_i2	2309	7340	3863.86	4386.3	-0.18296	NP_187268.2	sp|A7S4N4|SERIC_NEMVE	Serine incorporator 3
Vs_4062_c0_g3_i1	2306	3229	3858.84	1929.61	0.999857	NP_565407.1	sp|Q9SII9|DSK2A_ARATH	ubiquitin family protein
Vs_325_c0_g1_i1	2295	7909	3840.44	4726.33	-0.299449	NP_176084.1	sp|Q5Z627|EF1G3_ORYSJ	Translation elongation factor EF1B, gamma chain
Vs_1956_c0_g1_i1	2292	2200	3835.42	1314.69	1.54465	NP_195827.1	sp|Q9LZM4|WAKLQ_ARATH	Wall-associated receptor kinase 1
Vs_1081_c0_g1_i1	2291	7701	3833.74	4602.03	-0.263516	NP_001031535.1	sp|Q67YI9|EPN2_ARATH	ENTH/VHS family protein
Vs_2531_c0_g1_i3	2289	4210	3830.4	2515.85	0.606449	NP_175737.1	sp|Q9MAH1|TTL1_ARATH	TPR repeat-containing thioredoxin TTL2
Vs_12535_c0_g3_i1	2287	11759	3827.05	7027.04	-0.876685	NP_565897.1	sp|Q9ZNQ7|RCI2A_ARATH	Salt stress-induced hydrophobic peptide ESI3
Vs_1649_c1_g1_i3	2280	2435	3815.34	1455.13	1.39066	NP_177882.1	sp|Q9CAP8|LACS9_ARATH	Long-chain-fatty-acid--CoA ligase 4
Vs_5109_c0_g1_i3	2278	253	3811.99	151.19	4.6561	NP_001328611.1	sp|Q9XZD5|CATA_TOXGO	Catalase
Vs_4645_c0_g1_i7	2272	4000	3801.95	2390.35	0.669515	NP_565458.1	sp|P49689|RS30_ARATH	Ribosomal protein S30 family protein
Vs_2294_c0_g1_i5	2268	2322	3795.25	1387.6	1.4516	NP_187342.1	sp|Q9ZPI5|MFP2_ARATH	multifunctional protein 2
Vs_6527_c0_g1_i1	2267	3648	3793.58	2180	0.799231	NP_567952.1	sp|Q9C5D0|CBSX2_ARATH	Cystathionine beta-synthase (CBS) family protein
Vs_2368_c0_g1_i3	2267	3908	3793.58	2335.38	0.699906	NP_001329205.1	sp|Q9SU08|AUXI1_ARATH	UBA domain-containing protein 7
Vs_6439_c0_g1_i1	2265	10924	3790.23	6528.06	-0.784366	NP_051039.1	sp|Q85BH5|PSBA_ANTAG	Photosystem II protein D1
Vs_1090_c0_g1_i3	2264	6068	3788.56	3626.17	0.063205	NP_565491.1	sp|Q84PB7|THF1_ORYSJ	Protein Thf1
Vs_1191_c0_g1_i1	2252	924	3768.48	552.172	2.77079	NP_194326.2	sp|Q8LPK2|AB2B_ARATH	P-glycoprotein 2
Vs_1379_c0_g1_i1	2252	997	3768.48	595.796	2.66109			NA
Vs_2197_c0_g1_i3	2250	539	3765.13	322.1	3.54712	NP_001329613.1	sp|A1K2H9|TOLB_AZOSB	Tol-Pal system protein TolB
Vs_183_c1_g1_i1	2246	3112	3758.44	1859.69	1.01507	NP_564497.1	sp|P25776|ORYA_ORYSJ	Low-temperature-induced cysteine proteinase (Fragment)
Vs_3849_c0_g1_i1	2246	6374	3758.44	3809.03	-0.0192889	NP_189967.1	sp|P27164|CALM3_PETHY	Calmodulin-3
Vs_596_c0_g2_i1	2245	5347	3756.77	3195.3	0.233538	NP_566564.1	sp|Q8LGG8|USPAL_ARATH	Universal stress protein in QAH/OAS sulfhydrylase 3'region
Vs_643_c0_g1_i10	2240	2544	3748.4	1520.26	1.30195	NP_194200.1	sp|Q9SB64|NBR1_ARATH	ubiquitin-associated (UBA)/TS-N domain-containing protein / octicosapeptide/Phox/Bemp1 (PB1) domain-containing protein
Vs_3920_c0_g1_i1	2240	7769	3748.4	4642.66	-0.308678	NP_001185245.1	sp|Q8GY23|UPL1_ARATH	LOW protein: E3 ubiquitin ligase-like protein
Vs_2545_c0_g1_i13	2239	4543	3746.73	2714.84	0.464761	NP_173706.1	sp|Q568Z0|T11L2_RAT	T-complex protein 11-like protein 2
Vs_5372_c0_g1_i3	2234	397	3738.36	237.243	3.97796	NP_567581.1	sp|Q949P1|ABAH1_ARATH	cytochrome P450, family 707, subfamily A, polypeptide 1
Vs_704_c0_g1_i2	2233	43	3736.69	25.6963	7.184			NA
Vs_3642_c0_g1_i2	2233	10447	3736.69	6243.01	-0.740481	NP_200330.1	sp|P41918|RANA1_TOBAC	RAN GTPase 3
Vs_8719_c0_g1_i1	2231	1502	3733.34	897.578	2.05636	NP_190584.1	sp|Q9SD53|Y3720_ARATH	transmembrane protein, putative (DUF247)
Vs_1231_c0_g1_i2	2228	4149	3728.32	2479.39	0.588538	NP_180966.1	sp|Q94C70|NAT2_ARATH	Xanthine/uracil permease family protein
Vs_5551_c0_g1_i1	2226	2862	3724.97	1710.3	1.12298	NP_974044.1		plasminogen activator inhibitor
Vs_907_c0_g1_i6	2225	663	3723.3	396.201	3.23227	NP_565996.1	sp|Q0JC44|CML22_ORYSJ	Calmodulin-like protein 5
Vs_316_c0_g2_i1	2225	1511	3723.3	902.956	2.04385	NP_850329.1	sp|Q9SIY5|RER5_ARATH	Protein RETICULATA, chloroplastic
Vs_2028_c0_g1_i1	2225	6196	3723.3	3702.66	0.00802037	NP_194077.1	sp|O81742|APBLC_ARATH	Beta-adaptin-like protein C
Vs_7376_c0_g1_i3	2223	3257	3719.95	1946.35	0.934516	NP_001190418.1		Ubiquitin system component Cue protein
Vs_2528_c0_g1_i1	2222	2474	3718.28	1478.43	1.33056	NP_849429.1	sp|Q0JL44|SGT1_ORYSJ	Protein SGT1 homolog
Vs_1624_c0_g1_i3	2208	4153	3694.85	2481.78	0.574138	NP_191664.1	sp|A0JJX5|SYT4_ARATH	Synaptotagmin-4
Vs_16057_c0_g1_i1	2207	272	3693.18	162.544	4.50595	NP_179671.2	sp|Q0WUU6|PLT4_ARATH	Probable polyol transporter 4
Vs_1268_c0_g1_i1	2202	2848	3684.81	1701.93	1.11442	NP_566806.1	sp|Q6R3K6|YSL6_ARATH	YELLOW STRIPE like 6
Vs_2937_c0_g1_i1	2200	2384	3681.46	1424.65	1.36967	NP_974669.1	sp|Q8VYW1|PAPS4_ARATH	Nuclear poly(A) polymerase 2
Vs_5285_c0_g1_i1	2200	2678	3681.46	1600.34	1.2019	NP_566029.1	sp|O22161|ADLO1_ARATH	Protein ARABIDILLO 1
Vs_683_c0_g2_i2	2196	854	3674.77	510.34	2.84812	NP_195409.1	sp|Q58629|Y1232_METJA	Inosine-5'-monophosphate dehydrogenase
Vs_1296_c0_g1_i11	2195	599	3673.1	357.955	3.35914	NP_179204.1	sp|O04986|HBL1_ORYSJ	Non-symbiotic hemoglobin 1
Vs_528_c0_g1_i5	2191	31	3666.4	18.5252	7.62865	NP_974011.1		hypothetical protein AT1G52855
Vs_1791_c0_g1_i4	2191	11849	3666.4	7080.82	-0.949552	NP_001324822.1	sp|Q9ASP6|HNRPQ_ARATH	RNA-binding (RRM/RBD/RNP motifs) family protein
Vs_736_c0_g1_i4	2191	3828	3666.4	2287.57	0.680551	NP_565512.1	sp|P43295|RD19B_ARATH	Papain family cysteine protease
Vs_1205_c0_g1_i4	2188	3169	3661.38	1893.76	0.951137	NP_973783.1	sp|P42798|R15A1_ARATH	ribosomal protein S15A
Vs_2637_c0_g1_i5	2182	3456	3651.34	2065.27	0.8221	NP_565693.1	sp|P20973|UBE11_WHEAT	Ubiquitin-activating enzyme E1 1
Vs_8674_c0_g1_i2	2181	7595	3649.67	4538.68	-0.314508	NP_564667.1	sp|Q6ATY4|U603_ORYSJ	UPF0603 protein OsI_019212, chloroplastic
Vs_2931_c0_g1_i5	2178	3088	3644.65	1845.35	0.981883	NP_180039.1	sp|Q9SJA2|CSLC8_ARATH	Probable xyloglucan glycosyltransferase 3
Vs_887_c0_g1_i16	2172	132	3634.61	78.8817	5.52595	NP_175759.1	sp|Q84Q77|HS17A_ORYSJ	HSP20-like chaperones superfamily protein
Vs_1387_c0_g1_i11	2169	126	3629.59	75.2961	5.59107	NP_565876.3	sp|Q9SR77|HBPL1_ARATH	SOUL heme-binding family protein
Vs_62_c0_g2_i1	2169	55152	3629.59	32958.2	-3.18276	NP_188365.1	sp|Q96552|METK2_CATRO	S-adenosylmethionine synthetase family protein
Vs_18090_c0_g1_i2	2168	369	3627.92	220.51	4.04022	NP_001324568.1		PLATZ transcription factor family protein
Vs_246_c0_g1_i4	2167	3822	3626.24	2283.98	0.666923	NP_001031743.1	sp|P46837|YHGF_ECOLI	elongation factor Ts family protein
Vs_3835_c0_g1_i1	2163	6516	3619.55	3893.89	-0.105401	NP_175831.1	sp|Q94JV4|SUI12_ARATH	Translation initiation factor SUI1 family protein
Vs_4920_c0_g1_i3	2162	1337	3617.88	798.976	2.17892	NP_565979.1	sp|I1SSI5|MAX2A_PETHY	RNI-like superfamily protein
Vs_5980_c0_g1_i13	2160	126	3614.53	75.2961	5.58507	NP_173656.1	sp|Q9SK82|U85A1_ARATH	UDP-Glycosyltransferase superfamily protein
Vs_1376_c0_g1_i3	2157	2707	3609.51	1617.67	1.15788			NA
Vs_1300_c0_g1_i1	2155	5247	3606.16	3135.55	0.201747			NA
Vs_83_c0_g1_i15	2154	1661	3604.49	992.594	1.86052	NP_851235.1	sp|O94260|G3BP_SCHPO	Putative G3BP-like protein
Vs_1265_c0_g1_i1	2153	1482	3602.81	885.626	2.02435	NP_200394.1	sp|Q9FHG4|LRKS7_ARATH	L-type lectin-domain containing receptor kinase IV.4
Vs_3042_c0_g1_i1	2144	118	3587.75	70.5154	5.66898	NP_173048.3	sp|Q653V6|NRAM3_ORYSJ	NRAMP metal ion transporter 6
Vs_6958_c0_g1_i19	2143	2650	3586.08	1583.61	1.17919	NP_171913.1	sp|Q24208|IF2G_DROME	Eukaryotic translation initiation factor 2 subunit 3, Y-linked
Vs_6008_c0_g1_i3	2141	1311	3582.73	783.438	2.19317	NP_568314.1	sp|Q75GT3|CLPB2_ORYSJ	Chaperone protein ClpB3, mitochondrial
Vs_1461_c0_g1_i1	2139	1998	3579.39	1193.98	1.58393	NP_850923.1	sp|Q67ZB3|FRL3_ARATH	FRIGIDA-like protein 2
Vs_3223_c0_g1_i4	2134	161	3571.02	96.2117	5.21397	NP_197797.1	sp|G1UH28|CHIT_PUNGR	chitinase A
Vs_6126_c0_g1_i1	2129	2516	3562.65	1503.53	1.2446	NP_187372.5	sp|Q9SFU6|CALS9_ARATH	glucan synthase-like 10
Vs_1059_c0_g1_i2	2126	9995	3557.63	5972.9	-0.747513	NP_564726.1	sp|Q9FDZ9|RL212_ARATH	Translation protein SH3-like family protein
Vs_4421_c0_g1_i2	2125	1620	3555.96	968.093	1.87702	NP_195303.2	sp|Q8RWL6|STY17_ARATH	Serine/threonine-protein kinase STY46
Vs_2493_c1_g1_i2	2125	2913	3555.96	1740.77	1.03051			NA
Vs_9248_c0_g1_i2	2121	193	3549.27	115.335	4.94361	NP_563660.1	sp|F4HXL0|PLIP2_ARATH	Phospholipase A1 PLIP2, chloroplastic
Vs_1487_c0_g2_i2	2121	14000	3549.27	8366.24	-1.23706	NP_192772.1	sp|Q9XF89|CB5_ARATH	light harvesting complex of photosystem II 5
Vs_1478_c0_g1_i1	2120	8724	3547.59	5213.36	-0.555373	NP_200650.1	sp|P46299|RS4_GOSHI	Ribosomal protein S4 (RPS4A) family protein
Vs_306_c0_g1_i13	2119	1083	3545.92	647.188	2.4539	NP_564761.1	sp|A2XRZ0|AKR2_ORYSI	Probable aldo-keto reductase 2
Vs_2245_c0_g1_i3	2117	3625	3542.57	2166.26	0.709592	NP_850524.1	sp|Q96321|IMPA1_ARATH	Importin subunit alpha-2
Vs_928_c1_g1_i1	2114	8141	3537.55	4864.97	-0.459678	NP_001078319.1	sp|G5CEW6|IF4G_WHEAT	Eukaryotic translation initiation factor 4G
Vs_739_c0_g1_i2	2113	22718	3535.88	13576	-1.94092	NP_974606.1	sp|P35016|ENPL_CATRO	Endoplasmin homolog
Vs_2816_c0_g1_i7	2113	5459	3535.88	3262.23	0.116208	NP_191706.2	sp|P13869|CB12_PETHY	photosystem I light harvesting complex protein
Vs_3968_c0_g1_i1	2104	219	3520.82	130.872	4.74967	NP_179378.1	sp|Q9FYB5|DNJ11_ARATH	Chaperone protein DnaJ
Vs_1662_c0_g1_i1	2092	1315	3500.74	785.829	2.15537	NP_189382.2	sp|Q8RXY6|SG29A_ARATH	SGF29 tudor-like domain-containing protein
Vs_413_c1_g2_i1	2092	2154	3500.74	1287.21	1.44342	NP_849395.1	sp|Q8VYK7|ATG8F_ARATH	Ubiquitin-like superfamily protein
Vs_6576_c0_g3_i5	2091	45377	3499.06	27116.8	-2.95414	NP_176880.1	sp|O64416|RBS_MARPA	Ribulose bisphosphate carboxylase small chain, chloroplastic
Vs_10678_c0_g1_i1	2087	6897	3492.37	4121.57	-0.238986	NP_190856.1	sp|Q43497|MDAR_SOLLC	Monodehydroascorbate reductase
Vs_4363_c0_g1_i1	2079	4981	3478.98	2976.59	0.225006	NP_186858.1	sp|Q42290|MPPB_ARATH	Mitochondrial-processing peptidase subunit beta
Vs_3271_c0_g1_i3	2073	3967	3468.94	2370.63	0.549224	NP_565640.1	sp|Q9XIN0|LHW_ARATH	transcription factor-like protein
Vs_2939_c0_g1_i2	2070	3494	3463.92	2087.97	0.730303	NP_001327107.1	sp|Q9LVI4|TIF6B_ARATH	Protein TIFY 6a
Vs_2797_c0_g1_i2	2069	1937	3462.25	1157.53	1.58066	NP_001319159.1	sp|O15118|NPC1_HUMAN	Patched family protein
Vs_2992_c0_g1_i8	2067	1541	3458.9	920.884	1.90922	NP_849407.1	sp|Q6Z8C8|CDKF4_ORYSJ	Serine/threonine-protein kinase MAK
Vs_9404_c0_g1_i7	2066	10	3457.23	5.97588	9.17601			NA
Vs_3937_c0_g1_i3	2065	2674	3455.56	1597.95	1.11269	NP_001190326.1	sp|P40390|PGM_NEIGO	phosphoglucosamine mutase family protein
Vs_1832_c0_g1_i1	2062	10490	3450.54	6268.7	-0.861346	NP_001331953.1	sp|O80386|CIP7_ARATH	COP1-interacting protein-like protein
Vs_1688_c0_g1_i1	2061	2390	3448.86	1428.24	1.27189	NP_565931.1	sp|O22892|NOP53_ARATH	Ribosome biogenesis protein NOP53
Vs_2243_c0_g1_i4	2060	925	3447.19	552.769	2.64067	NP_188555.1	sp|P40781|CYPR4_CYNCA	Vacuolar import/degradation, Vid27-related protein
Vs_2770_c0_g2_i1	2060	3776	3447.19	2256.49	0.611338	NP_192046.1	sp|A9S9Q8|MPK4B_PHYPA	Mitogen-activated protein kinase 4b
Vs_2252_c0_g1_i5	2057	778	3442.17	464.924	2.88825	NP_182274.1	sp|O22259|ERF71_ARATH	Integrase-type DNA-binding superfamily protein
Vs_59_c0_g2_i1	2054	14797	3437.15	8842.51	-1.36324			NA
Vs_5849_c0_g1_i1	2053	2885	3435.48	1724.04	0.994714			NA
Vs_2375_c0_g1_i1	2050	116	3430.46	69.3202	5.62896	NP_189091.1	sp|Q9LHF1|LRX4_ARATH	Leucine-rich repeat extensin-like protein 2
Vs_2004_c0_g1_i1	2046	2422	3423.76	1447.36	1.24216	NP_196413.1	sp|Q9SD88|ASTER_ARATH	Protein Asterix
Vs_198_c3_g1_i1	2042	263	3417.07	157.166	4.44239			NA
Vs_1129_c0_g2_i1	2041	4324	3415.39	2583.97	0.402462	NP_566535.1	sp|Q8LEM8|RL373_ARATH	Zinc-binding ribosomal protein family protein
Vs_10313_c0_g1_i1	2039	518	3412.05	309.551	3.46239			NA
Vs_81_c0_g1_i4	2038	540	3410.37	322.698	3.40167			NA
Vs_17307_c0_g1_i1	2030	5678	3396.99	3393.11	0.00164906	NP_563971.1	sp|Q9XI36|MBD10_ARATH	Methyl-CpG-binding domain-containing protein 11
Vs_3672_c0_g1_i10	2028	2966	3393.64	1772.45	0.937091			NA
Vs_3221_c0_g1_i1	2027	7462	3391.97	4459.2	-0.394664	NP_172405.1	sp|Q9SA52|CP41B_ARATH	Uncharacterized protein YLL056C
Vs_1365_c0_g1_i2	2024	9390	3386.95	5611.35	-0.728364	NP_177587.1	sp|Q9ZS34|CHLP_TOBAC	Pyridine nucleotide-disulfide oxidoreductase family protein
Vs_2802_c0_g1_i3	2023	1180	3385.27	705.154	2.26326	NP_173866.1	sp|Q8RZB5|CML10_ORYSJ	EF hand calcium-binding protein family
Vs_2078_c0_g1_i1	2022	2027	3383.6	1211.31	1.48199			NA
Vs_1594_c0_g1_i2	2020	965	3380.25	576.673	2.5513			NA
Vs_8173_c0_g1_i1	2018	628	3376.91	375.285	3.16964		sp|P17978|VGB_STAAU	Virginiamycin B lyase
Vs_414_c0_g1_i5	2016	16885	3373.56	10090.3	-1.58062	NP_199079.1	sp|K4BV52|AOS1_SOLLC	Allene oxide synthase 1, chloroplastic
Vs_12784_c0_g1_i1	2012	54	3366.87	32.2698	6.70503	NP_174170.1	sp|Q7G8Y5|GRXC1_ORYSJ	Thioredoxin superfamily protein
Vs_1389_c0_g1_i1	2009	5799	3361.85	3465.41	-0.0437744	NP_191420.1	sp|Q65XK0|ILV5_ORYSJ	Ketol-acid reductoisomerase, chloroplastic
Vs_119_c0_g1_i3	2006	1279	3356.83	764.315	2.13486		sp|C8Z5R8|SP110_YEAS8	Spindle pole body component 110
Vs_2907_c0_g1_i2	2006	4300	3356.83	2569.63	0.385537	NP_566732.1	sp|Q9ZT66|E134_MAIZE	Carboxymethylenebutenolidase homolog
Vs_1541_c0_g1_i1	2003	4685	3351.81	2799.7	0.259665	NP_564785.1	sp|Q94B38|GPT2_ARATH	Putative glucose-6-phosphate/phosphate-translocator-like protein 1
Vs_1453_c0_g1_i2	2003	4726	3351.81	2824.2	0.247095	NP_174500.1	sp|O65085|DAD1_PICMA	Dolichyl-diphosphooligosaccharide--protein glycosyltransferase subunit DAD1
Vs_5063_c0_g1_i7	2002	855	3350.13	510.938	2.713	NP_198006.1	sp|Q10PW9|MST4_ORYSJ	Sugar transport protein 7
Vs_307_c0_g2_i3	2002	9691	3350.13	5791.23	-0.789651	NP_179713.1	sp|Q9SKP6|TPIC_ARATH	Triosephosphate isomerase, chloroplastic
Vs_4687_c0_g1_i5	2001	2577	3348.46	1539.99	1.12058	NP_566335.1	sp|Q93YQ1|RTOR1_ARATH	Regulatory-associated protein of TOR 1
Vs_1812_c0_g1_i2	1993	2633	3335.07	1573.45	1.08379	NP_567066.1	sp|P48578|PP2A4_ARATH	Serine/threonine-protein phosphatase PP2A-2 catalytic subunit
Vs_1338_c0_g1_i4	1991	2858	3331.72	1707.91	0.964039	NP_001190764.1	sp|O14297|YF1F_SCHPO	Sanguinarine reductase
Vs_154_c0_g2_i6	1988	269	3326.7	160.751	4.37118	NP_180607.1	sp|Q43033|TCMO_PETCR	Trans-cinnamate 4-monooxygenase
Vs_466_c0_g1_i1	1986	8161	3323.36	4876.92	-0.553328	NP_201240.1	sp|Q8LGG0|FKB12_ARATH	Peptidyl-prolyl cis-trans isomerase FKBP12
Vs_1077_c0_g1_i1	1985	1117	3321.68	667.506	2.31506	NP_566991.2	sp|P87132|YFK5_SCHPO	Uncharacterized protein C167.05
Vs_4164_c0_g1_i2	1984	2046	3320.01	1222.67	1.44116	NP_192264.1	sp|Q9ZT82|CALSC_ARATH	glucan synthase-like 5
Vs_465_c0_g1_i4	1981	431	3314.99	257.561	3.68602	NP_171654.1	sp|P46518|LEA14_GOSHI	Probable desiccation-related protein LEA14
Vs_3623_c0_g1_i1	1981	3726	3314.99	2226.61	0.574153	NP_177704.1	sp|O76767|ERD2_DROME	ER lumen protein-retaining receptor
Vs_5313_c0_g2_i2	1981	7183	3314.99	4292.48	-0.372805	NP_001189621.1	sp|P41099|RLA2_PARAR	60S acidic ribosomal protein P2B
Vs_482_c0_g2_i3	1979	1732	3311.64	1035.02	1.67788	NP_181519.1	sp|O04193|WLI2A_ARATH	LIM domain-containing protein WLIM2a
Vs_354_c0_g1_i5	1978	6217	3309.97	3715.21	-0.166624	NP_175963.1	sp|Q9S7N7|PSAG_ARATH	photosystem I subunit G
Vs_7433_c0_g1_i1	1977	365	3308.3	218.12	3.92289			NA
Vs_1830_c0_g1_i2	1977	7563	3308.3	4519.56	-0.450093	NP_181903.1	sp|O81155|CYSKP_SOLTU	O-acetylserine (thiol) lyase B
Vs_48_c0_g1_i2	1976	834	3306.62	498.389	2.73001	NP_194159.1	sp|Q02028|HSP7S_PEA	Stromal 70 kDa heat shock-related protein, chloroplastic
Vs_749_c0_g8_i1	1976	6802	3306.62	4064.8	-0.297824	NP_568437.1	sp|Q9ZRB0|TBB3_WHEAT	Tubulin beta-7 chain
Vs_124_c0_g1_i1	1969	2574	3294.91	1538.19	1.099	NP_564287.1	sp|Q657X6|EXEC2_ORYSJ	UvrB/UvrC domain protein (DUF3506)
Vs_3242_c0_g1_i1	1965	1331	3288.22	795.39	2.04757	NP_188716.1	sp|Q6NWL4|CNOT9_DANRE	Cell differentiation, Rcd1-like protein
Vs_2379_c0_g2_i8	1963	1256	3284.87	750.571	2.12977			NA
Vs_494_c0_g1_i4	1958	376	3276.5	224.693	3.86612			NA
Vs_4253_c0_g1_i7	1958	2723	3276.5	1627.23	1.00974	NP_172520.1	sp|Q9XIK3|ISCAP_ARATH	Uncharacterized protein ycf83
Vs_829_c0_g1_i2	1953	8971	3268.14	5360.97	-0.714025	NP_199207.1	sp|A2XAZ3|ADHX_ORYSI	GroES-like zinc-binding dehydrogenase family protein
Vs_676_c0_g1_i3	1952	1327	3266.46	793	2.04234	NP_173126.1		vacuolar ATP synthase catalytic subunit-related / V-ATPase-related / vacuolar proton pump-like protein
Vs_790_c0_g1_i9	1951	1239	3264.79	740.412	2.14059	NP_197474.1	sp|Q8VYZ3|PME53_ARATH	Probable pectinesterase 8
Vs_1918_c0_g1_i2	1951	3112	3264.79	1859.69	0.811924	NP_172169.2	sp|C0LGD7|Y1684_ARATH	Probable LRR receptor-like serine/threonine-protein kinase At1g06840
Vs_6460_c0_g1_i3	1950	1562	3263.12	933.433	1.80563	NP_564159.1	sp|P53391|SUT1_STYHA	sulfate transporter 1;3
Vs_54_c0_g1_i4	1950	4613	3263.12	2756.68	0.243321	NP_182287.1	sp|Q8S8T4|UXS4_ARATH	UDP-xylose synthase 4
Vs_7971_c0_g1_i6	1948	5654	3259.77	3378.76	-0.051726	NP_187317.1	sp|Q9C522|ACLB1_ARATH	Probable ATP-citrate synthase
Vs_8606_c0_g1_i5	1946	93	3256.42	55.5757	5.87266	NP_568094.2	sp|Q8RWU5|FBL3_ARATH	RNI-like superfamily protein
Vs_2755_c0_g1_i3	1944	1545	3253.08	923.274	1.81697			NA
Vs_3159_c0_g1_i4	1944	2438	3253.08	1456.92	1.15888			NA
Vs_1031_c0_g1_i1	1944	8620	3253.08	5151.21	-0.663107	NP_174486.1	sp|P26302|KPPR_WHEAT	Phosphoribulokinase, chloroplastic
Vs_3306_c0_g1_i3	1942	561	3249.73	335.247	3.27702	NP_197643.1	sp|Q9FK88|INVE_ARATH	Neutral/alkaline invertase 1, mitochondrial
Vs_126_c0_g1_i2	1939	13679	3244.71	8174.41	-1.33303	NP_563707.1	sp|P49690|RL23_ARATH	Ribosomal protein L14p/L23e family protein
Vs_9527_c0_g1_i2	1938	2019	3243.04	1206.53	1.42648	NP_568276.2	sp|Q5R8D8|DNJC7_PONAB	Heat shock protein DnaJ with tetratricopeptide repeat-containing protein
Vs_1280_c0_g1_i6	1928	4765	3226.3	2847.51	0.180181	NP_568746.1	sp|Q7F9I1|CLPC1_ORYSJ	CLPC homologue 1
Vs_25_c0_g1_i1	1927	6445	3224.63	3851.46	-0.256272	NP_192117.1	sp|O04834|SAR1A_ARATH	secretion-associated RAS super family 2
Vs_5622_c0_g1_i8	1926	1008	3222.95	602.369	2.41966	NP_194740.1	sp|A3BF39|HMA2_ORYSJ	heavy metal atpase 2
Vs_494_c0_g1_i1	1925	448	3221.28	267.72	3.58884			NA
Vs_993_c0_g1_i2	1925	593	3221.28	354.37	3.1843	NP_566110.1	sp|Q8KBX2|TSPO_CHLTE	TSPO(outer membrane tryptophan-rich sensory protein)-like protein
Vs_3506_c0_g1_i2	1924	810	3219.61	484.047	2.73366	NP_567995.1	sp|F4JNX2|SDEH4_ARATH	Spartin
Vs_1415_c0_g1_i2	1924	1393	3219.61	832.441	1.95146	NP_196897.1	sp|P30081|CHS7_SOYBN	Chalcone synthase
Vs_3301_c0_g3_i1	1923	705	3217.93	421.3	2.93321	NP_001328216.1	sp|O48593|SYNO_ARATH	Class II aminoacyl-tRNA and biotin synthetases superfamily protein
Vs_1900_c0_g1_i4	1920	4702	3212.91	2809.86	0.193384	NP_176910.1	sp|O48557|RL17_MAIZE	Ribosomal protein L22p/L17e family protein
Vs_4375_c0_g1_i1	1914	119	3202.87	71.113	5.49309	NP_191209.1		serine-rich protein-like protein
Vs_2831_c1_g1_i6	1914	1273	3202.87	760.73	2.07391	NP_568148.1	sp|Q9FF66|UBC22_ARATH	Ubiquitin-conjugating enzyme E2 S
Vs_4467_c0_g1_i4	1912	2420	3199.53	1446.16	1.14563	NP_567016.1	sp|P0DKL6|S130B_ARATH	Splicing factor 3B subunit 3
Vs_686_c1_g1_i1	1912	3662	3199.53	2188.37	0.548003	NP_850524.1	sp|Q96321|IMPA1_ARATH	Importin subunit alpha-2
Vs_9111_c0_g1_i1	1912	6065	3199.53	3624.37	-0.179873	NP_180936.1	sp|P93014|RR5_ARATH	Ribosomal protein S5 family protein
Vs_471_c0_g1_i7	1908	1246	3192.83	744.595	2.10031	NP_001320602.1	sp|Q9FKV8|DRMH2_ARATH	dormancy-associated protein-like 1
Vs_368_c0_g1_i2	1906	1	3189.49	0.597588	12.3795			NA
Vs_5788_c0_g1_i1	1904	2776	3186.14	1658.91	0.941578	NP_974317.1	sp|Q9LKA4|UBA2C_ARATH	UBP1-associated proteins 1C
Vs_3729_c1_g2_i1	1900	586	3179.45	350.187	3.18258	NP_188112.1	sp|P51063|CAPP_PICAB	phosphoenolpyruvate carboxylase 3
Vs_6344_c0_g1_i1	1897	1819	3174.43	1087.01	1.54613	NP_568167.1		NC domain-containing protein-like protein
Vs_646_c0_g1_i1	1896	360	3172.75	215.132	3.88244			NA
Vs_241_c0_g1_i4	1896	4146	3172.75	2477.6	0.356791	NP_189208.1	sp|Q38950|2AAB_ARATH	Serine/threonine-protein phosphatase 2A 65 kDa regulatory subunit A alpha isoform
Vs_2155_c0_g1_i1	1894	3297	3169.41	1970.25	0.685834	NP_568603.1	sp|Q9FHW7|SKP1B_ARATH	SKP1-like protein 1A
Vs_3555_c0_g1_i11	1892	1921	3166.06	1147.97	1.46361	NP_197561.1	sp|F4K5K6|PMIR1_ARATH	Protein PLASTID MOVEMENT IMPAIRED 1-RELATED 1
Vs_4110_c0_g1_i2	1890	6822	3162.71	4076.75	-0.366256	NP_172573.2	sp|P23444|H1_MAIZE	WAPL (Wings apart-like protein regulation of heterochromatin) protein
Vs_1387_c0_g1_i20	1884	112	3152.67	66.9299	5.55776	NP_565876.3	sp|Q9SR77|HBPL1_ARATH	SOUL heme-binding family protein
Vs_2454_c0_g1_i3	1881	1224	3147.65	731.448	2.10545	NP_568820.1	sp|D3ZTQ1|SFSWA_RAT	SWAP (Suppressor-of-White-APricot)/surp domain-containing protein
Vs_3775_c0_g1_i1	1880	1758	3145.98	1050.56	1.58235	NP_001117342.1	sp|Q6K4N0|RSZ21_ORYSJ	Serine/arginine-rich splicing factor RSZ22
Vs_199_c0_g1_i2	1875	2289	3137.61	1367.88	1.19772	NP_176511.1	sp|Q0JBH9|ERG3_ORYSJ	Elicitor-responsive protein 3
Vs_10923_c0_g2_i3	1868	1121	3125.9	669.897	2.22226	NP_171980.1	sp|Q9MAT6|HMG15_ARATH	HMG (high mobility group) box protein with ARID/BRIGHT DNA-binding domain-containing protein
Vs_56_c0_g1_i1	1867	74	3124.22	44.2215	6.14257			NA
Vs_1752_c0_g1_i7	1867	173	3124.22	103.383	4.91742	NP_851278.1	sp|Q39129|STR16_ARATH	sulfurtransferase protein 16
Vs_64_c0_g1_i4	1866	440	3122.55	262.939	3.56992	NP_195235.1	sp|O48560|CATA3_SOYBN	Catalase
Vs_3264_c0_g1_i1	1866	2053	3122.55	1226.85	1.34777	NP_564404.1	sp|Q9LQK7|AB7I_ARATH	non-intrinsic ABC protein 6
Vs_23_c0_g1_i3	1864	2409	3119.2	1439.59	1.11552	NP_188221.2	sp|Q9M7J4|MFP1_TOBAC	MAR-binding filament-like protein 1
Vs_1936_c0_g1_i1	1863	2015	3117.53	1204.14	1.3724	NP_199915.1	sp|Q9FI46|CRL_ARATH	crumpled leaf
Vs_320_c0_g1_i10	1859	119	3110.84	71.113	5.45103	NP_174141.1	sp|Q9SE96|GEML1_ARATH	GLABRA2 expression modulator
Vs_3832_c0_g1_i1	1853	2367	3100.8	1414.49	1.13235	NP_189060.2	sp|Q9HCG7|GBA2_HUMAN	Non-lysosomal glucosylceramidase
Vs_1875_c0_g1_i1	1852	545	3099.12	325.686	3.2503			NA
Vs_488_c0_g1_i1	1848	20482	3092.43	12239.8	-1.98477	NP_851119.1	sp|Q03684|BIP4_TOBAC	Luminal-binding protein 3
Vs_3139_c0_g1_i12	1847	3982	3090.76	2379.6	0.377243	NP_567215.1	sp|Q94K85|CATB3_ARATH	Cysteine proteinases superfamily protein
Vs_3091_c0_g1_i1	1846	2913	3089.08	1740.77	0.827449	NP_568787.1	sp|Q9FGM0|FTSHB_ARATH	FTSH protease 11
Vs_3087_c0_g2_i1	1845	2534	3087.41	1514.29	1.02776	NP_849940.1	sp|Q6Z0I4|FABI1_ORYSJ	NAD(P)-binding Rossmann-fold superfamily protein
Vs_972_c0_g1_i5	1843	2830	3084.06	1691.18	0.866806	NP_973498.1	sp|Q9C5E5|DGK5_ARATH	Diacylglycerol kinase 6
Vs_557_c0_g1_i3	1841	1853	3080.72	1107.33	1.47618	NP_565789.2	sp|Q8H124|Y2446_ARATH	Uncharacterized protein ycf39
Vs_1139_c0_g2_i2	1834	1035	3069	618.504	2.31091	NP_179150.3	sp|W8JMV4|UGT9_CATRO	UDP-glycosyltransferase 84A1
Vs_33_c0_g1_i1	1832	4701	3065.66	2809.26	0.126004		sp|A2ACP1|TT39A_MOUSE	Tetratricopeptide repeat protein 39A
Vs_5714_c0_g1_i1	1825	573	3053.94	342.418	3.15684	NP_193728.2		polyadenylate-binding protein 1-B-binding protein
Vs_851_c0_g2_i2	1819	469	3043.9	280.269	3.44103	NP_181388.1	sp|A0A2J6KL39|NLTP_LACSA	Non-specific lipid-transfer protein Lac s 1
Vs_2566_c0_g1_i3	1817	54	3040.55	32.2698	6.55796	NP_181029.1	sp|O64747|WRK35_ARATH	WRKY transcription factor 22
Vs_1170_c0_g1_i1	1816	3391	3038.88	2026.42	0.584605	NP_850923.1	sp|Q67ZB3|FRL3_ARATH	FRIGIDA-like protein 2
Vs_2717_c0_g1_i2	1811	2475	3030.51	1479.03	1.03491	NP_001318366.1	sp|Q0WPF2|PCFS4_ARATH	Pre-mRNA cleavage complex 2 protein Pcf11
Vs_6033_c1_g1_i1	1810	441	3028.84	263.536	3.52269	NP_850522.1	sp|Q8WTR2|DUS19_HUMAN	Probable dual specificity protein phosphatase DDB_G0281963
Vs_5459_c0_g1_i8	1809	424	3027.17	253.377	3.5786	NP_566187.1	sp|Q9M8T3|Y2910_ARATH	Gamma-glutamylaminecyclotransferase A
Vs_2764_c0_g1_i3	1807	2022	3023.82	1208.32	1.32336	NP_568675.1	sp|O04979|LONP2_SPIOL	Lon protease homolog 2, peroxisomal
Vs_654_c0_g1_i1	1805	4782	3020.47	2857.67	0.0799369		sp|Q55393|DFA1_SYNY3	Diflavin flavoprotein A 1
Vs_4825_c0_g1_i1	1803	3250	3017.13	1942.16	0.635512	NP_187597.2		actin T1-like protein
Vs_3030_c0_g1_i2	1802	4848	3015.45	2897.11	0.0577615	NP_187210.1	sp|P42791|RL182_ARATH	ribosomal protein L18
Vs_1125_c0_g1_i2	1801	829	3013.78	495.401	2.6049			NA
Vs_10774_c0_g1_i1	1801	8657	3013.78	5173.32	-0.779517	NP_194953.1	sp|P31853|ATPX_SPIOL	ATPase, F0 complex, subunit B/B', bacterial/chloroplast
Vs_959_c1_g1_i4	1801	2964	3013.78	1771.25	0.766805	NP_566008.1	sp|Q9M1Y3|SKI35_ARATH	Ankyrin repeat protein SKIP35
Vs_3010_c0_g1_i1	1799	5887	3010.43	3518	-0.224785	NP_182281.1	sp|Q8LB72|PHR2_ARATH	photolyase/blue-light receptor 2
Vs_3311_c0_g1_i2	1798	2233	3008.76	1334.41	1.17296	NP_568008.4	sp|Q9SDY5|RCE1_ARATH	RUB1 conjugating enzyme 1
Vs_2412_c0_g1_i5	1792	2909	2998.72	1738.38	0.786599	NP_186761.1	sp|P55217|CGS1_ARATH	Pyridoxal phosphate (PLP)-dependent transferases superfamily protein
Vs_7341_c0_g2_i3	1791	975	2997.05	582.649	2.36284	NP_195118.1	sp|Q10S32|P2C28_ORYSJ	Protein phosphatase 2C family protein
Vs_4063_c0_g1_i1	1788	1280	2992.03	764.913	1.96775	NP_201085.1	sp|Q8W250|DXR_ORYSJ	1-deoxy-D-xylulose 5-phosphate reductoisomerase
Vs_4008_c0_g1_i1	1787	1427	2990.35	852.759	1.81011	NP_175032.1	sp|Q42649|F16P2_BETVU	Inositol monophosphatase family protein
Vs_796_c0_g1_i1	1787	3565	2990.35	2130.4	0.48919	NP_974317.1	sp|Q9LKA4|UBA2C_ARATH	UBP1-associated proteins 1C
Vs_2246_c0_g1_i4	1781	1714	2980.31	1024.27	1.54087	NP_179646.1	sp|O89114|DNJB5_MOUSE	DnaJ homolog subfamily B member 5
Vs_2971_c1_g1_i1	1778	284	2975.29	169.715	4.13184	NP_172956.2		hypothetical protein (DUF789)
Vs_8110_c0_g1_i2	1775	1803	2970.27	1077.45	1.46297	NP_849285.1	sp|O04253|GATL6_ARATH	Probable galacturonosyltransferase-like 6
Vs_391_c0_g1_i5	1772	432	2965.25	258.158	3.52182			NA
Vs_2934_c0_g1_i3	1771	477	2963.58	285.05	3.37805	NP_188925.1	sp|P24805|TSJT1_TOBAC	Stem-specific protein TSJT1
Vs_7709_c0_g1_i1	1770	105	2961.91	62.7468	5.56082			NA
Vs_898_c0_g1_i2	1765	1636	2953.54	977.655	1.59505	NP_001319430.1	sp|Q7XPY2|PMA1_ORYSJ	Plasma membrane ATPase 4
Vs_2278_c0_g1_i2	1764	854	2951.86	510.34	2.53209	NP_187239.1	sp|Q9ZNQ7|RCI2A_ARATH	Low temperature-induced protein lt101.1
Vs_11808_c0_g1_i11	1763	5868	2950.19	3506.65	-0.249284		sp|P37219|ASR2_SOLLC	Abscisic stress-ripening protein 2
Vs_1159_c0_g1_i2	1762	2452	2948.52	1465.29	1.00881	NP_564108.1	sp|Q8N5L8|RP25L_HUMAN	Ribonuclease P protein subunit p25-like protein
Vs_984_c0_g1_i1	1761	5146	2946.84	3075.19	-0.0615043	NP_191121.1	sp|Q9M060|IF62_ARATH	Translation initiation factor IF6
Vs_3661_c0_g1_i2	1759	3978	2943.5	2377.21	0.308264	NP_568658.1	sp|Q8LGH4|CUL4_ARATH	Cullin-4B
Vs_2641_c0_g1_i1	1758	1815	2941.82	1084.62	1.43952			NA
Vs_939_c0_g1_i1	1758	7412	2941.82	4429.32	-0.590375	NP_178111.1	sp|Q9S7C0|HSP7O_ARATH	heat shock protein 91
Vs_3784_c0_g1_i1	1758	4678	2941.82	2795.52	0.0735954	NP_974732.1	sp|Q38906|TOC34_ARATH	translocon at the outer envelope membrane of chloroplasts 34
Vs_6175_c0_g2_i1	1757	877	2940.15	524.085	2.48802	NP_190988.1	sp|Q6DST1|Y1465_ARATH	Late embryogenesis abundant protein At1g64065
Vs_973_c0_g1_i2	1757	4434	2940.15	2649.71	0.150058	NP_171936.1	sp|Q9FSF0|MDH_TOBAC	Malate dehydrogenase, cytoplasmic
Vs_5145_c0_g1_i3	1756	1643	2938.48	981.838	1.58151	NP_567673.1	sp|A9YF60|SGR_CAPAN	Protein STAY-GREEN, chloroplastic
Vs_396_c0_g1_i3	1756	2387	2938.48	1426.44	1.04265			NA
Vs_2009_c0_g1_i2	1755	2670	2936.8	1595.56	0.880183	NP_190235.1	sp|Q9SNC6|PUB13_ARATH	plant U-box 13
Vs_7021_c0_g1_i2	1752	459	2931.78	274.293	3.41798	NP_198599.1	sp|Q9FIZ7|OPLA_ARATH	oxoprolinase 1
Vs_60_c0_g2_i1	1752	1395	2931.78	833.636	1.81429	NP_974337.1	sp|Q9ZSA7|DLO2_ARATH	Probable 2-oxoglutarate/Fe(II)-dependent dioxygenase
Vs_1063_c0_g1_i1	1751	859	2930.11	513.328	2.513	NP_001154419.1	sp|O02414|DYL1_HELCR	dynein light chain LC6, flagellar outer arm-like protein
Vs_5294_c1_g1_i1	1746	835	2921.74	498.986	2.54976	NP_199627.1	sp|Q84N38|PVIP_NICBE	Protein TITANIA
Vs_1345_c0_g1_i10	1739	6296	2910.03	3762.42	-0.370625	NP_177875.1	sp|Q9XF61|PDI_DATGL	Protein disulfide-isomerase
Vs_2616_c0_g1_i1	1731	624	2896.64	372.895	2.95754	NP_849359.1	sp|Q9LDD5|PYRP2_ARATH	Uncharacterized protein HI_0488
Vs_1381_c0_g1_i3	1729	316	2893.3	188.838	3.93749			NA
Vs_6850_c0_g1_i1	1729	2005	2893.3	1198.16	1.27189	NP_564374.1		polyadenylate-binding protein 1-B-binding protein
Vs_6557_c0_g1_i1	1728	2734	2891.62	1633.81	0.823642			NA
Vs_2518_c0_g2_i1	1725	2348	2886.6	1403.14	1.04072	NP_565285.1	sp|O64728|STI_ARATH	Protein STICHEL-like 1
Vs_983_c0_g1_i1	1724	564	2884.93	337.04	3.09754	NP_973406.1	sp|F4JKK0|SUD1_ARATH	RING/FYVE/PHD zinc finger superfamily protein
Vs_301_c1_g1_i5	1723	3923	2883.26	2344.34	0.298517	NP_192427.1	sp|Q41932|PSBQ2_ARATH	photosystem II subunit Q-2
Vs_1394_c3_g1_i4	1722	2864	2881.58	1711.49	0.751605	NP_567290.1		Octicosapeptide/Phox/Bem1p family protein
Vs_1052_c0_g3_i1	1721	8280	2879.91	4948.03	-0.780831	NP_172919.1	sp|Q940S0|TMN2_ARATH	Transmembrane 9 superfamily member 5
Vs_3504_c0_g1_i2	1718	2105	2874.89	1257.92	1.19246	NP_188101.2		epstein-barr nuclear antigen
Vs_2301_c0_g1_i1	1718	9398	2874.89	5616.14	-0.966071	NP_187845.1	sp|Q9LHG9|NACA1_ARATH	Nascent polypeptide-associated complex subunit alpha-like protein 3
Vs_4944_c0_g1_i1	1715	541	2869.87	323.295	3.15006			NA
Vs_34409_c0_g1_i1	1714	2502	2868.2	1495.17	0.939837	NP_974613.1		Serine/Threonine-kinase
Vs_4288_c0_g1_i10	1712	950	2864.85	567.709	2.33523	NP_194200.1	sp|Q9SB64|NBR1_ARATH	ubiquitin-associated (UBA)/TS-N domain-containing protein / octicosapeptide/Phox/Bemp1 (PB1) domain-containing protein
Vs_4529_c0_g1_i1	1712	2476	2864.85	1479.63	0.953223	NP_198227.1	sp|Q75GK3|TATA_ORYSJ	Sec-independent protein translocase protein TATA, chloroplastic
Vs_2755_c0_g1_i1	1709	840	2859.83	501.974	2.51024			NA
Vs_3056_c0_g1_i1	1708	8	2858.15	4.78071	9.22334			NA
Vs_479_c0_g1_i2	1707	8832	2856.48	5277.9	-0.885725	NP_567151.1	sp|P62302|RS13_SOYBN	ribosomal protein S13A
Vs_5163_c0_g2_i1	1702	481	2848.11	287.44	3.30867	NP_190563.1	sp|Q9SN23|LBD38_ARATH	LOB domain-containing protein 38
Vs_1752_c0_g1_i2	1700	97	2844.77	57.9661	5.61693	NP_851278.1	sp|Q39129|STR16_ARATH	sulfurtransferase protein 16
Vs_781_c0_g1_i5	1699	1203	2843.09	718.899	1.9836	NP_200615.1	sp|Q9FGT8|TIL_ARATH	temperature-induced lipocalin
Vs_1399_c0_g1_i1	1699	5604	2843.09	3348.89	-0.236219	NP_182269.1	sp|Q75M08|PDI21_ORYSJ	thioredoxin family protein
Vs_2102_c0_g2_i3	1698	3704	2841.42	2213.47	0.360304	NP_171847.4	sp|P35055|HEM6_SOYBN	Oxygen-dependent coproporphyrinogen-III oxidase, chloroplastic
Vs_1165_c0_g1_i5	1697	5428	2839.75	3243.71	-0.191882	NP_177737.1	sp|Q7SIB8|PLAS_DRYCA	Plastocyanin A, chloroplastic
Vs_1770_c0_g1_i4	1696	841	2838.07	502.572	2.49751	NP_974840.1	sp|F4K1B4|NEAP2_ARATH	Putative nuclear envelope-associated protein 4
Vs_259_c0_g2_i1	1696	2212	2838.07	1321.87	1.10234	NP_171880.1	sp|Q9ZWA6|IDD3_ARATH	Zinc finger protein NUTCRACKER
Vs_3138_c0_g1_i1	1694	55	2834.73	32.8674	6.43037	NP_180455.1	sp|Q9ZV25|P2C23_ARATH	Protein phosphatase 2C 35
Vs_1922_c0_g1_i2	1690	881	2828.03	526.475	2.42536	NP_172925.1	sp|Q38909|XTH28_ARATH	xyloglucan endotransglucosylase/hydrolase 28
Vs_2919_c0_g1_i3	1690	14051	2828.03	8396.71	-1.57003	NP_200732.2	sp|Q08069|RS8_MAIZE	Ribosomal protein S8e family protein
Vs_10684_c0_g1_i4	1686	2089	2821.34	1248.36	1.17634	NP_200339.1	sp|Q42545|FTSZ1_ARATH	homolog of bacterial cytokinesis Z-ring protein FTSZ 01-ene
Vs_1351_c0_g1_i1	1685	2804	2819.67	1675.64	0.750814	NP_568128.1		Thioredoxin family protein
Vs_4759_c0_g1_i10	1683	477	2816.32	285.05	3.30452	NP_190422.1	sp|Q8LBB2|KING1_ARATH	SNF1-related protein kinase regulatory subunit gamma 1
Vs_6836_c0_g1_i1	1681	376	2812.97	224.693	3.64606	NP_194534.1	sp|Q9SUD4|TET7_ARATH	Tetraspanin-8
Vs_1188_c4_g1_i1	1678	68	2807.95	40.636	6.11058	NP_849428.1	sp|A2RVM0|TIC32_ARATH	Short-chain dehydrogenase TIC 32, chloroplastic
Vs_6235_c0_g1_i4	1676	2870	2804.61	1715.08	0.709523	NP_180257.3	sp|F4IVL6|GRV2_ARATH	DNAJ heat shock N-terminal domain-containing protein
Vs_4376_c0_g1_i3	1676	3750	2804.61	2240.96	0.323684	NP_179233.1	sp|Q9SIW1|BLH7_ARATH	BEL1-like homeodomain protein 6
Vs_3116_c0_g1_i3	1675	1912	2802.93	1142.59	1.29463	NP_171908.1	sp|Q7GB25|AB5C_ARATH	multidrug resistance-associated protein 5
Vs_3102_c0_g1_i1	1675	5015	2802.93	2996.91	-0.0965364	NP_850089.1	sp|Q5VRB2|BASS2_ORYSJ	Uncharacterized sodium-dependent transporter YocS
Vs_822_c0_g1_i8	1674	527	2801.26	314.929	3.15297	NP_199234.1	sp|Q9FE67|ERF80_ARATH	Ethylene-responsive transcription factor 4
Vs_2785_c0_g1_i1	1673	694	2799.59	414.726	2.75498	NP_200929.1	sp|Q9S7P9|SNP33_ARATH	Synaptosomal-associated protein 25
Vs_1583_c0_g2_i2	1673	4467	2799.59	2669.43	0.0686833	NP_177415.1	sp|Q9CAI5|CKL2_ARATH	casein kinase 1-like protein 2
Vs_5479_c0_g1_i2	1672	157	2797.91	93.8214	4.89828	NP_566927.1	sp|Q058P4|PUB30_ARATH	U-box domain-containing protein 30
Vs_10821_c0_g1_i1	1670	2039	2794.57	1218.48	1.19754	NP_567434.1	sp|Q8VXX9|BETL1_ARATH	Target SNARE coiled-coil domain protein
Vs_3478_c0_g1_i1	1670	3596	2794.57	2148.93	0.379007	NP_568288.1	sp|P51133|UCRI3_TOBAC	Ubiquinol-cytochrome C reductase iron-sulfur subunit
Vs_1419_c0_g1_i3	1667	111	2789.55	66.3323	5.39415			NA
Vs_3729_c0_g1_i1	1667	3752	2789.55	2242.15	0.315146	NP_188112.1	sp|P51063|CAPP_PICAB	Phosphoenolpyruvate carboxylase
Vs_3023_c0_g1_i3	1665	4346	2786.2	2597.12	0.101386	NP_189184.1	sp|O22616|DCOR_SOLLC	Ornithine decarboxylase
Vs_136_c1_g1_i5	1664	2496	2784.53	1491.58	0.900589	NP_564664.1	sp|Q8H1Q5|AT18H_ARATH	Breast carcinoma-amplified sequence 3 homolog
Vs_6592_c0_g1_i13	1661	477	2779.51	285.05	3.28554			NA
Vs_523_c0_g1_i2	1661	727	2779.51	434.447	2.67757			NA
Vs_652_c0_g1_i1	1658	3538	2774.49	2114.27	0.392062	NP_566886.2	sp|Q9STF2|PTA16_ARATH	Protein TIC 62, chloroplastic
Vs_452_c0_g1_i15	1657	4631	2772.81	2767.43	0.00280203	NP_565892.1	sp|Q9ZVH7|FAX3_ARATH	Transmembrane proteins 14C
Vs_645_c0_g1_i2	1655	2138	2769.47	1277.64	1.11612	NP_199024.1	sp|Q8BUV8|GP107_MOUSE	Protein GPR108
Vs_1355_c0_g1_i2	1651	382	2762.77	228.279	3.59724	NP_563925.1	sp|Q0V7R1|GATL3_ARATH	Probable galacturonosyltransferase-like 6
Vs_2160_c0_g1_i1	1651	3314	2762.77	1980.41	0.480318	NP_191926.1	sp|O81316|SCL6_ARATH	Scarecrow-like protein 15
Vs_11993_c0_g1_i1	1649	1231	2759.42	735.631	1.90731	NP_175046.1	sp|Q9MAR8|SCP44_ARATH	serine carboxypeptidase-like 44
Vs_5078_c1_g1_i2	1648	41	2757.75	24.5011	6.81444			NA
Vs_204_c0_g1_i2	1646	3668	2754.4	2191.95	0.329523	NP_565969.1	sp|O48529|STR9_ARATH	Rhodanese-like domain-containing protein 9, chloroplastic
Vs_3371_c0_g1_i3	1645	1378	2752.73	823.477	1.74106	NP_181462.4		CAP-gly domain linker
Vs_4925_c0_g1_i1	1645	2086	2752.73	1246.57	1.1429	NP_850783.1	sp|Q9FPT1|UBP12_ARATH	ubiquitin-specific protease 12
Vs_24705_c0_g1_i1	1644	1666	2751.06	995.582	1.46637			NA
Vs_462_c0_g1_i2	1642	3724	2747.71	2225.42	0.304153			NA
Vs_1505_c0_g1_i3	1642	3845	2747.71	2297.73	0.258023	NP_849604.1	sp|O80361|RK4_TOBAC	ribosomal protein L4
Vs_12129_c0_g1_i1	1641	132	2746.04	78.8817	5.1215	NP_174228.1	sp|E4NKF8|PUB1_MEDTR	U-box domain-containing protein 1
Vs_4548_c0_g1_i1	1639	940	2742.69	561.733	2.28763	NP_850863.1	sp|Q9FUJ1|CKX7_ARATH	cytokinin oxidase 7
Vs_2413_c0_g1_i3	1637	443	2739.34	264.732	3.37122	NP_564614.1		hypothetical protein AT1G52720
Vs_4011_c0_g1_i4	1637	1119	2739.34	668.701	2.03439	NP_850097.1	sp|P62162|CALM_HORVU	Calmodulin-1
Vs_6030_c0_g1_i11	1636	769	2737.67	459.545	2.57467			NA
Vs_3899_c0_g1_i2	1635	115	2736	68.7227	5.31512	NP_180239.1	sp|O48786|C734A_ARATH	Cytochrome P450 superfamily protein
Vs_2726_c0_g1_i3	1633	5090	2732.65	3041.72	-0.154589	NP_188112.1	sp|P51063|CAPP_PICAB	phosphoenolpyruvate carboxylase 3
Vs_928_c0_g2_i2	1627	15925	2722.61	9516.59	-1.80545	NP_194967.1	sp|Q6AT26|CESA1_ORYSJ	Probable cellulose synthase A catalytic subunit 5 [UDP-forming]
Vs_5165_c0_g1_i2	1624	127	2717.59	75.8937	5.16218	NP_181234.1	sp|G3FIN8|UGTK4_MANES	UDP-Glycosyltransferase superfamily protein
Vs_8620_c0_g1_i6	1624	474	2717.59	283.257	3.26214	NP_188365.1	sp|Q9FUZ1|METK2_BRAJU	S-adenosylmethionine synthetase family protein
Vs_216_c1_g1_i1	1623	60	2715.92	35.8553	6.24307	NP_175759.1	sp|Q84Q77|HS17A_ORYSJ	HSP20-like chaperones superfamily protein
Vs_3479_c0_g1_i1	1622	628	2714.24	375.285	2.85449	NP_190910.1	sp|Q8H5N9|PIP21_ORYSJ	plasma membrane intrinsic protein 2A
Vs_1376_c0_g1_i1	1621	1383	2712.57	826.465	1.71463		sp|P37219|ASR2_SOLLC	Abscisic stress-ripening protein 2
Vs_6638_c0_g1_i2	1620	1134	2710.9	677.665	2.00012	NP_181238.4	sp|Q9SJK6|WBC30_ARATH	non-intrinsic ABC protein 12
Vs_4323_c0_g1_i2	1619	1117	2709.22	667.506	2.02102	NP_849839.1	sp|P92947|MDAR_ARATH	Monodehydroascorbate reductase, chloroplastic/mitochondrial
Vs_2539_c0_g1_i3	1619	1807	2709.22	1079.84	1.32706	NP_191715.2	sp|Q6DBN4|RTNLF_ARATH	Reticulon-like protein B5
Vs_17532_c0_g1_i2	1618	78	2707.55	46.6119	5.86012	NP_196763.1	sp|P46516|HSP21_HELAN	17.7 kDa class II heat shock protein
Vs_1136_c0_g1_i1	1618	4787	2707.55	2860.66	-0.079358	NP_565289.1	sp|P35130|UBC2_MEDSA	ubiquiting-conjugating enzyme 2
Vs_1619_c0_g1_i13	1615	406	2702.53	242.621	3.47753	NP_197235.1	sp|Q07346|DCE_PETHY	Glutamate decarboxylase
Vs_1760_c0_g1_i1	1612	2684	2697.51	1603.93	0.750019	NP_564353.1	sp|Q6ZLP5|CIPKN_ORYSJ	CBL-interacting protein kinase 32
Vs_2246_c0_g1_i3	1611	948	2695.84	566.514	2.25055	NP_179646.1	sp|P59910|DJB13_HUMAN	DnaJ homolog subfamily B member 5
Vs_1495_c0_g1_i2	1608	2995	2690.82	1789.78	0.588263	NP_850740.1	sp|Q39613|CYPH_CATRO	Peptidyl-prolyl cis-trans isomerase cyp11
Vs_746_c0_g1_i9	1607	1281	2689.14	765.511	1.81265	NP_180789.1	sp|P80728|MAVI_CUCPE	Uclacyanin 1
Vs_4924_c0_g2_i3	1605	16635	2685.8	9940.88	-1.88802	NP_974782.1	sp|P42737|BCA2_ARATH	carbonic anhydrase 2
Vs_1540_c0_g1_i1	1600	2314	2677.43	1382.82	0.953235	NP_188155.1	sp|P48384|TRXM_PEA	thioredoxin M-type 4
Vs_3157_c0_g1_i2	1600	3396	2677.43	2029.41	0.399787	NP_173436.4	sp|B6ETT4|SYT2_ARATH	Synaptotagmin-4
Vs_2571_c0_g1_i1	1599	5257	2675.76	3141.52	-0.231518	NP_187204.1	sp|Q9SEI2|PS6AA_ARATH	regulatory particle triple-A ATPase 5A
Vs_2946_c0_g1_i9	1598	595	2674.08	355.565	2.91085	NP_175202.1	sp|Q75H81|SPZXA_ORYSJ	Serpin-Z1B
Vs_342_c0_g1_i6	1596	1985	2670.73	1186.21	1.17087			NA
Vs_186_c0_g1_i6	1596	6813	2670.73	4071.37	-0.608277	NP_177693.1	sp|P68161|VATL_MESCR	V-type proton ATPase subunit c4
Vs_2610_c0_g1_i11	1595	2284	2669.06	1364.89	0.967545	NP_001330771.1	sp|Q64M78|OML4_ORYSJ	Protein MEI2-like 4
Vs_1202_c1_g1_i2	1594	1811	2667.39	1082.23	1.30142	NP_174731.1	sp|Q9S9Z7|P2C10_ARATH	Protein phosphatase 2C family protein
Vs_2587_c0_g1_i1	1592	169	2664.04	100.992	4.72128	NP_001319899.1	sp|Q680C0|GDL62_ARATH	GDSL esterase/lipase At4g10955
Vs_1893_c0_g1_i7	1591	737	2662.37	440.423	2.59575	NP_563915.1	sp|Q7XVM8|TIR1B_ORYSJ	Protein TRANSPORT INHIBITOR RESPONSE 1
Vs_2347_c0_g1_i2	1590	4978	2660.69	2974.79	-0.160987	NP_199783.1	sp|Q38890|GUN25_ARATH	glycosyl hydrolase 9A1
Vs_832_c0_g1_i2	1589	1492	2659.02	891.602	1.57642	NP_187912.2	sp|F4K1Z0|ECT3_ARATH	YTH domain-containing protein ECT4
Vs_2922_c0_g1_i3	1588	1422	2657.35	849.771	1.64484	NP_197490.1		PRLI-interacting factor
Vs_1556_c0_g1_i4	1588	2139	2657.35	1278.24	1.05583	NP_179429.2	sp|Q9ZPX0|GAT20_ARATH	GATA transcription factor 21
Vs_6806_c0_g1_i2	1586	559	2654	334.052	2.99002	NP_173412.1	sp|Q0WSY2|FPP4_ARATH	filament-like protein (DUF869)
Vs_556_c0_g2_i1	1586	4067	2654	2430.39	0.12698	NP_173732.1	sp|P93805|PGMC2_MAIZE	Probable phosphoglucomutase, cytoplasmic 1
Vs_3169_c0_g1_i9	1585	191	2652.33	114.139	4.53838			NA
Vs_7303_c0_g1_i4	1585	2470	2652.33	1476.04	0.845524	NP_177313.1	sp|P84516|PER1_SORBI	Peroxidase superfamily protein
Vs_1929_c0_g1_i1	1583	3580	2648.98	2139.37	0.308254	NP_565963.2	sp|P93733|PLDB1_ARATH	Phospholipase D beta 2
Vs_884_c0_g1_i1	1582	6633	2647.31	3963.8	-0.58236	NP_201231.1	sp|Q9FE06|EXOL2_ARATH	Protein EXORDIUM-like 1
Vs_9189_c0_g1_i6	1578	542	2640.61	323.893	3.02728	NP_195488.2	sp|Q6AWY3|GRF6_ORYSJ	Growth-regulating factor 8
Vs_2070_c0_g1_i10	1573	46	2632.25	27.4891	6.58124	NP_850045.2	sp|Q8S8Q6|TET8_ARATH	Tetraspanin-8
Vs_3946_c0_g1_i3	1573	3256	2632.25	1945.75	0.43597	NP_199519.1	sp|P40228|CSK2B_ARATH	Putative casein kinase II subunit beta-4
Vs_460_c0_g1_i4	1569	2642	2625.55	1578.83	0.733767	NP_177396.1	sp|P37831|LOX11_SOLTU	Probable linoleate 9S-lipoxygenase 7
Vs_168_c1_g1_i1	1569	4818	2625.55	2879.18	-0.133037	NP_178011.1	sp|P09469|VATA_DAUCA	V-type proton ATPase catalytic subunit A
Vs_1536_c0_g1_i1	1566	48	2620.53	28.6842	6.51341	NP_173866.1	sp|Q9FYK2|CML25_ARATH	Polcalcin Jun o 2
Vs_9506_c0_g1_i2	1564	90	2617.19	53.783	5.6047			NA
Vs_11926_c0_g1_i1	1560	2969	2610.49	1774.24	0.557121	NP_196713.1	sp|P46644|AAT3_ARATH	aspartate aminotransferase 3
Vs_420_c0_g2_i1	1557	1833	2605.47	1095.38	1.25011	NP_180328.1	sp|Q9ZNT0|VPS4_ARATH	Vacuolar protein sorting-associated protein 4B
Vs_3691_c0_g1_i1	1556	1070	2603.8	639.42	2.02578	NP_199341.1	sp|Q9FH82|PAE11_ARATH	Pectinacetylesterase family protein
Vs_86_c0_g2_i1	1556	11182	2603.8	6682.23	-1.35971	NP_176291.1	sp|O04683|FER1_MESCR	Ferredoxin-1, chloroplastic
Vs_7802_c0_g1_i2	1555	994	2602.13	594.003	2.13115	NP_171984.2	sp|Q8RY24|SPSA3_ARATH	sucrose phosphate synthase 3F
Vs_2881_c0_g1_i1	1555	3681	2602.13	2199.72	0.242369	NP_187747.1	sp|Q6DRC4|EIF3G_DANRE	eukaryotic translation initiation factor 3G1
Vs_6549_c1_g1_i3	1554	743	2600.45	444.008	2.5501	NP_564078.1	sp|Q91YT2|RN185_MOUSE	RING/U-box superfamily protein
Vs_4965_c0_g1_i9	1554	1983	2600.45	1185.02	1.13385	NP_849832.1	sp|O22703|RZ1B_ARATH	RNA-binding (RRM/RBD/RNP motifs) family protein with retrovirus zinc finger-like domain-containing protein
Vs_2060_c0_g1_i2	1554	4482	2600.45	2678.39	-0.0426039	NP_178080.2	sp|Q9LT96|Y5977_ARATH	Probable LRR receptor-like serine/threonine-protein kinase At1g06840
Vs_4866_c0_g1_i3	1553	789	2598.78	471.497	2.46251	NP_171635.1	sp|Q9LNJ4|C70A2_ARATH	cytochrome P450, family 703, subfamily A, polypeptide 2
Vs_13189_c0_g1_i7	1547	501	2588.74	299.392	3.11214	NP_195300.1	sp|Q7JUR6|GDAP2_DROME	SEC14 cytosolic factor family protein / phosphoglyceride transfer family protein
Vs_8891_c0_g1_i3	1544	494	2583.72	295.209	3.12964			NA
Vs_2380_c0_g1_i1	1544	540	2583.72	322.698	3.00119	NP_568632.1	sp|P42620|YQJG_ECOLI	Glutathione S-transferase omega-like 2
Vs_6592_c0_g1_i1	1541	406	2578.7	242.621	3.40986			NA
Vs_3400_c0_g1_i7	1541	827	2578.7	494.206	2.38346	NP_196921.1	sp|Q9FMT4|SNF12_ARATH	SWIB/MDM2 domain superfamily protein
Vs_3154_c0_g4_i1	1541	1175	2578.7	702.166	1.87676	NP_176758.1	sp|Q3T100|MGST3_BOVIN	Microsomal glutathione S-transferase 3
Vs_1983_c0_g1_i1	1539	1421	2575.35	849.173	1.60064	NP_174188.1	sp|Q38894|GDL13_ARATH	GDSL-like Lipase/Acylhydrolase superfamily protein
Vs_11515_c0_g1_i4	1538	1758	2573.68	1050.56	1.29267	NP_564492.1		transmembrane protein
Vs_6558_c0_g1_i1	1538	5567	2573.68	3326.77	-0.370292	NP_564815.1	sp|Q8W469|SIPL2_ARATH	Signal peptide peptidase-like 4
Vs_67_c1_g1_i2	1535	3240	2568.66	1936.19	0.407797	NP_190622.1	sp|P53681|CRK_DAUCA	CDPK-related kinase 1
Vs_1133_c0_g2_i2	1534	751	2566.98	448.789	2.51596			NA
Vs_5274_c0_g1_i1	1531	246	2561.96	147.007	4.12329	NP_177814.1	sp|Q9C882|GTL1_ARATH	Trihelix transcription factor GT-2
Vs_500_c0_g1_i4	1531	3442	2561.96	2056.9	0.316779	NP_564560.1	sp|Q9XJ35|CLPR1_ARATH	Putative ATP-dependent Clp protease proteolytic subunit-like
Vs_3197_c0_g1_i8	1529	193	2558.62	115.335	4.47146	NP_850588.1	sp|Q8G9F9|INHA_PSEPU	Uncharacterized protein in cpoL 5'region (Fragment)
Vs_1570_c0_g2_i2	1527	930	2555.27	555.757	2.20095	NP_001327802.1	sp|Q8LFD1|LPP3_ARATH	Probable lipid phosphate phosphatase 4
Vs_3970_c0_g1_i1	1525	4172	2551.92	2493.14	0.0336223	NP_191800.1	sp|A6Q0K5|CP12_CHLRE	CP12 domain-containing protein 2
Vs_8165_c0_g1_i1	1524	916	2550.25	547.391	2.21999	NP_171828.1		ELKS/Rab6-interacting/CAST family protein
Vs_513_c0_g1_i1	1524	3621	2550.25	2163.87	0.237027	NP_190192.1	sp|P28186|RAE1C_ARATH	Ras-related protein RABE1a
Vs_3678_c0_g1_i1	1522	1625	2546.9	971.081	1.39108	NP_850999.1	sp|P91927|LETM1_DROME	Mitochondrial proton/calcium exchanger protein
Vs_2463_c0_g1_i5	1520	3432	2543.56	2050.92	0.310574	NP_178547.1	sp|O49856|FTRC_SOYBN	Ferredoxin-thioredoxin reductase catalytic chain, chloroplastic
Vs_149_c0_g1_i1	1520	4597	2543.56	2747.11	-0.111069	NP_850903.1	sp|P29344|RR1_SPIOL	ribosomal protein S1
Vs_218_c0_g1_i11	1520	3983	2543.56	2380.19	0.095768	NP_190982.1	sp|Q9ES07|S15A2_MOUSE	Solute carrier family 15 member 2
Vs_746_c0_g1_i6	1519	953	2541.88	569.502	2.15812	NP_180789.1	sp|P80728|MAVI_CUCPE	Uclacyanin 1
Vs_7454_c0_g1_i1	1518	20	2540.21	11.9518	7.73146		sp|P83880|AMP1_PINMO	Antimicrobial peptide 1
Vs_3649_c0_g1_i2	1518	2289	2540.21	1367.88	0.893006			NA
Vs_1631_c0_g1_i2	1517	2050	2538.54	1225.06	1.05115	NP_849433.1	sp|Q9STW5|MACP2_ARATH	MACPF domain-containing protein At1g14780
Vs_1295_c0_g2_i2	1516	7031	2536.86	4201.64	-0.727908	NP_001319849.1	sp|O22773|TL16_ARATH	Thylakoid lumenal 16.5 kDa protein, chloroplastic
Vs_936_c1_g1_i1	1515	1450	2535.19	866.503	1.54882	NP_199206.1	sp|Q9C0C7|AMRA1_HUMAN	Transducin family protein / WD-40 repeat family protein
Vs_5561_c0_g1_i1	1510	255	2526.82	152.385	4.05152		sp|Q6C423|JHD1_YARLI	Lysine-specific demethylase 7B
Vs_11942_c0_g1_i1	1510	1840	2526.82	1099.56	1.20039	NP_181773.2	sp|Q9Y4D2|DGLA_HUMAN	Sn1-specific diacylglycerol lipase alpha
Vs_446_c0_g1_i14	1508	4272	2523.48	2552.9	-0.016723	NP_199277.1	sp|Q5Z9Z0|BGL24_ORYSJ	Beta-glucosidase 12
Vs_288_c0_g1_i2	1507	4502	2521.8	2690.34	-0.0933344	NP_001327264.1	sp|Q9LTT8|VCS_ARATH	Transducin/WD40 repeat-like superfamily protein
Vs_3066_c0_g1_i4	1503	2546	2515.11	1521.46	0.725164	NP_850852.1	sp|B9DHT4|ARIA_ARATH	ARMADILLO BTB ARABIDOPSIS PROTEIN 1
Vs_684_c0_g1_i1	1503	4210	2515.11	2515.85	-0.000423043	NP_178531.1	sp|P56331|IF1A_ONOVI	Nucleic acid-binding, OB-fold-like protein
Vs_1938_c0_g1_i1	1499	612	2508.42	365.724	2.77795			NA
Vs_1767_c0_g1_i1	1499	2545	2508.42	1520.86	0.721887	NP_172491.1	sp|Q94JX5|WLIM1_ARATH	LIM domain-containing protein WLIM2a
Vs_1476_c0_g1_i5	1499	3546	2508.42	2119.05	0.24336	NP_849291.1	sp|P0CH33|UBQ11_ARATH	Ubiquitin family protein
Vs_4990_c0_g1_i5	1494	1037	2500.05	619.699	2.01231	NP_176362.3	sp|Q755J9|VPS27_ASHGO	Vacuolar protein sorting-associated protein 27
Vs_2540_c0_g1_i2	1494	1425	2500.05	851.563	1.55377	NP_189086.1	sp|Q6STH5|HF101_ARATH	Iron-sulfur cluster carrier protein
Vs_2199_c0_g2_i11	1493	12470	2498.38	7451.93	-1.57662	NP_180178.1	sp|O49954|GCSP_SOLTU	Glycine dehydrogenase (decarboxylating), mitochondrial
Vs_8891_c0_g1_i1	1491	865	2495.03	516.914	2.27106			NA
Vs_10640_c0_g1_i3	1490	2623	2493.36	1567.47	0.669646	NP_564556.1	sp|Q852U6|RHY1A_ARATH	RING/U-box superfamily protein
Vs_4483_c0_g1_i3	1488	510	2490.01	304.77	3.03035	NP_563716.3	sp|Q5F259|AN13B_MOUSE	Ankyrin repeat family protein
Vs_5008_c0_g1_i1	1488	534	2490.01	319.112	2.96401	NP_177814.1	sp|Q39117|TGT2_ARATH	Trihelix transcription factor GT-2
Vs_3220_c0_g1_i2	1486	3260	2486.66	1948.14	0.352114	NP_851024.1	sp|Q8L611|SC31B_ARATH	transducin family protein / WD-40 repeat family protein
Vs_10152_c0_g1_i1	1483	2125	2481.64	1269.88	0.966607	NP_565538.1	sp|Q8S8F8|GEM_ARATH	GRAM domain family protein
Vs_19193_c0_g1_i1	1482	2223	2479.97	1328.44	0.900589	NP_174013.1	sp|Q9SPB3|RL10_VITRI	Ribosomal protein L16p/L10e family protein
Vs_10612_c0_g1_i11	1481	213	2478.29	127.286	4.28319	NP_199360.1		transmembrane protein, putative (DUF594)
Vs_6310_c0_g1_i1	1478	789	2473.27	471.497	2.3911	NP_001324142.1	sp|Q7F2E4|CSB_ORYSJ	DNA repair and recombination protein RAD26
Vs_2023_c0_g1_i2	1478	2645	2473.27	1580.62	0.64593	NP_563687.1	sp|Q9LR64|PB27A_ARATH	Photosystem II lipoprotein Psb27
Vs_2831_c2_g1_i1	1476	197	2469.93	117.725	4.39097			NA
Vs_7012_c0_g1_i1	1475	1845	2468.25	1102.55	1.16265	NP_174541.1	sp|Q39204|MYC2_ARATH	Transcription factor MYC4
Vs_5120_c0_g1_i2	1474	4976	2466.58	2973.6	-0.269698	NP_200595.2	sp|Q84PB3|IF4G1_ORYSJ	MIF4G domain-containing protein / MA3 domain-containing protein
Vs_1803_c0_g1_i1	1473	802	2464.91	479.266	2.36263	NP_564585.1	sp|Q6H7P8|SAP4_ORYSJ	Zinc finger A20 and AN1 domain-containing stress-associated protein 8
Vs_11307_c0_g1_i6	1470	412	2459.89	246.206	3.32065	NP_188565.1		aminopeptidase (DUF3754)
Vs_348_c0_g1_i11	1469	11	2458.21	6.57347	8.54652		sp|P37220|ASR3_SOLLC	Abscisic stress-ripening protein 3
Vs_49_c0_g1_i1	1469	1375	2458.21	821.684	1.58095	NP_176940.1	sp|P80470|PSBY_SPIOL	Photosystem II core complex proteins psbY, chloroplastic
Vs_7761_c0_g1_i1	1468	109	2456.54	65.1371	5.23698	NP_201231.1	sp|Q9FE06|EXOL2_ARATH	Protein EXORDIUM-like 1
Vs_1167_c0_g1_i2	1468	4028	2456.54	2407.09	0.0293405	NP_564828.1	sp|Q8S920|UBC5A_ORYSJ	Ubiquitin-conjugating enzyme E2 8
Vs_1015_c0_g1_i2	1467	2080	2454.87	1242.98	0.981837	NP_172491.1	sp|Q94JX5|WLIM1_ARATH	LIM domain-containing protein WLIM2a
Vs_5098_c0_g1_i1	1467	5811	2454.87	3472.59	-0.500365	NP_189997.1	sp|Q04960|DNJH_CUCSA	DnaJ protein homolog 2
Vs_589_c0_g1_i9	1465	482	2451.52	288.038	3.08934			NA
Vs_8866_c0_g1_i1	1464	2751	2449.85	1643.97	0.575511		sp|Q8H7F6|GRS16_ARATH	Bifunctional monothiol glutaredoxin-S16, chloroplastic
Vs_2614_c0_g1_i1	1462	1136	2446.5	678.86	1.84953		sp|Q922H9|ZN330_MOUSE	Zinc finger protein 330
Vs_807_c0_g1_i3	1461	5296	2444.83	3164.83	-0.372395	NP_001119216.1	sp|Q9LXV3|DIT1_ARATH	Putative malate transporter YflS
Vs_2285_c0_g1_i1	1461	5133	2444.83	3067.42	-0.327294	NP_190638.1	sp|Q9SCQ7|AN32_ARATH	Leucine-rich repeat (LRR) family protein
Vs_12838_c0_g2_i1	1460	894	2443.15	534.244	2.19317	NP_180450.2	sp|Q94B55|XB31_ARATH	hypothetical protein AT2G28840
Vs_976_c0_g1_i11	1459	6569	2441.48	3925.56	-0.685141	NP_193156.2		Pentatricopeptide repeat (PPR) superfamily protein
Vs_63_c0_g1_i4	1458	332	2439.81	198.399	3.62028	NP_177958.1	sp|Q8L7C9|GSTUK_ARATH	Probable glutathione S-transferase parC
Vs_1219_c0_g1_i1	1456	1998	2436.46	1193.98	1.02901	NP_567290.1		Octicosapeptide/Phox/Bem1p family protein
Vs_2934_c0_g1_i13	1454	837	2433.11	500.181	2.28228	NP_199196.1	sp|P24805|TSJT1_TOBAC	Stem-specific protein TSJT1
Vs_702_c0_g1_i2	1454	3023	2433.11	1806.51	0.429598	NP_567531.1	sp|P82413|RK19_SPIOL	Ribosomal protein L19 family protein
Vs_156_c0_g1_i7	1453	5192	2431.44	3102.68	-0.351703			NA
Vs_78_c0_g1_i1	1452	4352	2429.77	2600.7	-0.0980849	NP_199894.1	sp|Q9XGY4|TIM8_ARATH	translocase inner membrane subunit 8
Vs_2097_c0_g1_i5	1450	9514	2426.42	5685.46	-1.22845	NP_180557.1	sp|Q8LDP4|CP19D_ARATH	Peptidyl-prolyl cis-trans isomerase 7
Vs_528_c0_g1_i2	1449	3	2424.75	1.79277	10.4006	NP_974011.1		hypothetical protein AT1G52855
Vs_4522_c0_g1_i2	1449	911	2424.75	544.403	2.15508	NP_189598.1	sp|Q94F39|AFP3_ARATH	Ninja-family protein 7
Vs_83_c0_g1_i13	1449	1888	2424.75	1128.25	1.10375	NP_189151.2	sp|O94260|G3BP_SCHPO	Putative G3BP-like protein
Vs_3374_c0_g1_i1	1449	2730	2424.75	1631.42	0.571709	NP_190931.2		hypothetical protein AT3G53630
Vs_646_c0_g3_i1	1448	123	2423.07	73.5034	5.04286			NA
Vs_1175_c0_g1_i3	1448	519	2423.07	310.148	2.9658			NA
Vs_522_c0_g1_i2	1448	2427	2423.07	1450.35	0.740439	NP_566030.1	sp|O22160|TL15A_ARATH	Tetratricopeptide repeat (TPR)-like superfamily protein
Vs_1310_c0_g1_i3	1447	629	2421.4	375.883	2.68748	NP_566426.2	sp|P24626|CHI3_ORYSJ	Chitinase 3
Vs_1169_c0_g1_i3	1447	3617	2421.4	2161.48	0.163823	NP_193187.3	sp|A7XN92|CFM3_MAIZE	CRM-domain containing factor CFM3, chloroplastic/mitochondrial
Vs_791_c0_g2_i1	1446	2539	2419.73	1517.28	0.673359	NP_849634.1	sp|Q2QZ86|ACLA2_ORYSJ	ATP-citrate synthase alpha chain protein 2
Vs_1989_c0_g1_i2	1446	5116	2419.73	3057.26	-0.337396	NP_567663.1	sp|Q5ZLF0|F10A1_CHICK	HSP70-interacting protein 1
Vs_2852_c0_g1_i1	1446	4530	2419.73	2707.08	-0.161891	NP_178124.2	sp|Q9SSD2|PRP8A_ARATH	Pre-mRNA-splicing factor 8 homolog
Vs_205_c0_g1_i3	1445	48	2418.05	28.6842	6.39739			NA
Vs_5414_c0_g1_i4	1444	85	2416.38	50.795	5.57199	NP_180926.1	sp|P93006|P2C27_ARATH	Protein phosphatase 2C family protein
Vs_2576_c0_g1_i3	1443	1227	2414.71	733.241	1.71949	NP_565919.1	sp|O04197|COI1_ARATH	RNI-like superfamily protein
Vs_2577_c0_g1_i1	1443	3968	2414.71	2371.23	0.0262114	NP_190374.4	sp|Q70EK8|UBP53_HUMAN	Ubiquitin carboxyl-terminal hydrolase-related protein
Vs_815_c0_g1_i3	1442	5652	2413.03	3377.57	-0.485138	NP_974758.1	sp|Q9FIB6|PS12A_ARATH	26S proteasome regulatory subunit, putative (RPN5)
Vs_1097_c0_g1_i5	1441	1581	2411.36	944.787	1.35178	NP_177361.1	sp|Q56Z59|PATL3_ARATH	Sec14p-like phosphatidylinositol transfer family protein
Vs_2970_c0_g1_i1	1440	903	2409.69	539.622	2.15882	NP_191358.1		hypothetical protein AT3G57990
Vs_1796_c0_g1_i1	1439	1128	2408.01	674.08	1.83685	NP_565703.1	sp|O04336|WRK21_ARATH	WRKY DNA-binding protein 21
Vs_2039_c0_g2_i1	1435	997	2401.32	595.796	2.01094			NA
Vs_555_c0_g1_i4	1434	347	2399.65	207.363	3.53258	NP_566881.1	sp|Q9V6U9|MECR_DROME	Polyketide synthase, enoylreductase family protein
Vs_4247_c0_g1_i1	1434	398	2399.65	237.84	3.33475	NP_198552.1		LOW protein: ammonium transporter 1-like protein
Vs_1033_c0_g2_i3	1434	1199	2399.65	716.508	1.74376			NA
Vs_5138_c0_g1_i3	1434	1652	2399.65	987.216	1.28138	NP_001119179.1	sp|Q93008|USP9X_HUMAN	ubiquitin-specific protease 12
Vs_114_c2_g1_i5	1434	4193	2399.65	2505.69	-0.0623856	NP_187874.2	sp|Q941Q3|C3H37_ARATH	Zinc finger CCCH domain-containing protein 63
Vs_2280_c0_g1_i1	1432	1578	2396.3	942.994	1.34549	NP_850669.2		protein SUO
Vs_1003_c0_g1_i1	1431	2299	2394.63	1373.86	0.801569	NP_973876.1	sp|Q83CY8|BCP_COXBU	Thioredoxin superfamily protein
Vs_18905_c0_g1_i3	1430	2561	2392.95	1530.42	0.64486	NP_191666.2	sp|Q5VRJ8|PX115_ORYSJ	Peroxisomal membrane protein 11D
Vs_4858_c0_g1_i20	1429	1243	2391.28	742.802	1.68673	NP_191139.1	sp|P46285|S17P_WHEAT	sedoheptulose-bisphosphatase
Vs_86_c0_g2_i3	1428	9523	2389.6	5690.83	-1.25187	NP_176291.1	sp|P07839|FER_CHLRE	Ferredoxin
Vs_8272_c0_g1_i2	1428	7514	2389.6	4490.28	-0.910033	NP_197069.1	sp|O04300|RGP1_PEA	reversibly glycosylated polypeptide 2
Vs_63_c1_g1_i6	1427	447	2387.93	267.122	3.16019	NP_565178.1	sp|Q9ZRW8|GSTUJ_ARATH	Probable glutathione S-transferase parC
Vs_6267_c0_g2_i3	1427	9249	2387.93	5527.09	-1.21076	NP_187506.1	sp|Q9XF88|CB4B_ARATH	light harvesting complex photosystem II
Vs_422_c0_g1_i12	1424	1089	2382.91	650.774	1.8725	NP_568011.1	sp|Q8W034|RNP1_ARATH	Uncharacterized RNA-binding protein C660.15
Vs_888_c1_g1_i2	1424	1897	2382.91	1133.63	1.07178			NA
Vs_2905_c0_g1_i1	1421	2444	2377.89	1460.51	0.703214	NP_851115.1	sp|P35131|UBC8_ARATH	Ubiquitin-conjugating enzyme E2 8
Vs_3910_c0_g1_i1	1420	389	2376.22	232.462	3.3536	NP_186924.1	sp|Q9M8R7|P2C33_ARATH	Protein phosphatase 2C family protein
Vs_3484_c0_g1_i7	1419	7298	2374.54	4361.2	-0.877074	NP_175274.1	sp|Q7XSA2|AGO1B_ORYSJ	Stabilizer of iron transporter SufD / Polynucleotidyl transferase
Vs_6371_c0_g1_i1	1418	530	2372.87	316.722	2.90534	NP_201421.1		armadillo repeat only 2
Vs_10895_c0_g1_i3	1418	2159	2372.87	1290.19	0.879046	NP_191908.1	sp|Q9LY66|RK1_ARATH	Ribosomal protein L1p/L10e family
Vs_3082_c0_g1_i4	1416	1684	2369.52	1006.34	1.23548	NP_974832.1	sp|Q7XTV7|HIP1_ORYSJ	RING/U-box superfamily protein
Vs_18175_c0_g2_i2	1415	851	2367.85	508.548	2.21912			NA
Vs_3254_c0_g1_i1	1415	4107	2367.85	2454.3	-0.0517307	NP_568051.1	sp|Q8W4S4|VHAA3_ARATH	V-type proton ATPase 116 kDa subunit a isoform 1
Vs_2363_c0_g1_i1	1414	95	2366.18	56.7709	5.38124			NA
Vs_982_c1_g1_i5	1414	426	2366.18	254.573	3.2164	NP_974516.4	sp|P0CH32|UBQ4_ARATH	Polyubiquitin 4
Vs_9514_c1_g1_i3	1414	546	2366.18	326.283	2.85836	NP_181978.1	sp|O64884|OFT20_ARATH	O-fucosyltransferase family protein
Vs_6554_c0_g1_i3	1411	2817	2361.16	1683.41	0.48811	NP_568129.1	sp|Q8GW20|Y5390_ARATH	Uncharacterized protein At5g03900, chloroplastic
Vs_4011_c0_g1_i1	1408	355	2356.14	212.144	3.4733	NP_850860.1	sp|Q03509|CALM6_ARATH	Calmodulin-2
Vs_1102_c0_g1_i1	1407	564	2354.46	337.04	2.8044	NP_199381.1	sp|B4FFK9|OBP2A_MAIZE	Oil body-associated protein 2A
Vs_1080_c0_g2_i1	1406	1661	2352.79	992.594	1.2451	NP_568531.1	sp|Q9FKH6|B561P_ARATH	Cytochrome b561 and DOMON domain-containing protein At4g17280
Vs_13631_c0_g1_i1	1405	5729	2351.12	3423.58	-0.542161	NP_568102.1	sp|A2RVM0|TIC32_ARATH	Short-chain dehydrogenase TIC 32, chloroplastic
Vs_823_c0_g1_i1	1401	123	2344.42	73.5034	4.99526			NA
Vs_3786_c0_g1_i2	1401	1406	2344.42	840.209	1.48041	NP_196135.1	sp|Q9FHK7|Y5516_ARATH	Probable inactive receptor kinase At2g26730
Vs_5238_c0_g1_i4	1399	1447	2341.08	864.71	1.43688	NP_001189775.1	sp|Q8VY21|TLP3_ARATH	Tubby-like F-box protein 6

## Sheet: TableS4
Table S4. Biological process GO term enrichment analysis for the gametophyte. First column shows the name of the term and the GO identifier in parenthesis. Second column shows the GO term count for all transcripts expressed in the gametophyte. Third and fourth columns show, respectively, the observed and the expected number of GO terms in the 1000 most expressed transcripts in the gametophyte. Fi…
GO biological process term	Background	Observed	Expected	Over-representation	Fold enrichment	P-value	FDR
photosystem II repair (GO:0010206)	13	5	0.27	+	18.57	2.32e-05	0.00193
photoinhibition (GO:0010205)	11	4	0.23	+	17.56	0.000191	0.0113
negative regulation of photosynthesis, light reaction (GO:0043155)	11	4	0.23	+	17.56	0.000191	0.0114
negative regulation of photosynthesis (GO:1905156)	14	5	0.29	+	17.25	3.1e-05	0.00244
reductive pentose-phosphate cycle (GO:0019253)	14	4	0.29	+	13.8	0.000409	0.021
photosynthesis, dark reaction (GO:0019685)	15	4	0.31	+	12.88	0.00051	0.0248
photosynthesis, light harvesting (GO:0009765)	43	11	0.89	+	12.35	9.46e-09	1.43e-06
photosynthesis, light harvesting in photosystem I (GO:0009768)	24	6	0.5	+	12.07	2.66e-05	0.00218
carbon fixation (GO:0015977)	16	4	0.33	+	12.07	0.000627	0.0286
oxylipin biosynthetic process (GO:0031408)	17	4	0.35	+	11.36	0.000762	0.033
response to low light intensity stimulus (GO:0009645)	33	7	0.68	+	10.24	1.42e-05	0.00123
oxylipin metabolic process (GO:0031407)	19	4	0.39	+	10.17	0.00109	0.0466
jasmonic acid biosynthetic process (GO:0009695)	25	5	0.52	+	9.66	0.000316	0.0173
photosystem II assembly (GO:0010207)	27	5	0.56	+	8.94	0.000432	0.0218
protein repair (GO:0030091)	28	5	0.58	+	8.62	0.000501	0.0246
regulation of photosynthesis, light reaction (GO:0042548)	28	5	0.58	+	8.62	0.000501	0.0248
response to high light intensity (GO:0009644)	62	11	1.28	+	8.57	2.48e-07	3.25e-05
cytoplasmic translation (GO:0002181)	76	13	1.57	+	8.26	2.96e-08	4.25e-06
translational elongation (GO:0006414)	36	6	0.75	+	8.05	0.000191	0.0115
regulation of generation of precursor metabolites and energy (GO:0043467)	31	5	0.64	+	7.79	0.000757	0.033
photosynthetic electron transport chain (GO:0009767)	52	8	1.08	+	7.43	2.76e-05	0.00223
regulation of photosynthesis (GO:0010109)	46	7	0.95	+	7.35	9.36e-05	0.00634
sucrose metabolic process (GO:0005985)	46	7	0.95	+	7.35	9.36e-05	0.00641
photosynthesis, light reaction (GO:0019684)	139	21	2.88	+	7.3	1.37e-11	2.7e-09
photosynthesis (GO:0015979)	206	31	4.27	+	7.27	1.98e-16	9e-14
glucose metabolic process (GO:0006006)	42	6	0.87	+	6.9	0.000404	0.0209
'de novo' post-translational protein folding (GO:0051084)	47	6	0.97	+	6.16	0.000694	0.031
chaperone cofactor-dependent protein refolding (GO:0051085)	47	6	0.97	+	6.16	0.000694	0.0312
translational initiation (GO:0006413)	55	7	1.14	+	6.15	0.000255	0.0147
stomatal movement (GO:0010118)	64	8	1.33	+	6.04	0.000105	0.00677
protein complex oligomerization (GO:0051259)	56	7	1.16	+	6.04	0.000282	0.0158
chaperone-mediated protein folding (GO:0061077)	66	8	1.37	+	5.85	0.000127	0.00805
glutathione metabolic process (GO:0006749)	77	9	1.59	+	5.64	6.28e-05	0.00457
'de novo' protein folding (GO:0006458)	52	6	1.08	+	5.57	0.00112	0.0477
chlorophyll metabolic process (GO:0015994)	129	14	2.67	+	5.24	1.38e-06	0.000145
starch metabolic process (GO:0005982)	65	7	1.35	+	5.2	0.000643	0.0291
peptide biosynthetic process (GO:0043043)	533	53	11.04	+	4.8	9.41e-20	6.93e-17
translation (GO:0006412)	528	52	10.93	+	4.76	3.13e-19	2.05e-16
peptide metabolic process (GO:0006518)	640	62	13.25	+	4.68	1.98e-22	2.92e-19
oligosaccharide metabolic process (GO:0009311)	85	8	1.76	+	4.55	0.000614	0.0283
response to reactive oxygen species (GO:0000302)	161	15	3.33	+	4.5	3.36e-06	0.00033
amide biosynthetic process (GO:0043604)	593	55	12.28	+	4.48	3.38e-19	1.99e-16
cellular glucan metabolic process (GO:0006073)	201	18	4.16	+	4.32	6.13e-07	7.37e-05
cellular amide metabolic process (GO:0043603)	749	66	15.51	+	4.26	8.91e-22	8.75e-19
glucan metabolic process (GO:0044042)	209	18	4.33	+	4.16	1.03e-06	0.000111
protein folding (GO:0006457)	200	17	4.14	+	4.1	2.42e-06	0.000242
porphyrin-containing compound metabolic process (GO:0006778)	226	19	4.68	+	4.06	7.3e-07	8.27e-05
generation of precursor metabolites and energy (GO:0006091)	403	32	8.35	+	3.83	4.61e-10	7.76e-08
response to cold (GO:0009409)	457	36	9.46	+	3.8	4.53e-11	8.62e-09
cellular modified amino acid metabolic process (GO:0006575)	129	10	2.67	+	3.74	0.000562	0.0265
tetrapyrrole metabolic process (GO:0033013)	272	21	5.63	+	3.73	7.04e-07	8.14e-05
response to light intensity (GO:0009642)	390	30	8.08	+	3.71	3.22e-09	5e-07
cellular response to chemical stress (GO:0062197)	118	9	2.44	+	3.68	0.00117	0.0487
ribonucleoprotein complex assembly (GO:0022618)	145	11	3	+	3.66	0.000359	0.019
ribonucleoprotein complex subunit organization (GO:0071826)	148	11	3.06	+	3.59	0.000422	0.0214
response to carbohydrate (GO:0009743)	176	13	3.64	+	3.57	0.000138	0.00857
response to heat (GO:0009408)	279	19	5.78	+	3.29	1.27e-05	0.00114
cellular macromolecule biosynthetic process (GO:0034645)	934	62	19.34	+	3.21	5.36e-15	2.11e-12
response to temperature stimulus (GO:0009266)	831	54	17.21	+	3.14	7.63e-13	1.96e-10
monocarboxylic acid biosynthetic process (GO:0072330)	256	15	5.3	+	2.83	0.000469	0.0234
cellular nitrogen compound biosynthetic process (GO:0044271)	1291	74	26.73	+	2.77	1.39e-14	5.11e-12
organonitrogen compound biosynthetic process (GO:1901566)	1415	78	29.3	+	2.66	1.75e-14	6.07e-12
cellular polysaccharide metabolic process (GO:0044264)	327	18	6.77	+	2.66	0.000274	0.0155
macromolecule biosynthetic process (GO:0009059)	1267	68	26.24	+	2.59	3.88e-12	8.79e-10
carbohydrate biosynthetic process (GO:0016051)	354	19	7.33	+	2.59	0.000253	0.0148
plastid organization (GO:0009657)	335	18	6.94	+	2.59	0.00036	0.0189
response to oxidative stress (GO:0006979)	613	32	12.69	+	2.52	5.4e-06	0.000522
cellular carbohydrate metabolic process (GO:0044262)	460	24	9.53	+	2.52	6.24e-05	0.00459
pollen development (GO:0009555)	364	19	7.54	+	2.52	0.000352	0.0188
response to salt stress (GO:0009651)	618	32	12.8	+	2.5	5.91e-06	0.000562
sulfur compound metabolic process (GO:0006790)	593	30	12.28	+	2.44	1.61e-05	0.00138
developmental maturation (GO:0021700)	356	18	7.37	+	2.44	0.00115	0.0485
ribonucleoprotein complex biogenesis (GO:0022613)	442	22	9.15	+	2.4	0.000303	0.0167
protein-containing complex assembly (GO:0065003)	680	33	14.08	+	2.34	1.75e-05	0.00148
protein-containing complex organization (GO:0043933)	754	36	15.61	+	2.31	7.82e-06	0.000732
response to water deprivation (GO:0009414)	1019	48	21.1	+	2.27	3.26e-07	4.08e-05
response to acid chemical (GO:0001101)	1131	52	23.42	+	2.22	2.24e-07	3e-05
phyllome development (GO:0048827)	717	33	14.85	+	2.22	3.46e-05	0.00268
cellular catabolic process (GO:0044248)	1767	81	36.59	+	2.21	5.68e-11	1.05e-08
cellular macromolecule localization (GO:0070727)	742	34	15.36	+	2.21	4.14e-05	0.00317
response to water (GO:0009415)	1099	50	22.76	+	2.2	5.02e-07	6.17e-05
response to light stimulus (GO:0009416)	2053	93	42.51	+	2.19	2.73e-12	6.7e-10
cellular protein catabolic process (GO:0044257)	643	29	13.31	+	2.18	0.000145	0.00892
protein catabolic process (GO:0030163)	712	32	14.74	+	2.17	9.14e-05	0.00634
organonitrogen compound catabolic process (GO:1901565)	1093	49	22.63	+	2.16	9.04e-07	0.000101
establishment of protein localization (GO:0045184)	562	25	11.64	+	2.15	0.000527	0.0252
response to inorganic substance (GO:0010035)	2188	97	45.31	+	2.14	3.34e-12	7.88e-10
response to radiation (GO:0009314)	2097	93	43.42	+	2.14	1.24e-11	2.52e-09
cellular localization (GO:0051641)	1114	49	23.07	+	2.12	1.83e-06	0.000186
protein transport (GO:0015031)	550	24	11.39	+	2.11	0.000851	0.0366
monocarboxylic acid metabolic process (GO:0032787)	666	29	13.79	+	2.1	0.000299	0.0166
response to abiotic stimulus (GO:0009628)	4145	179	85.83	+	2.09	3.73e-22	4.39e-19
response to osmotic stress (GO:0006970)	902	39	18.68	+	2.09	2.83e-05	0.00225
cellular protein localization (GO:0034613)	699	30	14.47	+	2.07	0.000266	0.0152
protein localization (GO:0008104)	819	35	16.96	+	2.06	9.94e-05	0.00666
organic substance biosynthetic process (GO:1901576)	3116	132	64.52	+	2.05	3e-15	1.26e-12
cellular biosynthetic process (GO:0044249)	2854	121	59.1	+	2.05	6.3e-14	1.86e-11
carbohydrate metabolic process (GO:0005975)	1062	45	21.99	+	2.05	1.04e-05	0.000958
cellular response to oxygen-containing compound (GO:1901701)	1163	48	24.08	+	1.99	1.41e-05	0.00124
cellular response to stress (GO:0033554)	1200	49	24.85	+	1.97	1.21e-05	0.00109
catabolic process (GO:0009056)	2188	89	45.31	+	1.96	2.15e-09	3.42e-07
biosynthetic process (GO:0009058)	3319	134	68.73	+	1.95	7.65e-14	2.15e-11
gene expression (GO:0010467)	1686	68	34.91	+	1.95	2.81e-07	3.6e-05
cellular component assembly (GO:0022607)	1052	42	21.78	+	1.93	0.000102	0.00673
organic substance catabolic process (GO:1901575)	1863	74	38.58	+	1.92	1.53e-07	2.09e-05
response to oxygen-containing compound (GO:1901700)	3119	123	64.59	+	1.9	4.57e-12	9.99e-10
small molecule biosynthetic process (GO:0044283)	913	36	18.91	+	1.9	0.000368	0.0192
organonitrogen compound metabolic process (GO:1901564)	5408	205	111.98	+	1.83	3.94e-19	2.11e-16
cellular component biogenesis (GO:0044085)	1949	74	40.36	+	1.83	1.01e-06	0.000111
cellular response to chemical stimulus (GO:0070887)	2081	78	43.09	+	1.81	6.4e-07	7.55e-05
macromolecule catabolic process (GO:0009057)	1043	39	21.6	+	1.81	0.000572	0.0268
macromolecule localization (GO:0033036)	1100	41	22.78	+	1.8	0.000517	0.025
cellular protein metabolic process (GO:0044267)	3570	130	73.92	+	1.76	2.42e-10	4.33e-08
cellular nitrogen compound metabolic process (GO:0034641)	3186	114	65.97	+	1.73	1.12e-08	1.65e-06
response to chemical (GO:0042221)	5130	183	106.23	+	1.72	2.87e-14	8.91e-12
protein metabolic process (GO:0019538)	3781	135	78.29	+	1.72	3e-10	5.2e-08
carboxylic acid metabolic process (GO:0019752)	1571	56	32.53	+	1.72	0.000123	0.00788
shoot system development (GO:0048367)	1308	46	27.09	+	1.7	0.000702	0.0311
oxoacid metabolic process (GO:0043436)	2009	69	41.6	+	1.66	6.48e-05	0.00466
cellular metabolic process (GO:0044237)	9520	325	197.13	+	1.65	3.39e-27	9.98e-24
cellular response to organic substance (GO:0071310)	1582	54	32.76	+	1.65	0.000536	0.0255
response to stress (GO:0006950)	5305	180	109.85	+	1.64	5.06e-12	1.07e-09
cellular macromolecule metabolic process (GO:0044260)	4466	152	92.48	+	1.64	4.79e-10	7.84e-08
organic acid metabolic process (GO:0006082)	2149	72	44.5	+	1.62	7.9e-05	0.00561
metabolic process (GO:0008152)	10794	349	223.51	+	1.56	1.12e-25	2.2e-22
cellular component organization or biogenesis (GO:0071840)	3602	116	74.59	+	1.56	1.79e-06	0.000185
localization (GO:0051179)	2633	85	54.52	+	1.56	5.59e-05	0.00417
plant organ development (GO:0099402)	1982	64	41.04	+	1.56	0.000581	0.027
response to lipid (GO:0033993)	1953	63	40.44	+	1.56	0.000716	0.0315
nitrogen compound metabolic process (GO:0006807)	7039	226	145.76	+	1.55	3.6e-13	9.65e-11
organic substance metabolic process (GO:0071704)	9787	313	202.66	+	1.54	1.39e-20	1.17e-17
cellular component organization (GO:0016043)	2823	90	58.46	+	1.54	5.18e-05	0.00391
response to stimulus (GO:0050896)	9347	296	193.55	+	1.53	3.12e-18	1.53e-15
primary metabolic process (GO:0044238)	8104	255	167.81	+	1.52	2.52e-14	8.25e-12
small molecule metabolic process (GO:0044281)	2900	91	60.05	+	1.52	8.47e-05	0.00594
cellular process (GO:0009987)	15276	460	316.32	+	1.45	3.94e-36	2.32e-32
macromolecule metabolic process (GO:0043170)	5920	177	122.59	+	1.44	1.43e-07	2.01e-05
response to organic substance (GO:0010033)	3557	106	73.66	+	1.44	0.000152	0.00926
cellular response to stimulus (GO:0051716)	3901	115	80.78	+	1.42	0.000103	0.00676
multicellular organism development (GO:0007275)	4391	126	90.93	+	1.39	0.000137	0.0086
multicellular organismal process (GO:0032501)	4733	132	98.01	+	1.35	0.000331	0.0179

## Sheet: TableS5
Table S5. Molecular function GO term enrichment analysis for the gametophyte. First column shows the name of the term and the GO identifier in parenthesis. Second column shows the GO term count for all transcripts expressed in the gametophyte. Third and fourth columns show, respectively, the observed and the expected number of GO terms in the 1000 most expressed transcripts in the gametophyte. Fi…
GO molecular function term	Background	Observed	Expected	Over-representation	Fold enrichment	P-value	FDR
chlorophyll binding (GO:0016168)	28	6	0.58	+	10.35	5.63e-05	0.00833
translation factor activity, RNA binding (GO:0008135)	103	12	2.13	+	5.63	4.01e-06	0.000815
translation regulator activity, nucleic acid binding (GO:0090079)	105	12	2.17	+	5.52	4.8e-06	0.000919
translation regulator activity (GO:0045182)	109	12	2.26	+	5.32	6.81e-06	0.00123
structural constituent of ribosome (GO:0003735)	330	36	6.83	+	5.27	6.81e-15	5.54e-12
unfolded protein binding (GO:0051082)	114	12	2.36	+	5.08	1.03e-05	0.00168
translation initiation factor activity (GO:0003743)	77	8	1.59	+	5.02	0.000334	0.0418
structural molecule activity (GO:0005198)	443	41	9.17	+	4.47	1.49e-14	9.67e-12
mRNA binding (GO:0003729)	1007	90	20.85	+	4.32	4.92e-30	1.6e-26
ATP hydrolysis activity (GO:0016887)	255	21	5.28	+	3.98	2.64e-07	6.13e-05
copper ion binding (GO:0005507)	193	14	4	+	3.5	9.26e-05	0.0131
nucleoside-triphosphatase activity (GO:0017111)	472	34	9.77	+	3.48	1.39e-09	4.51e-07
RNA binding (GO:0003723)	1553	100	32.16	+	3.11	5e-23	5.43e-20
pyrophosphatase activity (GO:0016462)	533	34	11.04	+	3.08	2.38e-08	7.05e-06
hydrolase activity, acting on acid anhydrides, in phosphorus-containing anhydrides (GO:0016818)	543	34	11.24	+	3.02	3.64e-08	9.88e-06
hydrolase activity, acting on acid anhydrides (GO:0016817)	547	34	11.33	+	3	4.3e-08	1.08e-05
ATP-dependent activity (GO:0140657)	695	30	14.39	+	2.08	0.000249	0.0324
oxidoreductase activity (GO:0016491)	1445	55	29.92	+	1.84	2.75e-05	0.00426
nucleic acid binding (GO:0003676)	3528	133	73.06	+	1.82	1.01e-11	3.67e-09
heterocyclic compound binding (GO:1901363)	4983	175	103.18	+	1.7	6.53e-13	3.03e-10
organic cyclic compound binding (GO:0097159)	5021	176	103.97	+	1.69	5.39e-13	2.92e-10
cation binding (GO:0043169)	1667	58	34.52	+	1.68	0.000188	0.0255
metal ion binding (GO:0046872)	1641	56	33.98	+	1.65	0.000348	0.0419
protein binding (GO:0005515)	5565	187	115.24	+	1.62	3.9e-12	1.59e-09
ion binding (GO:0043167)	2726	91	56.45	+	1.61	7.93e-06	0.00136
binding (GO:0005488)	10059	329	208.29	+	1.58	3.21e-24	5.22e-21
catalytic activity (GO:0003824)	8319	227	172.26	+	1.32	1.56e-06	0.000337

## Sheet: TableS6
Table S6. Cellular component GO term enrichment analysis for the gametophyte. First column shows the name of the term and the GO identifier in parenthesis. Second column shows the GO term count for all transcripts expressed in the gametophyte. Third and fourth columns show, respectively, the observed and the expected number of GO terms in the 1000 most expressed transcripts in the gametophyte. Fi…
GO cellular component term	Background	Observed	Expected	Over-representation	Fold enrichment	P-value	FDR
photosystem II antenna complex (GO:0009783)	2	2	0.04	+	48.29	0.0024	0.0345
photosystem I (GO:0009522)	22	8	0.46	+	17.56	1.08e-07	2.19e-06
photosystem I reaction center (GO:0009538)	11	4	0.23	+	17.56	0.000191	0.00309
photosystem (GO:0009521)	64	16	1.33	+	12.07	5.43e-12	1.65e-10
stromule (GO:0010319)	39	8	0.81	+	9.91	4.28e-06	8.05e-05
photosystem II (GO:0009523)	45	9	0.93	+	9.66	1.29e-06	2.52e-05
cytosolic small ribosomal subunit (GO:0022627)	93	16	1.93	+	8.31	7e-10	1.76e-08
cytosolic large ribosomal subunit (GO:0022625)	136	23	2.82	+	8.17	1.8e-13	6.19e-12
cytosolic ribosome (GO:0022626)	294	46	6.09	+	7.56	1.96e-24	2.9e-22
plastoglobule (GO:0010287)	59	9	1.22	+	7.37	9.29e-06	0.000169
plastid thylakoid lumen (GO:0031978)	49	7	1.01	+	6.9	0.000134	0.00219
chloroplast thylakoid lumen (GO:0009543)	49	7	1.01	+	6.9	0.000134	0.00223
small ribosomal subunit (GO:0015935)	128	17	2.65	+	6.41	7.03e-09	1.58e-07
thylakoid lumen (GO:0031977)	68	9	1.41	+	6.39	2.59e-05	0.000446
chloroplast thylakoid membrane (GO:0009535)	343	45	7.1	+	6.34	3.68e-21	2.92e-19
plastid thylakoid membrane (GO:0055035)	349	45	7.23	+	6.23	6.84e-21	4.42e-19
ribosomal subunit (GO:0044391)	314	40	6.5	+	6.15	1.58e-18	8.18e-17
large ribosomal subunit (GO:0015934)	186	23	3.85	+	5.97	5.72e-11	1.52e-09
photosynthetic membrane (GO:0034357)	381	47	7.89	+	5.96	4.67e-21	3.22e-19
thylakoid membrane (GO:0042651)	376	46	7.79	+	5.91	1.68e-20	9.67e-19
ribosome (GO:0005840)	395	48	8.18	+	5.87	3.09e-21	2.67e-19
chloroplast thylakoid (GO:0009534)	441	51	9.13	+	5.58	1.22e-21	1.41e-19
plastid thylakoid (GO:0031976)	445	51	9.21	+	5.53	1.76e-21	1.82e-19
thylakoid (GO:0009579)	535	61	11.08	+	5.51	2e-25	3.44e-23
plastid membrane (GO:0042170)	479	50	9.92	+	5.04	1.68e-19	9.16e-18
chloroplast envelope (GO:0009941)	602	60	12.47	+	4.81	2.69e-22	3.48e-20
plastid envelope (GO:0009526)	851	84	17.62	+	4.77	8.58e-31	4.44e-28
plastid stroma (GO:0009532)	716	64	14.83	+	4.32	1.96e-21	1.84e-19
chloroplast stroma (GO:0009570)	704	63	14.58	+	4.32	3.91e-21	2.89e-19
SCF ubiquitin ligase complex (GO:0019005)	80	7	1.66	+	4.23	0.00197	0.0286
apoplast (GO:0048046)	298	26	6.17	+	4.21	3.33e-09	7.82e-08
plant-type cell wall (GO:0009505)	380	31	7.87	+	3.94	4.71e-10	1.22e-08
organelle envelope (GO:0031967)	1264	96	26.17	+	3.67	5.31e-27	1.1e-24
envelope (GO:0031975)	1264	96	26.17	+	3.67	5.31e-27	1.37e-24
cell junction (GO:0030054)	880	63	18.22	+	3.46	1.14e-16	4.53e-15
anchoring junction (GO:0070161)	880	63	18.22	+	3.46	1.14e-16	4.71e-15
symplast (GO:0055044)	880	63	18.22	+	3.46	1.14e-16	4.91e-15
cell-cell junction (GO:0005911)	880	63	18.22	+	3.46	1.14e-16	5.12e-15
plasmodesma (GO:0009506)	880	63	18.22	+	3.46	1.14e-16	5.35e-15
ribonucleoprotein complex (GO:1990904)	684	47	14.16	+	3.32	4.18e-12	1.31e-10
cell wall (GO:0005618)	526	35	10.89	+	3.21	5.43e-09	1.25e-07
organelle subcompartment (GO:0031984)	1109	72	22.96	+	3.14	8.12e-17	4e-15
cytosol (GO:0005829)	2668	171	55.25	+	3.1	1.18e-40	1.22e-37
external encapsulating structure (GO:0030312)	549	35	11.37	+	3.08	1.5e-08	3.3e-07
plant-type vacuole (GO:0000325)	789	49	16.34	+	3	4.18e-11	1.17e-09
peroxisome (GO:0005777)	322	18	6.67	+	2.7	0.000229	0.00359
microbody (GO:0042579)	322	18	6.67	+	2.7	0.000229	0.00365
vacuole (GO:0005773)	1047	58	21.68	+	2.68	4.57e-11	1.24e-09
membrane protein complex (GO:0098796)	609	32	12.61	+	2.54	5.08e-06	9.37e-05
nucleolus (GO:0005730)	496	26	10.27	+	2.53	2.89e-05	0.000491
non-membrane-bounded organelle (GO:0043228)	1660	80	34.37	+	2.33	7.03e-12	2.02e-10
intracellular non-membrane-bounded organelle (GO:0043232)	1660	80	34.37	+	2.33	7.03e-12	2.08e-10
organelle membrane (GO:0031090)	1534	71	31.76	+	2.24	7.16e-10	1.76e-08
Golgi apparatus (GO:0005794)	1168	52	24.19	+	2.15	6.19e-07	1.23e-05
protein-containing complex (GO:0032991)	3053	129	63.22	+	2.04	8.6e-15	3.06e-13
plastid (GO:0009536)	5411	209	112.05	+	1.87	1.15e-20	6.96e-19
cell periphery (GO:0071944)	3545	137	73.41	+	1.87	1.01e-12	3.26e-11
plasma membrane (GO:0005886)	3044	114	63.03	+	1.81	7.24e-10	1.74e-08
nuclear lumen (GO:0031981)	967	36	20.02	+	1.8	0.00123	0.0181
membrane (GO:0016020)	4943	182	102.36	+	1.78	1.9e-15	7.26e-14
chloroplast (GO:0009507)	5005	183	103.64	+	1.77	2.71e-15	1e-13
organelle lumen (GO:0043233)	1140	41	23.61	+	1.74	0.000958	0.0144
membrane-enclosed lumen (GO:0031974)	1140	41	23.61	+	1.74	0.000958	0.0146
intracellular organelle lumen (GO:0070013)	1140	41	23.61	+	1.74	0.000958	0.0148
endomembrane system (GO:0012505)	2358	84	48.83	+	1.72	1.78e-06	3.41e-05
cytoplasm (GO:0005737)	14709	435	304.58	+	1.43	5.43e-29	1.87e-26
intracellular anatomical structure (GO:0005622)	21423	510	443.61	+	1.15	5.25e-13	1.75e-11
intracellular organelle (GO:0043229)	19702	466	407.97	+	1.14	2.81e-08	6.05e-07
organelle (GO:0043226)	19751	466	408.99	+	1.14	4.57e-08	9.64e-07
intracellular membrane-bounded organelle (GO:0043231)	19487	450	403.52	+	1.12	1.27e-05	0.000227
membrane-bounded organelle (GO:0043227)	19544	450	404.7	+	1.11	2.29e-05	0.000402
cellular anatomical entity (GO:0110165)	24378	542	504.8	+	1.07	6.54e-08	1.35e-06

## Sheet: Table S7
Table S7. Top 1000 most expressed transcripts in the sporophyte. The first column shows the transcript ID. Second and third columns show the raw read count for that transcript in the gametophyte and the sporophyte, respectively. Fourth and fifth column show the normalized read counts (calculated from DESeq2 method) assigned to the transcript in gametophyte and sporophyte, respectively. Sixth and …
	Mapped read counts		Normalized counts
Transcript	Gametophyte	Sporophyte	Gametophyte	Sporophyte	logFC	Arabidopsis BLASTx	Uniprot BLASTx	Annotation
Vs_1840_c0_g3_i1	28821	1013851	48228.9	605866	-3.65103		sp|Q8TGM7|ART2_YEAST	Regulator of rDNA transcription protein 15
Vs_330_c0_g2_i1	17609	488695	29466.8	292038	-3.309			NA
Vs_11169_c0_g1_i1	13566	188030	22701.2	112365	-2.30734	NP_178792.3	sp|Q3BAI2|YCX91_PHAAO	Uncharacterized protein ycf68
Vs_35_c1_g2_i1	285	168155	476.917	100487	-7.71906		sp|P83880|AMP1_PINMO	Antimicrobial peptide 1
Vs_131_c0_g2_i1	354	153489	592.381	91723.2	-7.27462	NP_568904.1	sp|Q9LLR6|NLTP4_ARATH	Non-specific lipid-transfer protein Lac s 1
Vs_3234_c0_g1_i3	692	129532	1157.99	77406.8	-6.06277	NP_567759.1	sp|Q8RWE8|GGAP1_ARATH	GDP-L-galactose phosphorylase 1
Vs_1491_c0_g2_i1	14	127413	23.4275	76140.5	-11.6662			NA
Vs_6576_c0_g3_i2	8081	108456	13522.7	64812	-2.26088	NP_176880.1	sp|O64416|RBS_MARPA	Ribulose bisphosphate carboxylase small chain, chloroplastic
Vs_867_c0_g1_i1	25598	107141	42835.5	64026.2	-0.579855	NP_178582.1	sp|P27518|CB21_GOSHI	photosystem II light harvesting complex protein 2.2
Vs_1150_c2_g1_i1	408	76455	682.744	45688.6	-6.06434			NA
Vs_3453_c0_g1_i1	13646	71234	22835.1	42568.6	-0.898536		sp|Q5CZR5|AEP1_DANRE	Aerolysin-like protein
Vs_510_c0_g1_i1	22295	60533	37308.3	36173.8	0.0445505	NP_178025.1	sp|Q40163|PSBR_SOLLC	photosystem II subunit R
Vs_62_c0_g2_i1	2169	55152	3629.59	32958.2	-3.18276	NP_188365.1	sp|Q96552|METK2_CATRO	S-adenosylmethionine synthetase family protein
Vs_9839_c0_g1_i1	23135	49567	38713.9	29620.7	0.386249	NP_563801.1	sp|O49169|EF1A_MANES	GTP binding Elongation factor Tu family protein
Vs_1451_c0_g1_i5	957	48725	1601.44	29117.5	-4.18445	NP_565107.1	sp|M1T9X3|IRL1_GINBI	Phenylcoumaran benzylic ether reductase POP1
Vs_588_c0_g2_i2	840	47492	1405.65	28380.7	-4.3356	NP_175092.1	sp|Q9SMB4|PSBS_TOBAC	Photosystem II 22 kDa protein, chloroplastic
Vs_6576_c0_g3_i5	2091	45377	3499.06	27116.8	-2.95414	NP_176880.1	sp|O64416|RBS_MARPA	Ribulose bisphosphate carboxylase small chain, chloroplastic
Vs_4557_c0_g1_i3	16367	44908	27388.4	26836.5	0.0293696	NP_189406.1	sp|P15195|CB23_POLMU	photosystem II light harvesting complex protein 2.3
Vs_86_c0_g1_i4	3175	43432	5313.02	25954.5	-2.28838	NP_201279.1	sp|Q851L8|CESA5_ORYSJ	Probable cellulose synthase A catalytic subunit 5 [UDP-forming]
Vs_11899_c0_g1_i1	20099	42713	33633.5	25524.8	0.398001			NA
Vs_1023_c0_g1_i10	3146	42002	5264.49	25099.9	-2.25332	NP_193130.1	sp|P35007|SAHH_CATRO	S-adenosyl-L-homocysteine hydrolase
Vs_795_c0_g1_i2	38400	41749	64258.3	24948.7	1.36492	NP_192137.1	sp|Q9M111|SUS3_ARATH	sucrose synthase 3
Vs_1032_c0_g1_i5	1	41359	1.67339	24715.7	-13.8495	NP_200810.1	sp|Q0IQU1|LAC22_ORYSJ	Laccase-12
Vs_940_c0_g1_i14	0	40401	0	24143.2	-24.5251			NA
Vs_419_c1_g1_i5	22	40395	36.8146	24139.6	-9.35687	NP_683542.1		Pollen Ole e 1 allergen and extensin family protein
Vs_217_c0_g1_i2	333	40379	557.24	24130	-5.43638		sp|Q9FRX6|AS1_ANTMA	Polyphenol oxidase latent form, chloroplastic
Vs_71_c0_g1_i3	15	39858	25.1009	23818.7	-9.89008	NP_181812.1	sp|Q9S728|PDF1_ARATH	Protodermal factor 1
Vs_131_c0_g2_i2	74	38989	123.831	23299.4	-7.55576	NP_568904.1	sp|Q43017|NLTP1_PRUDU	Non-specific lipid-transfer protein 5
Vs_220_c0_g1_i3	0	35860	0	21429.5	-24.3531	NP_177396.1	sp|P09918|LOX3_PEA	Seed linoleate 9S-lipoxygenase-2
Vs_4557_c0_g1_i6	8145	34389	13629.8	20550.5	-0.592408	NP_001325794.1	sp|P15195|CB23_POLMU	photosystem II light harvesting complex protein 2.3
Vs_455_c0_g2_i4	43	34139	71.9559	20401.1	-8.1473	NP_187619.1	sp|Q6I544|GL52_ORYSJ	Spherulin-1A
Vs_419_c0_g2_i1	1227	33323	2053.25	19913.4	-3.27776			NA
Vs_644_c0_g1_i15	32530	33284	54435.5	19890.1	1.45249			NA
Vs_53_c0_g1_i3	1142	31184	1911.01	18635.2	-3.28562	NP_175423.1	sp|P33623|TBA1_ANEPH	tubulin alpha-2 chain
Vs_2479_c0_g1_i4	21	30378	35.1412	18153.5	-9.01283		sp|B3QTQ3|PAND_CHLT3	Aspartate 1-decarboxylase
Vs_12841_c0_g1_i3	0	30234	0	18067.5	-24.1069			NA
Vs_1742_c0_g1_i1	4455	29839	7454.96	17831.4	-1.25815	NP_192056.1	sp|O82598|TIP13_ARATH	tonoplast intrinsic protein 1;3
Vs_669_c0_g1_i1	10416	29762	17430.1	17785.4	-0.0291179	NP_851045.1	sp|O65282|CH20_ARATH	chaperonin 20
Vs_782_c0_g1_i1	11052	29707	18494.3	17752.6	0.0590567	NP_200411.1	sp|Q07078|HSP83_ORYSJ	Heat shock protein 81-1
Vs_2177_c1_g1_i4	34582	29594	57869.3	17685	1.71027	NP_567983.1	sp|O65493|XCP1_ARATH	xylem cysteine peptidase 1
Vs_860_c1_g1_i1	38867	29158	65039.8	17424.5	1.90021	NP_001328999.1	sp|P0CH33|UBQ11_ARATH	polyubiquitin 10
Vs_1451_c0_g1_i11	755	29041	1263.41	17354.6	-3.77992	NP_177664.4	sp|M1T9X3|IRL1_GINBI	Phenylcoumaran benzylic ether reductase POP1
Vs_1037_c0_g1_i3	0	28521	0	17043.8	-24.0227	NP_850700.1		Bifunctional inhibitor/lipid-transfer protein/seed storage 2S albumin superfamily protein
Vs_2816_c0_g1_i3	7524	28480	12590.6	17019.3	-0.434825	NP_191706.2	sp|P10708|CB12_SOLLC	photosystem I light harvesting complex protein
Vs_1194_c0_g1_i2	20270	28436	33919.7	16993	0.99718	NP_180850.2	sp|P37707|B2_DAUCA	DCD (Development and Cell Death) domain protein
Vs_96_c0_g1_i1	424	27463	709.519	16411.6	-4.53173	NP_200561.1	sp|Q8LNZ5|XTHB_PHAAN	Xyloglucan endotransglucosylase/hydrolase 2
Vs_3046_c0_g2_i1	10664	27009	17845.1	16140.3	0.144861	NP_192772.1	sp|Q9XF89|CB5_ARATH	light harvesting complex of photosystem II 5
Vs_2897_c0_g1_i5	11125	26750	18616.5	15985.5	0.219819	NP_849818.1	sp|Q9ASR1|EF2_ARATH	Ribosomal protein S5/Elongation factor G/III/V family protein
Vs_1579_c0_g1_i4	7491	26237	12535.4	15678.9	-0.32282	NP_180850.2	sp|P37707|B2_DAUCA	DCD (Development and Cell Death) domain protein
Vs_450_c0_g1_i1	6133	26017	10262.9	15547.5	-0.599238	NP_175633.1	sp|O65101|PSAH_MAIZE	photosystem I subunit H2
Vs_7421_c0_g1_i2	1130	25442	1890.93	15203.8	-3.00726	NP_200987.1	sp|Q39817|CALX_SOYBN	Calnexin homolog
Vs_128_c0_g1_i1	900	25099	1506.05	14998.9	-3.31601	NP_178582.1	sp|Q9S7J7|CB22_ARATH	photosystem II light harvesting complex protein 2.2
Vs_730_c0_g1_i2	3188	23983	5334.78	14332	-1.42574	NP_176242.1	sp|Q6ZA27|BURPC_ORYSJ	Polygalacturonase non-catalytic subunit AroGP2
Vs_563_c0_g1_i2	8117	23947	13582.9	14310.4	-0.0752742	NP_172533.2	sp|Q06396|ARF1_ORYSJ	ADP-ribosylation factor
Vs_8483_c0_g1_i1	25	23675	41.8348	14147.9	-8.40163			NA
Vs_820_c0_g1_i1	6563	23489	10982.5	14036.8	-0.354006	NP_196351.1	sp|Q39817|CALX_SOYBN	Calreticulin family protein
Vs_1350_c0_g1_i5	4383	22883	7334.48	13674.6	-0.898733	NP_194568.1	sp|P12857|ADT2_MAIZE	ADP/ATP carrier 3
Vs_739_c0_g1_i2	2113	22718	3535.88	13576	-1.94092	NP_974606.1	sp|P35016|ENPL_CATRO	Endoplasmin homolog
Vs_1114_c0_g1_i5	470	22584	786.495	13495.9	-4.10094	NP_196897.1	sp|Q9MBB1|CHSY_EQUAR	Chalcone synthase
Vs_726_c0_g1_i2	1241	22138	2076.68	13229.4	-2.6714	NP_195996.1	sp|Q9LZR3|CSLA9_ARATH	Probable glucomannan 4-beta-mannosyltransferase 9
Vs_902_c0_g2_i1	13269	21976	22204.2	13132.6	0.757683	NP_178002.2		hypothetical protein AT1G78810
Vs_1560_c1_g1_i1	8368	21860	14003	13063.3	0.100214	NP_974317.1	sp|Q9LKA4|UBA2C_ARATH	UBP1-associated proteins 1C
Vs_449_c0_g1_i7	4594	21470	7687.57	12830.2	-0.738947	NP_568049.1	sp|Q40677|ALFP_ORYSJ	fructose-bisphosphate aldolase 2
Vs_1511_c0_g1_i5	11174	21262	18698.5	12705.9	0.557421	NP_171812.1	sp|P32869|PSAD_CUCSA	photosystem I subunit D-2
Vs_53_c0_g2_i1	4901	21223	8201.3	12682.6	-0.628928	NP_175423.1	sp|P33629|TBA_PRUDU	tubulin alpha-2 chain
Vs_4388_c0_g1_i5	7882	21200	13189.7	12668.9	0.0581216	NP_849811.1	sp|P21240|CPNB1_ARATH	Chaperonin 60 subunit beta 3, chloroplastic
Vs_2479_c0_g1_i3	240	21145	401.614	12636	-4.97558		sp|B3QTQ3|PAND_CHLT3	Aspartate 1-decarboxylase
Vs_131_c0_g1_i2	2394	21127	4006.1	12625.2	-1.65604	NP_001321059.1	sp|Q9LPW0|G3PA2_ARATH	Glyceraldehyde-3-phosphate dehydrogenase A, chloroplastic
Vs_1203_c0_g1_i1	13329	20523	22304.7	12264.3	0.862879	NP_190331.3	sp|P27521|CA4_ARATH	light-harvesting chlorophyll-protein complex I subunit A4
Vs_488_c0_g1_i1	1848	20482	3092.43	12239.8	-1.98477	NP_851119.1	sp|Q03684|BIP4_TOBAC	Luminal-binding protein 3
Vs_756_c0_g1_i1	4310	20357	7212.32	12165.1	-0.754213	NP_191253.1	sp|Q945B7|CRD1_EUPES	Magnesium-protoporphyrin IX monomethyl ester [oxidative] cyclase, chloroplastic
Vs_292_c0_g1_i7	11701	20048	19580.4	11980.5	0.708726	NP_197474.1	sp|Q8VYZ3|PME53_ARATH	Probable pectinesterase 8
Vs_7922_c0_g1_i1	7321	19914	12250.9	11900.4	0.0418818	NP_198403.1	sp|Q9FJA6|RS33_ARATH	Ribosomal protein S3 family protein
Vs_644_c0_g1_i8	1159	19665	1939.46	11751.6	-2.59912			NA
Vs_94_c1_g1_i3	4792	19656	8018.9	11746.2	-0.550718	NP_563801.1	sp|O49169|EF1A_MANES	GTP binding Elongation factor Tu family protein
Vs_3011_c1_g1_i1	2904	19520	4859.53	11664.9	-1.26329	NP_200238.1	sp|P27489|CB23_SOLLC	light-harvesting chlorophyll B-binding protein 3
Vs_1011_c0_g1_i10	24	19252	40.1614	11504.8	-8.16217			NA
Vs_749_c0_g2_i2	372	19022	622.502	11367.3	-4.19067	NP_568960.1	sp|Q40665|TBB3_ORYSJ	Tubulin beta-5 chain
Vs_326_c0_g1_i13	2839	18991	4750.76	11348.8	-1.25631	NP_173021.1	sp|P21616|AVP_VIGRR	Pyrophosphate-energized vacuolar membrane proton pump
Vs_5422_c0_g1_i4	4660	18851	7798.01	11265.1	-0.530687	NP_193769.1	sp|Q43467|EFTU1_SOYBN	RAB GTPase homolog E1B
Vs_1435_c1_g1_i5	12534	18776	20974.3	11220.3	0.902509	NP_193016.1	sp|P23993|PSAL_HORVU	photosystem I subunit l
Vs_1572_c0_g2_i1	8579	18502	14356	11056.6	0.376752	NP_178582.1	sp|P20866|CB2_PHYPA	photosystem II light harvesting complex protein 2.2
Vs_5355_c0_g2_i5	1	18386	1.67339	10987.3	-12.6799			NA
Vs_3776_c0_g1_i1	6321	18054	10577.5	10788.9	-0.0285416	NP_001031390.1	sp|P46301|RS25_SOLLC	Ribosomal protein S25 family protein
Vs_13984_c1_g1_i4	0	17903	0	10698.6	-23.3509			NA
Vs_11808_c0_g1_i1	644	17874	1077.66	10681.3	-3.3091		sp|Q08655|ASR1_SOLLC	Abscisic stress-ripening protein 2
Vs_4012_c0_g1_i8	24	17632	40.1614	10536.7	-8.03536	NP_568904.1	sp|Q9M5X7|NLTP_MALDO	Non-specific lipid-transfer protein
Vs_33770_c0_g1_i1	30	17604	50.2018	10519.9	-7.71114	NP_195235.1	sp|O48560|CATA3_SOYBN	Catalase-3
Vs_1523_c0_g1_i1	6109	17231	10222.8	10297	-0.0104461	NP_176458.1	sp|Q39044|VPEB_ARATH	Vacuolar-processing enzyme
Vs_444_c0_g1_i1	1162	17146	1944.48	10246.2	-2.39764	NP_175900.1	sp|P38415|LOXA_SOLLC	Seed linoleate 9S-lipoxygenase-3
Vs_59_c0_g1_i1	8166	17115	13664.9	10227.7	0.417992			NA
Vs_414_c0_g1_i5	2016	16885	3373.56	10090.3	-1.58062	NP_199079.1	sp|K4BV52|AOS1_SOLLC	Allene oxide synthase 1, chloroplastic
Vs_4901_c0_g2_i1	5981	16760	10008.6	10015.6	-0.00101135	NP_192132.1	sp|P49693|RL193_ARATH	Ribosomal protein L19e family protein
Vs_1191_c0_g2_i1	31	16678	51.8752	9966.58	-7.58588	NP_189528.1	sp|Q9LJX0|AB19B_ARATH	ATP binding cassette subfamily B19
Vs_4924_c0_g2_i3	1605	16635	2685.8	9940.88	-1.88802	NP_974782.1	sp|P42737|BCA2_ARATH	carbonic anhydrase 2
Vs_24768_c0_g1_i1	2646	16573	4427.8	9903.83	-1.1614	NP_181359.1	sp|D4N501|DIOX2_PAPSO	S-norcoclaurine synthase 1
Vs_375_c0_g1_i3	13581	16474	22726.3	9844.67	1.20695	NP_180193.1	sp|Q570B4|KCS10_ARATH	3-ketoacyl-CoA synthase 11
Vs_943_c0_g1_i1	7969	16428	13335.3	9817.18	0.441866	NP_172655.1	sp|O65390|APA1_ARATH	Aspartic proteinase A1
Vs_337_c0_g2_i2	229	16426	383.207	9815.99	-4.67893		sp|P43309|PPO_MALDO	Polyphenol oxidase latent form, chloroplastic
Vs_1457_c1_g1_i1	6166	16410	10318.1	9806.42	0.0733837	NP_196598.1	sp|Q9M3V8|RS6_ASPOF	Ribosomal protein S6e
Vs_242_c0_g1_i10	6376	16126	10669.6	9636.71	0.146887		sp|Q53JF7|ASR5_ORYSJ	Abscisic stress-ripening protein 5
Vs_6827_c0_g1_i2	3849	16032	6440.89	9580.54	-0.572847	NP_176347.1	sp|P27522|CB13_SOLLC	PSI type III chlorophyll a/b-binding protein
Vs_928_c0_g2_i2	1627	15925	2722.61	9516.59	-1.80545	NP_194967.1	sp|Q6AT26|CESA1_ORYSJ	Probable cellulose synthase A catalytic subunit 5 [UDP-forming]
Vs_1572_c0_g2_i3	2788	15824	4665.42	9456.24	-1.01926	NP_178582.1	sp|P20866|CB2_PHYPA	photosystem II light harvesting complex protein 2.2
Vs_2325_c0_g1_i1	2592	15746	4337.43	9409.63	-1.1173	NP_187574.1	sp|Q9SF40|RL4A_ARATH	Ribosomal protein L4/L1 family
Vs_20_c0_g1_i12	0	15585	0	9313.41	-23.1509			NA
Vs_247_c0_g1_i1	5339	15086	8934.24	9015.22	-0.0130167	NP_180367.1	sp|P08823|RUBA_WHEAT	RuBisCO large subunit-binding protein subunit alpha, chloroplastic (Fragment)
Vs_1088_c0_g1_i2	4111	14895	6879.32	8901.08	-0.371715	NP_197839.1	sp|P52855|RLA1_MAIZE	60S acidic ribosomal protein P1-2
Vs_1491_c0_g1_i3	371	14886	620.829	8895.7	-3.84084	NP_193611.1	sp|Q9SN38|RLP51_ARATH	receptor like protein 51
Vs_1408_c0_g1_i1	3585	14805	5999.11	8847.3	-0.560487	NP_187724.2	sp|Q2QYW2|CLH2_ORYSJ	Clathrin, heavy chain
Vs_59_c0_g2_i1	2054	14797	3437.15	8842.51	-1.36324			NA
Vs_3387_c0_g1_i3	8167	14713	13666.6	8792.32	0.636339	NP_181591.1	sp|P49206|RS261_ARATH	Ribosomal protein S26e family protein
Vs_242_c0_g1_i2	3679	14713	6156.41	8792.32	-0.514154		sp|Q53JF7|ASR5_ORYSJ	Abscisic stress-ripening protein 5
Vs_1634_c0_g1_i3	3017	14705	5048.63	8787.54	-0.799568	NP_563852.1	sp|P35493|PMGI_RICCO	Phosphoglycerate mutase, 2,3-bisphosphoglycerate-independent
Vs_3331_c0_g1_i6	528	14592	883.551	8720.01	-3.30294	NP_172076.1	sp|Q9MA41|CTL1_ARATH	Endochitinase B
Vs_960_c0_g1_i3	1	14552	1.67339	8696.11	-12.3425	NP_178409.2	sp|O80622|EXP15_ARATH	Expansin-A15
Vs_1114_c0_g1_i14	1016	14521	1700.17	8677.58	-2.35162	NP_196897.1	sp|Q9MBB1|CHSY_EQUAR	Chalcone synthase
Vs_1276_c0_g1_i5	4829	14455	8080.81	8638.14	-0.09622	NP_850017.1	sp|Q03878|GRP1_DAUCA	Glycine-rich RNA-binding, abscisic acid-inducible protein
Vs_4387_c0_g1_i1	3946	14397	6603.21	8603.48	-0.381753	NP_188862.1	sp|Q8LCL3|RL272_ARATH	Ribosomal L27e protein family
Vs_8483_c0_g1_i3	1	14310	1.67339	8551.49	-12.3183			NA
Vs_6827_c0_g1_i7	2500	14161	4183.48	8462.45	-1.01637	NP_176347.1	sp|P27522|CB13_SOLLC	PSI type III chlorophyll a/b-binding protein
Vs_2093_c0_g1_i2	3394	14161	5679.49	8462.45	-0.575312	NP_565913.1	sp|Q7X9A0|RCA1_LARTR	rubisco activase
Vs_897_c0_g1_i6	1075	14146	1798.9	8453.48	-2.23243	NP_177947.3	sp|Q9D2H9|DAAF1_MOUSE	Outer arm dynein light chain 1 protein
Vs_2919_c0_g1_i3	1690	14051	2828.03	8396.71	-1.57003	NP_200732.2	sp|Q08069|RS8_MAIZE	Ribosomal protein S8e family protein
Vs_1487_c0_g2_i2	2121	14000	3549.27	8366.24	-1.23706	NP_192772.1	sp|Q9XF89|CB5_ARATH	light harvesting complex of photosystem II 5
Vs_322_c0_g1_i4	11318	13997	18939.5	8364.44	1.17905	NP_188286.1	sp|Q9ZSW9|TCTP_HEVBR	Translationally-controlled tumor protein homolog
Vs_1225_c0_g1_i6	7055	13955	11805.8	8339.35	0.501488	NP_567103.1	sp|Q43848|TKTC_SOLTU	Transketolase-2, chloroplastic
Vs_1051_c0_g1_i1	5736	13952	9598.58	8337.55	0.203197	NP_974782.1	sp|P46512|CAH1_FLALI	Carbonic anhydrase, chloroplastic
Vs_1626_c0_g1_i1	110	13878	184.073	8293.33	-5.49359	NP_195937.1	sp|Q8LEJ6|FLA11_ARATH	FASCICLIN-like arabinogalactan-protein 11
Vs_2744_c0_g1_i1	9412	13830	15750	8264.65	0.930324	NP_177217.1	sp|P49637|R27A3_ARATH	Ribosomal protein L18e/L15 superfamily protein
Vs_1247_c0_g1_i1	784	13764	1311.94	8225.21	-2.64835	NP_566516.1		fiber (DUF1218)
Vs_4333_c0_g1_i1	1055	13697	1765.43	8185.17	-2.21299	NP_174566.1	sp|O82627|SSG1_ANTMA	UDP-Glycosyltransferase superfamily protein
Vs_126_c0_g1_i2	1939	13679	3244.71	8174.41	-1.33303	NP_563707.1	sp|P49690|RL23_ARATH	Ribosomal protein L14p/L23e family protein
Vs_5355_c0_g2_i3	0	13595	0	8124.21	-22.9538			NA
Vs_11788_c0_g1_i1	3937	13538	6588.15	8090.15	-0.296294	NP_179564.1	sp|O65071|RL31_PICMA	Ribosomal protein L31e family protein
Vs_6468_c1_g1_i1	3719	13508	6223.35	8072.22	-0.375275	NP_190864.1	sp|Q7F8S5|PR2E2_ORYSJ	Thioredoxin superfamily protein
Vs_237_c0_g1_i1	921	13489	1541.19	8060.87	-2.38689	NP_179709.1	sp|O49886|CYPH_LUPLU	Peptidyl-prolyl cis-trans isomerase
Vs_2199_c0_g2_i3	1306	13408	2185.45	8012.46	-1.87431	NP_177392.1	sp|Q28EW0|TM87A_XENTR	Transmembrane protein 87A
Vs_412_c0_g1_i2	520	13308	870.164	7952.71	-3.19208	NP_173978.1	sp|Q339X2|BGL34_ORYSJ	Beta-glucosidase 34
Vs_459_c0_g1_i1	2740	13300	4585.1	7947.92	-0.793626	NP_173034.1	sp|P27524|CB4A_SOLLC	light harvesting complex photosystem II subunit 6
Vs_4012_c0_g1_i6	596	13295	997.342	7944.94	-2.99387	NP_568904.1	sp|Q9M5X7|NLTP_MALDO	Non-specific lipid-transfer protein 1
Vs_546_c0_g1_i2	449	13208	751.353	7892.95	-3.393			NA
Vs_7160_c0_g1_i2	4131	13068	6912.79	7809.28	-0.175923	NP_849499.1	sp|Q9SAR5|AKR2A_ARATH	Poly [ADP-ribose] polymerase tankyrase-1
Vs_710_c0_g1_i2	34	13067	56.8954	7808.69	-7.1006	NP_849868.1	sp|Q40636|EXPA2_ORYSJ	Expansin-A4
Vs_164_c0_g2_i1	360	13065	602.421	7807.49	-3.69601	NP_173657.1	sp|P27608|AROF_TOBAC	Phospho-2-dehydro-3-deoxyheptonate aldolase 1, chloroplastic
Vs_586_c0_g1_i2	1	12955	1.67339	7741.76	-12.1748	NP_567409.1	sp|Q944R1|PLY15_ARATH	Probable pectate lyase 22
Vs_14282_c0_g1_i1	3910	12950	6542.97	7738.77	-0.242159	NP_563813.2	sp|B7F845|R10A_ORYSJ	Ribosomal protein L1p/L10e family
Vs_1756_c0_g1_i1	6725	12914	11253.6	7717.26	0.544222	NP_181187.1	sp|Q9SJQ9|ALFC6_ARATH	Fructose-bisphosphate aldolase 5, cytosolic
Vs_848_c0_g1_i2	2	12905	3.34679	7711.88	-11.1697			NA
Vs_4428_c0_g1_i4	4304	12903	7202.28	7710.68	-0.0984044			NA
Vs_0_c0_g1_i8	25	12792	41.8348	7644.35	-7.51351			NA
Vs_848_c0_g1_i1	2	12790	3.34679	7643.15	-11.1567			NA
Vs_2395_c0_g1_i1	3001	12787	5021.85	7641.36	-0.60561	NP_001320865.1	sp|Q9FZH0|R35A2_ARATH	Ribosomal protein L35Ae family protein
Vs_2041_c0_g1_i1	3271	12761	5473.67	7625.82	-0.478385	NP_187991.1	sp|Q9LIC2|TMN7_ARATH	transmembrane nine 7
Vs_1110_c0_g1_i2	6011	12749	10058.8	7618.65	0.400845	NP_173922.1	sp|Q8S9J6|ASPA_ARATH	Eukaryotic aspartyl protease family protein
Vs_793_c0_g2_i1	13	12727	21.7541	7605.51	-8.44955	NP_196307.1	sp|Q42799|C93A2_SOYBN	cytochrome P450, family 93, subfamily D, polypeptide 1
Vs_1018_c0_g1_i3	42	12725	70.2825	7604.31	-6.75749	NP_171723.2	sp|F4HVY0|CER1_ARATH	Very-long-chain aldehyde decarbonylase GL1-4
Vs_733_c0_g1_i1	3742	12724	6261.84	7603.71	-0.280119	NP_194208.1	sp|Q04836|CP31A_ARATH	31-kDa RNA binding protein
Vs_292_c0_g1_i2	4167	12660	6973.03	7565.47	-0.117644	NP_197474.1	sp|Q8VYZ3|PME53_ARATH	Probable pectinesterase 8
Vs_346_c1_g1_i15	3689	12629	6173.15	7546.94	-0.289886	NP_187483.1	sp|Q0DKF1|TRH42_ORYSJ	Thioredoxin H-type
Vs_333_c0_g2_i1	2605	12619	4359.19	7540.97	-0.79069	NP_563766.3	sp|Q655S1|FTSH2_ORYSJ	FTSH protease 8
Vs_664_c0_g1_i5	4260	12596	7128.65	7527.22	-0.0784881	NP_191846.1	sp|P0DKK7|RL7A2_ORYSJ	Ribosomal protein L7Ae/L30e/S12e/Gadd45 family protein
Vs_2199_c0_g2_i11	1493	12470	2498.38	7451.93	-1.57662	NP_180178.1	sp|O49954|GCSP_SOLTU	Glycine dehydrogenase (decarboxylating), mitochondrial
Vs_221_c0_g1_i3	3345	12196	5597.5	7288.19	-0.380778	NP_001318885.1	sp|Q38827|IAA9_ARATH	indole-3-acetic acid inducible 9
Vs_26896_c0_g1_i3	35760	12160	59840.5	7266.67	3.04176	NP_198576.1	sp|P51119|GLNA2_VITVI	hypothetical protein AT5G37600
Vs_3225_c0_g1_i24	3	12102	5.02018	7232.01	-10.4922		sp|P74838|FKBM_STRTA	Methyltransferase sdnD
Vs_1979_c0_g3_i1	3716	12086	6218.33	7222.45	-0.215962	NP_850672.1	sp|P41128|RL131_BRANA	breast basic conserved 1
Vs_10198_c0_g1_i2	3835	12034	6417.46	7191.38	-0.164266	NP_001323764.1	sp|P51418|R18A2_ARATH	Ribosomal protein L18ae/LX family protein
Vs_5808_c0_g1_i2	1	11988	1.67339	7163.89	-12.0629	NP_850403.1	sp|Q6AWU6|HOL3_ARATH	S-adenosyl-L-methionine-dependent methyltransferases superfamily protein
Vs_10046_c0_g1_i27	4	11950	6.69357	7141.18	-10.059	NP_568904.1	sp|O23758|NLTP_CICAR	Non-specific lipid-transfer protein 2
Vs_643_c0_g1_i13	10248	11911	17148.9	7117.87	1.2686	NP_194200.1	sp|Q9SB64|NBR1_ARATH	ubiquitin-associated (UBA)/TS-N domain-containing protein / octicosapeptide/Phox/Bemp1 (PB1) domain-containing protein
Vs_545_c0_g1_i1	2626	11888	4394.33	7104.13	-0.693015	NP_566469.1	sp|P35683|IF4A1_ORYSJ	eukaryotic translation initiation factor 4A1
Vs_1791_c0_g1_i4	2191	11849	3666.4	7080.82	-0.949552	NP_001324822.1	sp|Q9ASP6|HNRPQ_ARATH	RNA-binding (RRM/RBD/RNP motifs) family protein
Vs_1156_c0_g1_i7	10	11788	16.7339	7044.37	-8.71747		sp|P75793|PFLF_ECOLI	Trans-4-hydroxy-L-proline dehydratase
Vs_1652_c0_g1_i1	5714	11775	9561.77	7036.6	0.442398	NP_172848.1	sp|P24922|IF5A2_NICPL	Eukaryotic translation initiation factor 5A-2
Vs_12535_c0_g3_i1	2287	11759	3827.05	7027.04	-0.876685	NP_565897.1	sp|Q9ZNQ7|RCI2A_ARATH	Salt stress-induced hydrophobic peptide ESI3
Vs_4420_c0_g1_i1	7	11731	11.7137	7010.31	-9.22501	NP_196996.1	sp|Q9LFR3|GASAE_ARATH	Gibberellin-regulated protein 11
Vs_873_c0_g1_i7	2960	11635	4953.24	6952.94	-0.48925	NP_195506.1	sp|P34899|GLYM_PEA	serine transhydroxymethyltransferase 1
Vs_2350_c0_g1_i1	3216	11559	5381.63	6907.52	-0.360125	NP_568477.1	sp|Q9C5Z1|EIF3B_ARATH	eukaryotic translation initiation factor 3B-2
Vs_1316_c0_g1_i2	2715	11515	4543.26	6881.23	-0.598938	NP_197024.1	sp|Q9LXG1|RS91_ARATH	Ribosomal protein S4
Vs_2834_c0_g1_i1	7329	11509	12264.3	6877.64	0.834478	NP_178634.2	sp|Q9SIB9|ACO3M_ARATH	Aconitate hydratase, cytoplasmic
Vs_5313_c0_g2_i1	2605	11502	4359.19	6873.46	-0.656977	NP_001189621.1	sp|P41099|RLA2_PARAR	60S acidic ribosomal protein P2B
Vs_3639_c0_g1_i1	5261	11458	8803.72	6847.17	0.362606	NP_568534.1	sp|Q6PD83|BZW1A_DANRE	Basic leucine zipper and W2 domain-containing protein 2
Vs_818_c0_g1_i1	3207	11445	5366.57	6839.4	-0.349869	NP_187324.2	sp|Q84WM0|RL292_ARATH	Ribosomal L29e protein family
Vs_10355_c0_g1_i3	784	11383	1311.94	6802.35	-2.37433	NP_564875.2	sp|Q9C524|SCRK6_ARATH	pfkB-like carbohydrate kinase family protein
Vs_2430_c0_g1_i11	6666	11337	11154.8	6774.86	0.719406	NP_192782.1	sp|Q9SZX8|PMTH_ARATH	S-adenosyl-L-methionine-dependent methyltransferases superfamily protein
Vs_3722_c0_g1_i4	8559	11289	14322.6	6746.17	1.08615	NP_174327.1	sp|Q9SUI5|PSAK_ARATH	photosystem I subunit K
Vs_928_c0_g1_i7	4116	11262	6887.68	6730.04	0.033404	NP_194967.1	sp|Q6AT26|CESA1_ORYSJ	Probable cellulose synthase A catalytic subunit 5 [UDP-forming]
Vs_1658_c0_g2_i1	1012	11226	1693.47	6708.53	-1.98601	NP_201073.1	sp|Q9LV11|PMA11_ARATH	Plasma membrane ATPase 1
Vs_86_c0_g2_i1	1556	11182	2603.8	6682.23	-1.35971	NP_176291.1	sp|O04683|FER1_MESCR	Ferredoxin-1, chloroplastic
Vs_2145_c0_g1_i1	52594	11099	88010.4	6632.63	3.73002	NP_849932.1	sp|Q9SIF2|HS905_ARATH	Heat shock protein 90-6, mitochondrial
Vs_1574_c0_g1_i1	5114	11064	8557.73	6611.72	0.372203	NP_187652.1	sp|P37891|CBP3_ORYSJ	SERINE CARBOXYPEPTIDASE-LIKE 49
Vs_6439_c0_g1_i1	2265	10924	3790.23	6528.06	-0.784366	NP_051039.1	sp|Q85BH5|PSBA_ANTAG	Photosystem II protein D1
Vs_1188_c0_g1_i5	1164	10900	1947.83	6513.71	-1.74161	NP_051044.1	sp|Q85FN4|ATPA_ADICA	ATP synthase subunit alpha, chloroplastic
Vs_2116_c0_g1_i1	258	10881	431.735	6502.36	-3.91274	NP_001118623.1	sp|O80386|CIP7_ARATH	GPI-anchored adhesin-like protein
Vs_1498_c0_g1_i1	2519	10808	4215.28	6458.73	-0.615624			NA
Vs_853_c0_g2_i1	9071	10730	15179.3	6412.12	1.24324	NP_197436.1	sp|Q9LEB3|RBP47_NICPL	RNA-binding (RRM/RBD/RNP motifs) family protein
Vs_35804_c0_g1_i1	47	10707	78.6495	6398.38	-6.34611	NP_563892.1	sp|Q8L9A9|XTH8_ARATH	xyloglucan endotransglucosylase/hydrolase 8
Vs_145_c0_g1_i1	20	10701	33.4679	6394.79	-7.57793	NP_195981.1	sp|Q9LZS7|GDL71_ARATH	GDSL-like Lipase/Acylhydrolase superfamily protein
Vs_114_c1_g1_i1	25274	10699	42293.3	6393.6	2.72573	NP_187864.1	sp|Q9LHA8|MD37C_ARATH	heat shock protein 70
Vs_122_c0_g1_i5	220	10675	368.146	6379.26	-4.11503	NP_173226.2	sp|Q8RXN0|AB11G_ARATH	white-brown complex-like protein
Vs_442_c1_g1_i1	6437	10616	10771.6	6344	0.763772	NP_200394.1	sp|Q9FHG4|LRKS7_ARATH	L-type lectin-domain containing receptor kinase IV.4
Vs_16427_c0_g1_i1	147	10615	245.989	6343.4	-4.68859		sp|Q5CZR5|AEP1_DANRE	Aerolysin-like protein
Vs_4090_c0_g1_i1	1227	10582	2053.25	6323.68	-1.62285	NP_566969.1	sp|P51423|RL40_BRARP	Ubiquitin-60S ribosomal protein L40-1
Vs_7714_c0_g1_i2	2917	10582	4881.29	6323.68	-0.373503	NP_192237.1	sp|Q69S39|UCRIA_ORYSJ	photosynthetic electron transfer C
Vs_237_c0_g1_i2	2384	10515	3989.37	6283.64	-0.65544	NP_001318231.1	sp|O49886|CYPH_LUPLU	rotamase CYP 3
Vs_2109_c0_g1_i5	679	10499	1136.23	6274.08	-2.46514	NP_178722.1	sp|Q8W3Z3|CAS2_BETPL	Cycloartenol synthase
Vs_1832_c0_g1_i1	2062	10490	3450.54	6268.7	-0.861346	NP_001331953.1	sp|O80386|CIP7_ARATH	COP1-interacting protein-like protein
Vs_544_c0_g1_i1	4374	10459	7319.42	6250.18	0.227832	NP_198790.1	sp|Q6UNT2|RL5_CUCSA	ribosomal protein L5 B
Vs_3642_c0_g1_i2	2233	10447	3736.69	6243.01	-0.740481	NP_200330.1	sp|P41918|RANA1_TOBAC	RAN GTPase 3
Vs_1841_c0_g1_i1	2737	10394	4580.08	6211.33	-0.439531	NP_187758.1	sp|P46295|RS14_CHLRE	Ribosomal protein S11 family protein
Vs_15176_c0_g1_i1	73	10356	122.158	6188.62	-5.66279	NP_001077450.1	sp|Q6YZ99|GL89_ORYSJ	germin-like protein subfamily 2 member 2 precursor
Vs_5355_c0_g1_i15	0	10343	0	6180.86	-22.5594			NA
Vs_349_c0_g1_i1	5208	10319	8715.03	6166.51	0.49905	NP_567983.1	sp|O65493|XCP1_ARATH	xylem cysteine peptidase 1
Vs_3322_c0_g1_i1	5699	10305	9536.67	6158.15	0.630988	NP_200875.1	sp|Q9FF52|RL123_ARATH	Ribosomal protein L11 family protein
Vs_1967_c0_g1_i1	3497	10242	5851.85	6120.5	-0.0647556	NP_190458.1	sp|Q9M2Z4|MSBP2_ARATH	membrane-associated progesterone binding protein 3
Vs_208_c0_g1_i3	1004	10223	1680.09	6109.15	-1.86243	NP_179396.1	sp|P27806|H1_WHEAT	histone H1-3
Vs_14522_c0_g1_i3	732	10151	1224.92	6066.12	-2.30808	NP_181057.1	sp|B0C921|GCSH_ACAM1	Single hybrid motif superfamily protein
Vs_1323_c0_g1_i3	1368	10119	2289.2	6047	-1.40137	NP_001154201.1	sp|P0C8Z0|Y8359_ORYSI	Uncharacterized protein OsI_027940
Vs_8445_c0_g2_i2	5051	10048	8452.31	6004.57	0.493285	NP_196772.1	sp|P93447|EF1D_PIMBR	Elongation factor 1-delta
Vs_738_c0_g1_i1	250	10023	418.348	5989.63	-3.83969	NP_187645.1	sp|P52777|PALY_PINTA	phenylalanine ammonia-lyase 4
Vs_331_c0_g1_i1	0	10019	0	5987.24	-22.5135			NA
Vs_1059_c0_g1_i2	2126	9995	3557.63	5972.9	-0.747513	NP_564726.1	sp|Q9FDZ9|RL212_ARATH	Translation protein SH3-like family protein
Vs_840_c0_g1_i5	3389	9960	5671.13	5951.98	-0.0697339	NP_974787.1	sp|Q56ZZ7|PLST4_ARATH	plastidic GLC translocator
Vs_260_c0_g1_i5	690	9918	1154.64	5926.88	-2.35983	NP_194788.1	sp|Q9SK27|ENL1_ARATH	Mavicyanin
Vs_335_c0_g1_i2	390	9886	652.623	5907.76	-3.17829	NP_195950.1	sp|Q9LZG0|ADK2_ARATH	Adenosine kinase
Vs_4570_c0_g1_i15	4	9879	6.69357	5903.58	-9.78438			NA
Vs_1606_c0_g1_i5	3650	9860	6107.88	5892.22	0.051861	NP_189160.3	sp|Q38931|FKB62_ARATH	rotamase FKBP 1
Vs_2406_c0_g1_i2	4299	9820	7193.92	5868.32	0.29383	NP_173080.1	sp|Q5E924|G3PP2_ARATH	Glyceraldehyde-3-phosphate dehydrogenase, cytosolic
Vs_1364_c0_g1_i2	2735	9759	4576.73	5831.86	-0.34964	NP_564418.1	sp|P49210|RL9_ORYSJ	Ribosomal protein L6 family
Vs_307_c0_g2_i3	2002	9691	3350.13	5791.23	-0.789651	NP_179713.1	sp|Q9SKP6|TPIC_ARATH	Triosephosphate isomerase, chloroplastic
Vs_192_c0_g1_i19	5	9647	8.36696	5764.93	-9.42821	NP_196575.1	sp|Q9LX15|DFC_ARATH	Protein DOWNSTREAM OF FLC
Vs_11218_c0_g1_i1	4127	9609	6906.09	5742.23	0.266259	NP_177545.1	sp|P34091|RL6_MESCR	Ribosomal protein L6 family protein
Vs_570_c0_g1_i3	7761	9592	12987.2	5732.07	1.17996	NP_563815.1	sp|Q949Q5|PSAO_ARATH	Photosystem I subunit O
Vs_570_c0_g1_i6	6565	9543	10985.8	5702.79	0.945904	NP_563815.1	sp|Q949Q5|PSAO_ARATH	Photosystem I subunit O
Vs_86_c0_g2_i3	1428	9523	2389.6	5690.83	-1.25187	NP_176291.1	sp|P07839|FER_CHLRE	Ferredoxin
Vs_61_c0_g1_i2	263	9514	440.102	5685.46	-3.69136			NA
Vs_2097_c0_g1_i5	1450	9514	2426.42	5685.46	-1.22845	NP_180557.1	sp|Q8LDP4|CP19D_ARATH	Peptidyl-prolyl cis-trans isomerase 7
Vs_192_c0_g1_i3	0	9473	0	5660.95	-22.4326			NA
Vs_2301_c0_g1_i1	1718	9398	2874.89	5616.14	-0.966071	NP_187845.1	sp|Q9LHG9|NACA1_ARATH	Nascent polypeptide-associated complex subunit alpha-like protein 3
Vs_1365_c0_g1_i2	2024	9390	3386.95	5611.35	-0.728364	NP_177587.1	sp|Q9ZS34|CHLP_TOBAC	Pyridine nucleotide-disulfide oxidoreductase family protein
Vs_7868_c0_g1_i1	6551	9380	10962.4	5605.38	0.967679	NP_001078516.1	sp|Q71H73|H33_VITVI	Histone superfamily protein
Vs_441_c0_g1_i4	2350	9368	3932.47	5598.21	-0.509528	NP_190605.1	sp|Q06827|CATR_SCHDU	centrin2
Vs_2924_c0_g1_i2	5273	9359	8823.8	5592.83	0.657822	NP_181192.1	sp|P42895|ENO2_MAIZE	Enolase
Vs_375_c1_g1_i1	3285	9357	5497.1	5591.63	-0.0246005	NP_171715.1	sp|P40392|RIC1_ORYSJ	Ras-related protein RABD2a
Vs_23116_c0_g1_i4	4167	9324	6973.03	5571.91	0.323612	NP_568114.1	sp|P54774|CDC48_SOYBN	Cell division control protein 48 homolog A
Vs_1204_c0_g1_i1	1150	9316	1924.4	5567.13	-1.53252	NP_194235.1	sp|P02902|ACP1_HORVU	acyl carrier protein 4
Vs_34_c0_g1_i3	932	9303	1559.6	5559.36	-1.83374	NP_568604.1	sp|O82150|FTSH_TOBAC	FtsH extracellular protease family
Vs_1117_c0_g1_i1	2953	9267	4941.53	5537.85	-0.164369	NP_850765.1	sp|P49215|RS17_SOLLC	Ribosomal S17 family protein
Vs_6267_c0_g2_i3	1427	9249	2387.93	5527.09	-1.21076	NP_187506.1	sp|Q9XF88|CB4B_ARATH	light harvesting complex photosystem II
Vs_2035_c0_g1_i2	4166	9248	6971.35	5526.5	0.335074	NP_190462.1	sp|P16181|RS111_ARATH	Nucleic acid-binding, OB-fold-like protein
Vs_730_c0_g1_i6	857	9246	1434.1	5525.3	-1.94591	NP_177194.1	sp|Q6ZA27|BURPC_ORYSJ	Polygalacturonase non-catalytic subunit AroGP2
Vs_2011_c0_g1_i1	90	9230	150.605	5515.74	-5.1947	NP_173978.1	sp|Q339X2|BGL34_ORYSJ	Beta-glucosidase 34
Vs_225_c0_g1_i2	3142	9187	5257.8	5490.04	-0.0623585			NA
Vs_5355_c0_g2_i2	0	9174	0	5482.28	-22.3863			NA
Vs_265_c0_g1_i1	2335	9173	3907.37	5481.68	-0.488419	NP_187884.1	sp|Q9LD57|PGKH1_ARATH	Phosphoglycerate kinase, chloroplastic
Vs_1197_c0_g1_i1	1174	9108	1964.56	5442.83	-1.47015	NP_181530.1	sp|P50346|RLA0_SOYBN	Ribosomal protein L10 family protein
Vs_4413_c0_g1_i1	2380	9097	3982.67	5436.26	-0.448877	NP_680155.1	sp|P17614|ATPBM_NICPL	ATP synthase subunit beta, mitochondrial
Vs_1132_c0_g1_i17	7	9082	11.7137	5427.3	-8.85576			NA
Vs_13937_c0_g1_i1	3656	9047	6117.92	5406.38	0.178379	NP_194289.2	sp|P30175|ADF_LILLO	Actin-depolymerizing factor
Vs_862_c0_g1_i1	566	9045	947.14	5405.19	-2.51269	NP_567094.1	sp|Q9FNX5|DRP1E_ARATH	Dynamin-related protein 1A
Vs_301_c1_g1_i3	3183	9019	5326.41	5389.65	-0.0170281	NP_192427.1	sp|Q41932|PSBQ2_ARATH	photosystem II subunit Q-2
Vs_829_c0_g1_i2	1953	8971	3268.14	5360.97	-0.714025	NP_199207.1	sp|A2XAZ3|ADHX_ORYSI	GroES-like zinc-binding dehydrogenase family protein
Vs_9_c0_g1_i1	2365	8941	3957.57	5343.04	-0.433044	NP_564021.1	sp|P38415|LOXA_SOLLC	Seed linoleate 9S-lipoxygenase-2
Vs_1218_c1_g1_i2	6	8907	10.0404	5322.72	-9.05007	NP_188576.1	sp|Q40976|CADH_PINRA	Probable cinnamyl alcohol dehydrogenase
Vs_443_c0_g1_i1	9075	8847	15186	5286.86	1.52226	NP_188478.1	sp|Q9LS40|ASPG1_ARATH	Eukaryotic aspartyl protease family protein
Vs_1043_c0_g1_i1	574	8843	960.527	5284.47	-2.45986	NP_197479.1	sp|P33627|TBA6_MAIZE	Tubulin alpha-5 chain
Vs_479_c0_g1_i2	1707	8832	2856.48	5277.9	-0.885725	NP_567151.1	sp|P62302|RS13_SOYBN	ribosomal protein S13A
Vs_1402_c0_g1_i2	413	8799	691.111	5258.18	-2.92757	NP_176646.1	sp|Q6N075|MFSD5_HUMAN	Molybdate-anion transporter
Vs_1478_c0_g1_i1	2120	8724	3547.59	5213.36	-0.555373	NP_200650.1	sp|P46299|RS4_GOSHI	Ribosomal protein S4 (RPS4A) family protein
Vs_1796_c1_g1_i1	2605	8664	4359.19	5177.51	-0.248198	NP_196257.2	sp|Q66GR0|FLA17_ARATH	Uncharacterized protein sll1483
Vs_10774_c0_g1_i1	1801	8657	3013.78	5173.32	-0.779517	NP_194953.1	sp|P31853|ATPX_SPIOL	ATPase, F0 complex, subunit B/B', bacterial/chloroplast
Vs_1499_c0_g1_i1	7511	8646	12568.9	5166.75	1.28252	NP_175423.1	sp|P33629|TBA_PRUDU	tubulin alpha-2 chain
Vs_3626_c0_g1_i2	0	8638	0	5161.97	-22.2995	NP_193149.2	sp|Q38911|XTH15_ARATH	Xyloglucan endotransglucosylase/hydrolase 2
Vs_1031_c0_g1_i1	1944	8620	3253.08	5151.21	-0.663107	NP_174486.1	sp|P26302|KPPR_WHEAT	Phosphoribulokinase, chloroplastic
Vs_304_c0_g1_i3	62	8609	103.75	5144.64	-5.63187	NP_179803.4	sp|F4IIM1|CSI1_ARATH	Protein CELLULOSE SYNTHASE INTERACTIVE 3
Vs_1739_c0_g1_i4	2341	8591	3917.41	5133.88	-0.390149	NP_177807.3	sp|Q10251|IF2P_SCHPO	Eukaryotic translation initiation factor 5B
Vs_970_c0_g1_i2	4772	8551	7985.43	5109.98	0.644053	NP_200158.2	sp|Q9LV03|GLUT1_ARATH	NADH-dependent glutamate synthase 1
Vs_1085_c0_g1_i2	411	8548	687.764	5108.19	-2.89282	NP_194326.2	sp|Q8LPK2|AB2B_ARATH	P-glycoprotein 2
Vs_128_c0_g3_i3	688	8548	1151.29	5108.19	-2.14955	NP_564640.2	sp|Q0DC89|MSRB1_ORYSJ	Peptide methionine sulfoxide reductase MsrB
Vs_2927_c0_g1_i1	2945	8495	4928.14	5076.51	-0.0427941	NP_195193.1	sp|Q42262|RS3A2_ARATH	Ribosomal protein S3Ae
Vs_1706_c0_g1_i1	10353	8465	17324.6	5058.59	1.77602	NP_195870.1	sp|P27322|HSP72_SOLLC	heat shock cognate protein 70-1
Vs_6070_c0_g1_i7	5	8429	8.36696	5037.07	-9.23349	NP_180232.1	sp|O48780|KCS11_ARATH	3-ketoacyl-CoA synthase 11
Vs_18752_c0_g1_i1	14547	8409	24342.8	5025.12	2.27627	NP_188365.1	sp|Q9FUZ1|METK2_BRAJU	S-adenosylmethionine synthetase family protein
Vs_1741_c0_g1_i3	1381	8367	2310.96	5000.02	-1.11344	NP_176393.1	sp|Q94A40|COPA1_ARATH	Coatomer, alpha subunit
Vs_104_c0_g1_i1	336	8334	562.26	4980.3	-3.14692	NP_568342.1	sp|Q94BS2|MET1_ARATH	rubredoxin family protein
Vs_1052_c0_g3_i1	1721	8280	2879.91	4948.03	-0.780831	NP_172919.1	sp|Q940S0|TMN2_ARATH	Transmembrane 9 superfamily member 5
Vs_1471_c0_g1_i1	2968	8277	4966.63	4946.24	0.00593531	NP_564249.1	sp|Q96453|1433D_SOYBN	general regulatory factor 12
Vs_6918_c0_g1_i2	2438	8251	4079.73	4930.7	-0.273319	NP_187128.1	sp|Q8H173|RSSA2_ARATH	40S ribosomal protein SA
Vs_378_c0_g1_i9	0	8232	0	4919.35	-22.23	NP_190894.1	sp|P52777|PALY_PINTA	phenylalanine ammonia-lyase 2
Vs_1282_c0_g1_i7	183	8229	306.231	4917.55	-4.00524			NA
Vs_903_c0_g1_i1	3969	8199	6641.7	4899.63	0.43888	NP_195916.1	sp|P46297|RS23_FRAAN	Ribosomal protein S12/S23 family protein
Vs_621_c0_g1_i1	725	8197	1213.21	4898.43	-2.01349	NP_195580.1	sp|P27484|GRP2_NICSY	glycine rich protein 2
Vs_22662_c0_g1_i1	565	8171	945.467	4882.89	-2.36864	NP_175423.1	sp|P33629|TBA_PRUDU	tubulin alpha-2 chain
Vs_466_c0_g1_i1	1986	8161	3323.36	4876.92	-0.553328	NP_201240.1	sp|Q8LGG0|FKB12_ARATH	Peptidyl-prolyl cis-trans isomerase FKBP12
Vs_48_c0_g2_i1	3300	8144	5522.2	4866.76	0.182281	NP_194159.1	sp|Q02028|HSP7S_PEA	Stromal 70 kDa heat shock-related protein, chloroplastic
Vs_928_c1_g1_i1	2114	8141	3537.55	4864.97	-0.459678	NP_001078319.1	sp|G5CEW6|IF4G_WHEAT	Eukaryotic translation initiation factor 4G
Vs_1869_c0_g1_i1	3161	8140	5289.59	4864.37	0.120904	NP_568114.1	sp|P54774|CDC48_SOYBN	Cell division control protein 48 homolog A
Vs_4205_c0_g1_i1	8789	8116	14707.4	4850.03	1.60048	NP_187541.1	sp|Q9SR33|ORP3B_ARATH	Oxysterol-binding protein 11
Vs_110_c0_g1_i2	21	8075	35.1412	4825.53	-7.10134	NP_194761.1	sp|Q40374|PR1_MEDTR	Pathogenesis-related protein 1
Vs_844_c0_g2_i2	7	8073	11.7137	4824.33	-8.68586	NP_849868.1	sp|Q9C554|EXPA1_ARATH	Expansin-A8
Vs_318_c0_g1_i2	472	8069	789.841	4821.94	-2.60998	NP_177741.3	sp|P48147|PPCE_HUMAN	Prolyl oligopeptidase family protein
Vs_1990_c0_g1_i1	1322	8021	2212.23	4793.26	-1.11551	NP_175645.1	sp|Q5VQ78|COB21_ORYSJ	Coatomer, beta' subunit
Vs_4037_c0_g1_i4	7802	7972	13055.8	4763.97	1.45445	NP_196846.1	sp|Q829U5|TAL2_STRAW	Transaldolase
Vs_325_c0_g1_i1	2295	7909	3840.44	4726.33	-0.299449	NP_176084.1	sp|Q5Z627|EF1G3_ORYSJ	Translation elongation factor EF1B, gamma chain
Vs_2462_c0_g1_i6	183	7858	306.231	4695.85	-3.93869	NP_189306.1	sp|P94078|MANA1_ARATH	Glycosyl hydrolase family 38 protein
Vs_587_c1_g1_i1	3990	7848	6676.84	4689.87	0.509616		sp|P37219|ASR2_SOLLC	Abscisic stress-ripening protein 5
Vs_3074_c0_g1_i2	1290	7839	2158.68	4684.5	-1.11775	NP_849951.1	sp|Q56YA5|SGAT_ARATH	Serine--glyoxylate aminotransferase
Vs_96_c1_g1_i8	1300	7834	2175.41	4681.51	-1.10568	NP_568921.1	sp|Q8H166|ALEU_ARATH	Oryzain gamma chain
Vs_2854_c0_g1_i1	2492	7807	4170.09	4665.37	-0.161912	NP_193544.1	sp|P49211|RL321_ARATH	Ribosomal protein L32e
Vs_1993_c0_g1_i2	356	7804	595.728	4663.58	-2.96871	NP_565380.1	sp|O82081|UCC1_ARATH	Uclacyanin 1
Vs_797_c0_g1_i2	0	7800	0	4661.19	-22.1523	NP_195946.2	sp|Q0IQU1|LAC22_ORYSJ	Laccase-4
Vs_270_c0_g1_i6	71	7799	118.811	4660.59	-5.29376	NP_197474.1	sp|Q8VYZ3|PME53_ARATH	Probable pectinesterase 8
Vs_3920_c0_g1_i1	2240	7769	3748.4	4642.66	-0.308678	NP_001185245.1	sp|Q8GY23|UPL1_ARATH	LOW protein: E3 ubiquitin ligase-like protein
Vs_1840_c0_g2_i9	117	7768	195.787	4642.07	-4.5674	NP_568659.1		hypothetical protein (Protein of unknown function, DUF538)
Vs_2233_c0_g1_i5	2398	7760	4012.8	4637.29	-0.208673	NP_194537.7	sp|F4JKH6|TSS_ARATH	Tetratricopeptide repeat (TPR)-like superfamily protein
Vs_194_c1_g1_i1	1102	7726	1844.08	4616.97	-1.32404	NP_565091.1		transmembrane protein, putative (DUF1118)
Vs_1632_c0_g1_i1	3282	7705	5492.08	4604.42	0.254332	NP_200569.1	sp|Q9C9U5|SIS8_ARATH	Serine/threonine-protein kinase STY46
Vs_1081_c0_g1_i1	2291	7701	3833.74	4602.03	-0.263516	NP_001031535.1	sp|Q67YI9|EPN2_ARATH	ENTH/VHS family protein
Vs_520_c0_g1_i4	807	7693	1350.43	4597.25	-1.76735	NP_190651.1	sp|P26320|PSBO_SOLTU	photosystem II subunit O-2
Vs_6143_c0_g1_i1	4792	7667	8018.9	4581.71	0.807518	NP_172596.1	sp|Q3E6Q1|PPR32_ARATH	Pentatricopeptide repeat-containing protein At1g18485
Vs_1017_c0_g1_i2	8	7612	13.3871	4548.84	-8.4084	NP_180789.1	sp|Q41001|BCP_PEA	Uclacyanin 1
Vs_1433_c0_g1_i2	2628	7598	4397.68	4540.48	-0.0461022	NP_191551.1	sp|O24653|GDI2_ARATH	RAB GDP dissociation inhibitor 2
Vs_8674_c0_g1_i2	2181	7595	3649.67	4538.68	-0.314508	NP_564667.1	sp|Q6ATY4|U603_ORYSJ	UPF0603 protein OsI_019212, chloroplastic
Vs_2036_c1_g1_i4	713	7578	1193.13	4528.52	-1.92429	NP_181015.7	sp|F4IIU4|AIR9_ARATH	Outer arm dynein light chain 1 protein
Vs_1830_c0_g1_i2	1977	7563	3308.3	4519.56	-0.450093	NP_181903.1	sp|O81155|CYSKP_SOLTU	O-acetylserine (thiol) lyase B
Vs_189_c0_g1_i3	165	7554	276.11	4514.18	-4.03115	NP_200334.1	sp|Q9FLP0|MA651_ARATH	microtubule-associated proteins 65-1
Vs_193_c0_g1_i4	47	7546	78.6495	4509.4	-5.84134	NP_180789.1	sp|O82081|UCC1_ARATH	Uclacyanin 1
Vs_1034_c0_g1_i3	1011	7536	1691.8	4503.43	-1.41246	NP_001330786.1	sp|P58223|Y4837_ARATH	RNA-binding KH domain-containing protein
Vs_195_c0_g1_i1	1046	7534	1750.37	4502.23	-1.36298	NP_173859.1	sp|O04450|TCPE_ARATH	TCP-1/cpn60 chaperonin family protein
Vs_1075_c0_g1_i4	1319	7530	2207.21	4499.84	-1.02765	NP_196867.1	sp|B8ANF1|CHLH_ORYSI	Magnesium-chelatase subunit ChlH, chloroplastic
Vs_1562_c0_g1_i1	2358	7529	3945.86	4499.24	-0.189342	NP_849786.1	sp|Q9C514|RS71_ARATH	Ribosomal protein S7e family protein
Vs_3331_c0_g1_i11	356	7521	595.728	4494.46	-2.91542	NP_172076.1	sp|Q9MA41|CTL1_ARATH	Endochitinase B
Vs_8272_c0_g1_i2	1428	7514	2389.6	4490.28	-0.910033	NP_197069.1	sp|O04300|RGP1_PEA	reversibly glycosylated polypeptide 2
Vs_260_c0_g1_i16	55	7502	92.0366	4483.11	-5.60613	NP_194788.1	sp|P80728|MAVI_CUCPE	Mavicyanin
Vs_424_c0_g1_i2	443	7478	741.313	4468.77	-2.59172	NP_001318983.1	sp|P49364|GCST_PEA	Glycine cleavage T-protein family
Vs_1817_c0_g2_i1	21	7473	35.1412	4465.78	-6.98956	NP_188923.1	sp|P14896|ELI6_HORVU	High molecular mass early light-inducible protein HV58, chloroplastic
Vs_3221_c0_g1_i1	2027	7462	3391.97	4459.2	-0.394664	NP_172405.1	sp|Q9SA52|CP41B_ARATH	Uncharacterized protein YLL056C
Vs_1282_c0_g1_i16	0	7443	0	4447.85	-22.0847	NP_001078488.1		Bifunctional inhibitor/lipid-transfer protein/seed storage 2S albumin superfamily protein
Vs_939_c0_g1_i1	1758	7412	2941.82	4429.32	-0.590375	NP_178111.1	sp|Q9S7C0|HSP7O_ARATH	heat shock protein 91
Vs_301_c0_g1_i1	970	7390	1623.19	4416.18	-1.44396	NP_193485.1	sp|O23593|RGGB_ARATH	RGG repeats nuclear RNA binding protein B
Vs_2490_c1_g1_i1	4542	7383	7600.55	4411.99	0.784673	NP_563877.1	sp|Q9SAC6|GWD1_ARATH	Pyruvate phosphate dikinase, PEP/pyruvate binding domain-containing protein
Vs_344_c0_g1_i2	2309	7340	3863.86	4386.3	-0.18296	NP_187268.2	sp|A7S4N4|SERIC_NEMVE	Serine incorporator 3
Vs_831_c0_g1_i4	101	7324	169.013	4376.74	-4.69464	NP_851111.1	sp|Q94CD1|HHT1_ARATH	Shikimate O-hydroxycinnamoyltransferase
Vs_1285_c0_g1_i10	122	7310	204.154	4368.37	-4.41936	NP_180889.1	sp|Q38831|IAA13_ARATH	Auxin-responsive protein IAA9
Vs_3484_c0_g1_i7	1419	7298	2374.54	4361.2	-0.877074	NP_175274.1	sp|Q7XSA2|AGO1B_ORYSJ	Stabilizer of iron transporter SufD / Polynucleotidyl transferase
Vs_629_c0_g1_i12	0	7289	0	4355.82	-22.0545	NP_200588.2	sp|Q8H1Z0|CER3_ARATH	Very-long-chain aldehyde decarbonylase GL1-1
Vs_225_c0_g2_i1	2631	7244	4402.7	4328.93	0.0243769			NA
Vs_749_c0_g7_i1	507	7227	848.41	4318.77	-2.34779	NP_568437.1	sp|Q40665|TBB3_ORYSJ	Tubulin beta-8 chain
Vs_2485_c0_g1_i1	5475	7223	9161.83	4316.38	1.08581	NP_172360.1	sp|O22668|SODC_PANGI	Superoxide dismutase [Cu-Zn]
Vs_1111_c0_g1_i2	3089	7203	5169.11	4304.43	0.264094	NP_974229.1	sp|Q9M9W1|RL222_ARATH	Ribosomal L22e protein family
Vs_5313_c0_g2_i2	1981	7183	3314.99	4292.48	-0.372805	NP_001189621.1	sp|P41099|RLA2_PARAR	60S acidic ribosomal protein P2B
Vs_128_c0_g1_i2	149	7179	249.336	4290.09	-4.10484	NP_178582.1	sp|Q9S7J7|CB22_ARATH	photosystem II light harvesting complex protein 2.2
Vs_22266_c0_g1_i2	1	7131	1.67339	4261.4	-11.3135	NP_177605.2	sp|P27057|GAST1_SOLLC	Protein GAST1
Vs_2006_c0_g1_i2	1301	7118	2177.08	4253.63	-0.966298	NP_172218.1	sp|F4HQM3|NCER1_ARATH	Neutral/alkaline non-lysosomal ceramidase
Vs_1840_c0_g2_i6	9	7108	15.0605	4247.66	-8.13966	NP_568659.1		hypothetical protein (Protein of unknown function, DUF538)
Vs_885_c1_g3_i1	2499	7099	4181.81	4242.28	-0.0207127	NP_566174.1	sp|Q9SP07|1433_LILLO	general regulatory factor 7
Vs_2742_c0_g1_i3	3772	7084	6312.04	4233.32	0.576318	NP_001322487.1	sp|B7EA73|PSA_ORYSJ	Puromycin-sensitive aminopeptidase
Vs_716_c0_g1_i1	3028	7056	5067.03	4216.58	0.265067	NP_174486.1	sp|P26302|KPPR_WHEAT	Phosphoribulokinase, chloroplastic
Vs_4748_c0_g1_i1	3964	7041	6633.33	4207.62	0.656729			NA
Vs_2262_c0_g1_i4	0	7037	0	4205.23	-22.0038	NP_568859.2	sp|Q38907|XTH25_ARATH	Xyloglucan endotransglucosylase/hydrolase protein 22
Vs_1295_c0_g2_i2	1516	7031	2536.86	4201.64	-0.727908	NP_001319849.1	sp|O22773|TL16_ARATH	Thylakoid lumenal 16.5 kDa protein, chloroplastic
Vs_1456_c1_g1_i2	2385	7029	3991.04	4200.45	-0.073778	NP_181559.1	sp|Q948P6|FRI3_SOYBN	Ferritin-1, chloroplastic
Vs_1353_c0_g1_i1	2857	7007	4780.88	4187.3	0.191256	NP_190870.1	sp|P50888|RL24_HORVU	Ribosomal protein L24e family protein
Vs_1572_c0_g1_i2	681	6998	1139.58	4181.92	-1.87566	NP_178582.1	sp|P20866|CB2_PHYPA	photosystem II light harvesting complex protein 2.2
Vs_1473_c0_g1_i1	2978	6993	4983.36	4178.94	0.253984	NP_565164.1	sp|O49884|RL30_LUPLU	Ribosomal protein L7Ae/L30e/S12e/Gadd45 family protein
Vs_2589_c2_g1_i1	740	6990	1238.31	4177.14	-1.75414	NP_850751.1	sp|Q9LZX1|LOR15_ARATH	Protein LURP-one-related 9
Vs_418_c1_g1_i4	4360	6971	7295.99	4165.79	0.808515	NP_567818.2	sp|P58575|PSAE_NOSS1	Photosystem I reaction centre subunit IV / PsaE protein
Vs_663_c0_g1_i1	946	6959	1583.03	4158.62	-1.39342	NP_566937.1		anti-muellerian hormone type-2 receptor
Vs_302_c0_g1_i10	204	6926	341.372	4138.9	-3.59983	NP_187603.1	sp|Q8L850|PI5K9_ARATH	Phosphatidylinositol 4-phosphate 5-kinase 1
Vs_1309_c0_g1_i4	609	6914	1019.1	4131.73	-2.01945	NP_173226.2	sp|Q8RXN0|AB11G_ARATH	white-brown complex-like protein
Vs_10678_c0_g1_i1	2087	6897	3492.37	4121.57	-0.238986	NP_190856.1	sp|Q43497|MDAR_SOLLC	Monodehydroascorbate reductase
Vs_3259_c0_g1_i6	13	6896	21.7541	4120.97	-7.56549	NP_974731.1	sp|Q8GW43|BIOF_ARATH	Putative 8-amino-7-oxononanoate synthase
Vs_2919_c0_g1_i10	3733	6868	6246.78	4104.24	0.605998	NP_200732.2	sp|P49199|RS8_ORYSJ	Ribosomal protein S8e family protein
Vs_1142_c0_g1_i1	3534	6867	5913.77	4103.64	0.527174	NP_196512.1	sp|O65059|RS15_PICMA	Ribosomal protein S19 family protein
Vs_1197_c0_g1_i9	927	6866	1551.24	4103.04	-1.40328	NP_181530.1	sp|P50346|RLA0_SOYBN	Ribosomal protein L10 family protein
Vs_319_c0_g1_i2	3657	6865	6119.6	4102.44	0.576953	NP_187977.1	sp|Q852L0|HD16N_ORYSJ	Protein kinase family protein
Vs_892_c0_g1_i1	983	6839	1644.95	4086.91	-1.31297	NP_195193.1	sp|A5B4K1|RS3A1_VITVI	Ribosomal protein S3Ae
Vs_2640_c0_g1_i1	10381	6831	17371.5	4082.13	2.08933	NP_198853.1	sp|P55143|GLRX_RICCO	Glutaredoxin-C6
Vs_1782_c0_g1_i3	4209	6831	7043.31	4082.13	0.786933	NP_200330.1	sp|P41918|RANA1_TOBAC	RAN GTPase 3
Vs_4110_c0_g1_i2	1890	6822	3162.71	4076.75	-0.366256	NP_172573.2	sp|P23444|H1_MAIZE	WAPL (Wings apart-like protein regulation of heterochromatin) protein
Vs_186_c0_g1_i6	1596	6813	2670.73	4071.37	-0.608277	NP_177693.1	sp|P68161|VATL_MESCR	V-type proton ATPase subunit c4
Vs_8620_c0_g1_i7	1388	6806	2322.67	4067.19	-0.808247	NP_188365.1	sp|Q96552|METK2_CATRO	S-adenosylmethionine synthetase family protein
Vs_749_c0_g8_i1	1976	6802	3306.62	4064.8	-0.297824	NP_568437.1	sp|Q9ZRB0|TBB3_WHEAT	Tubulin beta-7 chain
Vs_860_c0_g1_i1	1205	6800	2016.44	4063.6	-1.01095	NP_180972.1	sp|Q54XK2|SC61A_DICDI	SecY protein transport family protein
Vs_1879_c0_g1_i3	886	6792	1482.63	4058.82	-1.45291	NP_195171.2	sp|Q6Z382|COPG2_ORYSJ	Coatomer subunit gamma
Vs_1870_c0_g1_i1	2596	6785	4344.13	4054.64	0.0994937	NP_566456.3		2-C-methyl-D-erythritol 4-phosphate cytidylyltransferase
Vs_520_c0_g1_i12	1287	6784	2153.66	4054.04	-0.912572	NP_190651.1	sp|P23322|PSBO_SOLLC	photosystem II subunit O-2
Vs_1435_c0_g1_i1	2625	6760	4392.66	4039.7	0.120846	NP_181715.1	sp|P49688|RS23_ARATH	Ribosomal protein S5 family protein
Vs_11288_c0_g1_i3	0	6730	0	4021.77	-21.9394	NP_568156.1	sp|Q9LX15|DFC_ARATH	Pollen Ole e 1 allergen and extensin family protein
Vs_154_c0_g1_i3	6916	6711	11573.2	4010.42	1.52896	NP_180607.1	sp|P92994|TCMO_ARATH	Trans-cinnamate 4-monooxygenase
Vs_1018_c0_g1_i2	14	6705	23.4275	4006.83	-7.41805	NP_001320548.1	sp|F4HVY0|CER1_ARATH	Very-long-chain aldehyde decarbonylase GL1-4
Vs_316_c0_g1_i5	2777	6703	4647.01	4005.63	0.214272	NP_567938.1	sp|Q5I7K3|RS29_WHEAT	Ribosomal protein S14p/S29e family protein
Vs_967_c0_g1_i6	939	6669	1571.32	3985.32	-1.34272	NP_001031075.1	sp|P40619|HMGL_IPONI	high mobility group B3
Vs_14_c1_g1_i13	0	6667	0	3984.12	-21.9258		sp|P13447|LAT52_SOLLC	Anther-specific protein LAT52
Vs_1210_c0_g1_i1	6223	6641	10413.5	3968.58	1.39176	NP_187645.1	sp|P52777|PALY_PINTA	phenylalanine ammonia-lyase 4
Vs_1165_c0_g1_i4	2578	6640	4314.01	3967.99	0.120621	NP_177737.1	sp|Q7SIB8|PLAS_DRYCA	Plastocyanin A, chloroplastic
Vs_884_c0_g1_i1	1582	6633	2647.31	3963.8	-0.58236	NP_201231.1	sp|Q9FE06|EXOL2_ARATH	Protein EXORDIUM-like 1
Vs_2488_c0_g1_i1	340	6607	568.954	3948.27	-2.79483	NP_180607.1	sp|Q43240|TCMO_ZINVI	Trans-cinnamate 4-monooxygenase
Vs_2323_c0_g1_i4	385	6604	644.256	3946.47	-2.61486	NP_191873.1	sp|Q9LYA9|CP41A_ARATH	Chloroplast stem-loop binding protein of 41 kDa a, chloroplastic
Vs_1245_c0_g1_i1	193	6600	322.965	3944.08	-3.61024	NP_172331.1	sp|Q9SM43|VDE_SPIOL	Violaxanthin de-epoxidase, chloroplastic
Vs_1474_c0_g1_i2	2797	6592	4680.48	3939.3	0.248716	NP_181296.1	sp|O80929|RL361_ARATH	Ribosomal protein L36e family protein
Vs_976_c0_g1_i11	1459	6569	2441.48	3925.56	-0.685141	NP_193156.2		Pentatricopeptide repeat (PPR) superfamily protein
Vs_13954_c0_g1_i4	1	6534	1.67339	3904.64	-11.1873	NP_175685.1	sp|Q9C942|CSE_ARATH	Monoacylglycerol lipase
Vs_2036_c0_g1_i1	13	6532	21.7541	3903.45	-7.48725	NP_195152.2	sp|Q8L7W8|FUCO2_ARATH	Probable alpha-fucosidase A
Vs_2712_c0_g1_i10	125	6531	209.174	3902.85	-4.22175	NP_565178.1	sp|P49332|GSTXC_TOBAC	Probable glutathione S-transferase parA
Vs_3835_c0_g1_i1	2163	6516	3619.55	3893.89	-0.105401	NP_175831.1	sp|Q94JV4|SUI12_ARATH	Translation initiation factor SUI1 family protein
Vs_1840_c0_g2_i10	7	6513	11.7137	3892.09	-8.37608	NP_563841.1		plant/protein (Protein of unknown function, DUF538)
Vs_1282_c0_g1_i18	1149	6511	1922.73	3890.9	-1.01695			NA
Vs_379_c0_g1_i2	1207	6508	2019.79	3889.1	-0.945236	NP_201208.2	sp|Q8L7V3|PMTQ_ARATH	S-adenosyl-L-methionine-dependent methyltransferases superfamily protein
Vs_1729_c0_g1_i5	3771	6499	6310.36	3883.73	0.700281	NP_172869.2	sp|F4KDN0|HEN4_ARATH	RNA-binding KH domain-containing protein
Vs_2631_c0_g1_i9	5632	6457	9424.55	3858.63	1.28834	NP_172491.1	sp|Q94JX5|WLIM1_ARATH	LIM domain-containing protein WLIM2a
Vs_25_c0_g1_i1	1927	6445	3224.63	3851.46	-0.256272	NP_192117.1	sp|O04834|SAR1A_ARATH	secretion-associated RAS super family 2
Vs_203_c0_g1_i2	846	6438	1415.69	3847.27	-1.44233			NA
Vs_2262_c0_g1_i2	0	6436	0	3846.08	-21.875	NP_568859.2	sp|Q38907|XTH25_ARATH	Xyloglucan endotransglucosylase/hydrolase protein 22
Vs_1435_c0_g2_i2	1133	6428	1895.95	3841.3	-1.01867	NP_191308.1	sp|Q9SCM3|RS24_ARATH	Ribosomal protein S5 family protein
Vs_915_c0_g2_i1	493	6394	824.983	3820.98	-2.21151	NP_197479.1	sp|P28752|TBA1_ORYSJ	Tubulin alpha-5 chain
Vs_3849_c0_g1_i1	2246	6374	3758.44	3809.03	-0.0192889	NP_189967.1	sp|P27164|CALM3_PETHY	Calmodulin-3
Vs_316_c0_g1_i10	204	6332	341.372	3783.93	-3.47046	NP_567938.1	sp|Q5I7K3|RS29_WHEAT	Ribosomal protein S14p/S29e family protein
Vs_1206_c0_g1_i7	0	6329	0	3782.14	-21.8508	NP_001320729.1	sp|P40761|YUXK_BACSU	Uncharacterized protein YuxK
Vs_1418_c0_g1_i3	2672	6320	4471.31	3776.76	0.243548	NP_001326662.1	sp|Q93ZF6|AIRP1_ARATH	Probable E3 ubiquitin-protein ligase RHB1A
Vs_11698_c0_g1_i1	95	6302	158.972	3766	-4.56618			NA
Vs_1345_c0_g1_i10	1739	6296	2910.03	3762.42	-0.370625	NP_177875.1	sp|Q9XF61|PDI_DATGL	Protein disulfide-isomerase
Vs_940_c0_g1_i6	0	6257	0	3739.11	-21.8343			NA
Vs_317_c0_g1_i2	535	6252	895.265	3736.12	-2.06115	NP_177392.1	sp|Q28EW0|TM87A_XENTR	Transmembrane protein 87A
Vs_3126_c3_g1_i1	0	6239	0	3728.35	-21.8301			NA
Vs_2399_c0_g1_i1	560	6229	937.1	3722.38	-1.98995	NP_176896.1	sp|Q8W593|LGUC_ARATH	Lactoylglutathione lyase GLX1
Vs_354_c0_g1_i5	1978	6217	3309.97	3715.21	-0.166624	NP_175963.1	sp|Q9S7N7|PSAG_ARATH	photosystem I subunit G
Vs_473_c0_g1_i2	5224	6207	8741.8	3709.23	1.23681	NP_566492.1	sp|Q93V84|FLXL1_ARATH	structural maintenance of chromosomes domain protein
Vs_2028_c0_g1_i1	2225	6196	3723.3	3702.66	0.00802037	NP_194077.1	sp|O81742|APBLC_ARATH	Beta-adaptin-like protein C
Vs_2270_c0_g1_i1	1182	6195	1977.95	3702.06	-0.904322	NP_177188.1	sp|Q9ZTR1|SPD1_PEA	Spermidine synthase 2
Vs_2377_c0_g1_i1	4038	6186	6757.16	3696.68	0.870186	NP_176196.1	sp|Q5Z9S8|AB42G_ORYSJ	ABC-2 and Plant PDR ABC-type transporter family protein
Vs_535_c0_g1_i6	3216	6172	5381.63	3688.32	0.545081	NP_174877.1	sp|P55876|IF5_MAIZE	Translation initiation factor IF2/IF5
Vs_560_c0_g1_i8	0	6152	0	3676.36	-21.8098	NP_177281.1	sp|Q9FVV1|GDL28_ARATH	GDSL-like Lipase/Acylhydrolase superfamily protein
Vs_6419_c0_g1_i1	4634	6136	7754.5	3666.8	1.08051	NP_199523.1	sp|Q9LD45|BI1_ARATH	Bax inhibitor 1
Vs_3001_c1_g1_i1	234	6099	391.574	3644.69	-3.21844	NP_001318885.1	sp|Q38826|IAA8_ARATH	indole-3-acetic acid inducible 9
Vs_41_c0_g1_i1	298	6072	498.671	3628.56	-2.86323	NP_850017.1	sp|P49310|GRP1_SINAL	Glycine-rich RNA-binding, abscisic acid-inducible protein
Vs_374_c0_g1_i1	207	6071	346.392	3627.96	-3.38868	NP_001031199.1	sp|O04151|CALR1_ARATH	Calreticulin-1
Vs_1090_c0_g1_i3	2264	6068	3788.56	3626.17	0.063205	NP_565491.1	sp|Q84PB7|THF1_ORYSJ	Protein Thf1
Vs_720_c0_g1_i2	195	6065	326.312	3624.37	-3.47341			NA
Vs_9111_c0_g1_i1	1912	6065	3199.53	3624.37	-0.179873	NP_180936.1	sp|P93014|RR5_ARATH	Ribosomal protein S5 family protein
Vs_8145_c0_g1_i1	1099	6051	1839.06	3616.01	-0.97543	NP_851005.1	sp|Q9M5K2|DLDH2_ARATH	lipoamide dehydrogenase 2
Vs_3728_c0_g1_i7	302	6018	505.365	3596.29	-2.83111	NP_174313.1	sp|Q9C757|INT2_ARATH	Inositol transporter 4
Vs_1186_c0_g1_i6	143	6011	239.295	3592.1	-3.90796	NP_190006.2	sp|Q0WPH8|NEK5_ARATH	serine/threonine-protein kinase NEK5
Vs_1436_c1_g1_i1	2816	5971	4712.27	3568.2	0.401227	NP_176686.1	sp|P41636|4CL_PINTA	4-coumarate--CoA ligase 2
Vs_209_c0_g1_i1	87	5960	145.585	3561.63	-4.61259	NP_195410.1	sp|P47927|AP2_ARATH	Integrase-type DNA-binding superfamily protein
Vs_1491_c1_g1_i3	403	5956	674.377	3559.24	-2.39994	NP_173412.1	sp|Q0WSY2|FPP4_ARATH	filament-like protein (DUF869)
Vs_561_c0_g1_i2	2656	5944	4444.53	3552.07	0.323373	NP_567192.1	sp|Q9ASP6|HNRPQ_ARATH	RNA-binding (RRM/RBD/RNP motifs) family protein
Vs_360_c0_g1_i2	4075	5941	6819.08	3550.27	0.941646	NP_171967.1	sp|Q9ZTW3|VA721_ARATH	Vesicle-associated membrane protein 725
Vs_9406_c0_g1_i6	1050	5898	1757.06	3524.58	-1.00428	NP_563881.1	sp|Q940G0|TMN1_ARATH	transmembrane nine 1
Vs_3010_c0_g1_i1	1799	5887	3010.43	3518	-0.224785	NP_182281.1	sp|Q8LB72|PHR2_ARATH	photolyase/blue-light receptor 2
Vs_327_c0_g1_i3	39	5886	65.2623	3517.4	-5.7521	NP_188436.1	sp|Q339X2|BGL34_ORYSJ	B-S glucosidase 44
Vs_1513_c0_g2_i1	7885	5874	13194.7	3510.23	1.91032	NP_172848.1	sp|P24922|IF5A2_NICPL	Eukaryotic translation initiation factor 5A-2
Vs_1545_c0_g1_i1	1367	5872	2287.53	3509.04	-0.617286	NP_192178.1	sp|Q9ZQX7|LFG3_ARATH	Protein LIFEGUARD 1
Vs_11808_c0_g1_i11	1763	5868	2950.19	3506.65	-0.249284		sp|P37219|ASR2_SOLLC	Abscisic stress-ripening protein 2
Vs_4871_c0_g1_i2	15	5853	25.1009	3497.68	-7.12246	NP_001077503.1	sp|O80641|GASA8_ARATH	Gibberellin-regulated protein 8
Vs_413_c0_g1_i3	231	5848	386.554	3494.7	-3.17642	NP_850939.1	sp|P0CG89|H4_SOYBN	Histone superfamily protein
Vs_1205_c0_g2_i1	646	5824	1081.01	3480.35	-1.68685	NP_973783.1	sp|Q00332|RS15A_BRANA	ribosomal protein S15A
Vs_4110_c0_g1_i7	712	5815	1191.46	3474.98	-1.54428	NP_179396.1	sp|P23444|H1_MAIZE	histone H1-3
Vs_5098_c0_g1_i1	1467	5811	2454.87	3472.59	-0.500365	NP_189997.1	sp|Q04960|DNJH_CUCSA	DnaJ protein homolog 2
Vs_563_c0_g2_i1	4795	5808	8023.92	3470.79	1.20904	NP_172533.2	sp|P36397|ARF1_ARATH	ADP-ribosylation factor
Vs_1389_c0_g1_i1	2009	5799	3361.85	3465.41	-0.0437744	NP_191420.1	sp|Q65XK0|ILV5_ORYSJ	Ketol-acid reductoisomerase, chloroplastic
Vs_7868_c0_g1_i4	5707	5786	9550.05	3457.65	1.46572	NP_001078516.1	sp|Q71H73|H33_VITVI	Histone superfamily protein
Vs_1188_c0_g2_i1	1233	5782	2063.29	3455.26	-0.743843	NP_051055.1	sp|A2T329|PSBC_ANGEV	Photosystem II CP43 reaction center protein
Vs_3268_c0_g1_i3	2746	5775	4595.14	3451.07	0.413063	NP_001154201.1	sp|P0C8Z0|Y8359_ORYSI	Uncharacterized protein OsI_027940
Vs_2030_c0_g2_i4	1007	5749	1685.11	3435.54	-1.02769	NP_201477.1	sp|Q6ZDY8|SDHA_ORYSJ	succinate dehydrogenase 01-ene
Vs_13631_c0_g1_i1	1405	5729	2351.12	3423.58	-0.542161	NP_568102.1	sp|A2RVM0|TIC32_ARATH	Short-chain dehydrogenase TIC 32, chloroplastic
Vs_112_c0_g1_i3	1323	5728	2213.9	3422.99	-0.628666	NP_200471.3	sp|P49231|PROF1_PHAVU	Profilin-1
Vs_1187_c0_g1_i5	515	5715	861.797	3415.22	-1.98656	NP_181780.1	sp|Q6Z4K6|RH52B_ORYSJ	P-loop containing nucleoside triphosphate hydrolases superfamily protein
Vs_1206_c0_g1_i1	1	5696	1.67339	3403.86	-10.9893	NP_001320729.1	sp|P40761|YUXK_BACSU	Uncharacterized protein YuxK
Vs_2719_c0_g1_i1	554	5693	927.06	3402.07	-1.87568	NP_851271.1	sp|Q93Y08|AB1K8_ARATH	Protein ACTIVITY OF BC1 COMPLEX KINASE 7, chloroplastic
Vs_17307_c0_g1_i1	2030	5678	3396.99	3393.11	0.00164906	NP_563971.1	sp|Q9XI36|MBD10_ARATH	Methyl-CpG-binding domain-containing protein 11
Vs_2153_c0_g1_i4	1343	5676	2247.37	3391.91	-0.593863	NP_201376.1	sp|Q54JE4|ODO1_DICDI	2-oxoglutarate dehydrogenase, mitochondrial
Vs_1906_c0_g2_i1	3279	5666	5487.05	3385.94	0.696477	NP_201552.1	sp|Q9FJX2|RL262_ARATH	Translation protein SH3-like family protein
Vs_87_c0_g1_i3	471	5657	788.168	3380.56	-2.10068	NP_177978.1	sp|Q9SYM5|RHM1_ARATH	rhamnose biosynthesis 1
Vs_7971_c0_g1_i6	1948	5654	3259.77	3378.76	-0.051726	NP_187317.1	sp|Q9C522|ACLB1_ARATH	Probable ATP-citrate synthase
Vs_815_c0_g1_i3	1442	5652	2413.03	3377.57	-0.485138	NP_974758.1	sp|Q9FIB6|PS12A_ARATH	26S proteasome regulatory subunit, putative (RPN5)
Vs_798_c0_g2_i1	1034	5636	1730.29	3368.01	-0.960883	NP_186870.1	sp|Q6Z4G8|COBL1_ORYSJ	COBRA-like protein 3
Vs_1399_c0_g1_i1	1699	5604	2843.09	3348.89	-0.236219	NP_182269.1	sp|Q75M08|PDI21_ORYSJ	thioredoxin family protein
Vs_568_c0_g1_i14	982	5593	1643.27	3342.31	-1.02427	NP_179803.4	sp|F4IIM1|CSI1_ARATH	Protein CELLULOSE SYNTHASE INTERACTIVE 3
Vs_2180_c0_g1_i2	6	5589	10.0404	3339.92	-8.37772	NP_178637.2	sp|Q9FJU9|E1313_ARATH	O-Glycosyl hydrolases family 17 protein
Vs_511_c0_g1_i1	746	5572	1248.35	3329.76	-1.41539	NP_179803.4	sp|F4IIM1|CSI1_ARATH	Synaptotagmin-2
Vs_6558_c0_g1_i1	1538	5567	2573.68	3326.77	-0.370292	NP_564815.1	sp|Q8W469|SIPL2_ARATH	Signal peptide peptidase-like 4
Vs_327_c0_g1_i10	27	5560	45.1816	3322.59	-6.2004	NP_173978.1	sp|Q339X2|BGL34_ORYSJ	Beta-glucosidase 34
Vs_1215_c0_g1_i1	2720	5560	4551.63	3322.59	0.454074	NP_193583.1	sp|Q53RM0|CHLI_ORYSJ	P-loop containing nucleoside triphosphate hydrolases superfamily protein
Vs_2348_c0_g1_i5	3377	5547	5651.05	3314.82	0.769586	NP_195683.1	sp|O65660|PLAT1_ARATH	PLAT domain-containing protein 1
Vs_1050_c0_g1_i1	426	5543	712.865	3312.43	-2.21619	NP_565899.1	sp|Q6Z4N4|40G3_ORYSJ	Ricin B-like lectin R40C1
Vs_842_c0_g1_i4	660	5529	1104.44	3304.07	-1.58093	NP_180851.1	sp|Q67UF5|PDI23_ORYSJ	Protein disulfide-isomerase 02-mar
Vs_1110_c1_g1_i1	726	5513	1214.88	3294.5	-1.43924	NP_680773.1	sp|A2ZF66|GT6_ORYSI	Probable glycosyltransferase 6
Vs_940_c1_g1_i1	416	5512	696.131	3293.91	-2.24237	NP_565919.1	sp|Q60EH4|COI1B_ORYSJ	RNI-like superfamily protein
Vs_2619_c0_g1_i1	1265	5510	2116.84	3292.71	-0.637363	NP_568147.1	sp|Q0DJ99|COPD2_ORYSJ	Coatomer subunit delta-3
Vs_917_c0_g1_i2	355	5509	594.054	3292.11	-2.47035	NP_187991.1	sp|Q9LIC2|TMN7_ARATH	transmembrane nine 7
Vs_1700_c0_g1_i5	117	5508	195.787	3291.52	-4.07139	NP_001318474.1	sp|Q9LZC5|GDL73_ARATH	GDSL-like Lipase/Acylhydrolase family protein
Vs_1572_c0_g3_i1	1082	5500	1810.61	3286.74	-0.860179	NP_001325794.1	sp|P15195|CB23_POLMU	photosystem II light harvesting complex protein 2.3
Vs_2816_c0_g1_i7	2113	5459	3535.88	3262.23	0.116208	NP_191706.2	sp|P13869|CB12_PETHY	photosystem I light harvesting complex protein
Vs_6007_c0_g1_i3	105	5449	175.706	3256.26	-4.21197	NP_177743.1	sp|Q00624|ASOL_BRANA	SKU5 similar 5
Vs_193_c0_g1_i2	117	5443	195.787	3252.67	-4.05426	NP_180789.1	sp|O82081|UCC1_ARATH	Uclacyanin 1
Vs_1253_c0_g1_i1	1210	5439	2024.81	3250.28	-0.682782	NP_194439.1	sp|Q9T043|RL142_ARATH	Ribosomal protein L14
Vs_2488_c1_g1_i1	602	5429	1007.38	3244.31	-1.6873	NP_176352.1	sp|P35684|RL3_ORYSJ	R-protein L3 B
Vs_1165_c0_g1_i5	1697	5428	2839.75	3243.71	-0.191882	NP_177737.1	sp|Q7SIB8|PLAS_DRYCA	Plastocyanin A, chloroplastic
Vs_2214_c0_g1_i1	9234	5427	15452.1	3243.11	2.25235	NP_564300.1		integral membrane family protein
Vs_2681_c0_g1_i16	113	5421	189.093	3239.53	-4.0986	NP_001328048.1	sp|Q40313|CAMT_MEDSA	S-adenosyl-L-methionine-dependent methyltransferases superfamily protein
Vs_821_c0_g1_i2	712	5417	1191.46	3237.14	-1.44199	NP_181831.1	sp|P82191|RK3_SPIOL	Ribosomal protein L3 family protein
Vs_1019_c0_g1_i2	1226	5407	2051.58	3231.16	-0.655317	NP_001323032.1	sp|Q9FWR2|AVPX_ARATH	K(+)-insensitive pyrophosphate-energized proton pump
Vs_1032_c0_g1_i3	764	5402	1278.47	3228.17	-1.3363	NP_001330402.1	sp|Q0IQU1|LAC22_ORYSJ	Laccase-12
Vs_2207_c1_g1_i2	7732	5392	12938.7	3222.2	2.00557	NP_564204.1	sp|Q8S528|AL2B7_ARATH	Aldehyde dehydrogenase, mitochondrial
Vs_19_c0_g1_i2	4706	5376	7874.99	3212.63	1.29352	NP_564756.1	sp|O80763|NRX1_ARATH	Probable nucleoredoxin 1
Vs_942_c0_g1_i2	772	5370	1291.86	3209.05	-1.3127	NP_174116.1	sp|Q9C7F7|LTPG1_ARATH	Protein YLS3
Vs_256_c0_g1_i5	875	5366	1464.22	3206.66	-1.13094	NP_191088.1	sp|O22644|RL23A_FRIAG	ribosomal protein L23AB
Vs_2665_c0_g2_i1	3572	5352	5977.36	3198.29	0.902206	NP_189091.1	sp|Q9LHF1|LRX4_ARATH	Leucine-rich repeat extensin-like protein 2
Vs_1013_c0_g1_i1	707	5347	1183.09	3195.3	-1.43339	NP_180270.1	sp|Q9LSU0|PSA3_ORYSJ	Proteasome subunit alpha type-3
Vs_596_c0_g2_i1	2245	5347	3756.77	3195.3	0.233538	NP_566564.1	sp|Q8LGG8|USPAL_ARATH	Universal stress protein in QAH/OAS sulfhydrylase 3'region
Vs_1151_c0_g1_i1	4363	5338	7301.01	3189.93	1.19457	NP_196897.1	sp|P30081|CHS7_SOYBN	Chalcone synthase
Vs_1572_c1_g1_i3	787	5337	1316.96	3189.33	-1.27604	NP_180446.1	sp|Q8LBP4|ALB3_ARATH	Inner membrane protein ALBINO3, chloroplastic
Vs_490_c0_g2_i6	8	5332	13.3871	3186.34	-7.8948	NP_196136.1	sp|Q941L0|CESA3_ARATH	Probable cellulose synthase A catalytic subunit 5 [UDP-forming]
Vs_807_c0_g1_i3	1461	5296	2444.83	3164.83	-0.372395	NP_001119216.1	sp|Q9LXV3|DIT1_ARATH	Putative malate transporter YflS
Vs_3104_c0_g1_i1	3050	5292	5103.85	3162.44	0.690548	NP_189967.1	sp|P04353|CALM_SPIOL	Calmodulin
Vs_2026_c0_g1_i1	1336	5281	2235.65	3155.86	-0.497339	NP_171963.1	sp|O23016|KCAB_ARATH	Probable voltage-gated potassium channel subunit beta
Vs_2191_c0_g1_i1	1026	5277	1716.9	3153.47	-0.877135	NP_190383.1	sp|Q9SU63|AL2B4_ARATH	Aldehyde dehydrogenase, mitochondrial
Vs_3556_c0_g1_i2	1059	5271	1772.12	3149.89	-0.829822	NP_190281.1	sp|Q9LKJ3|PHSH_WHEAT	Alpha-glucan phosphorylase, H isozyme
Vs_197_c0_g1_i1	619	5266	1035.83	3146.9	-1.60314	NP_192919.1	sp|P54873|HMCS_ARATH	Hydroxymethylglutaryl-CoA synthase A
Vs_2571_c0_g1_i1	1599	5257	2675.76	3141.52	-0.231518	NP_187204.1	sp|Q9SEI2|PS6AA_ARATH	regulatory particle triple-A ATPase 5A
Vs_1300_c0_g1_i1	2155	5247	3606.16	3135.55	0.201747			NA
Vs_514_c0_g1_i1	1347	5232	2254.06	3126.58	-0.47206	NP_192703.1	sp|P32980|ATPD_TOBAC	F-type H+-transporting ATPase subunit delta
Vs_14_c1_g1_i19	1	5221	1.67339	3120.01	-10.8637	NP_568650.1	sp|Q6NMJ2|OLE96_ARATH	Pollen Ole e 1 allergen and extensin family protein
Vs_578_c2_g1_i5	992	5212	1660.01	3114.63	-0.907872	NP_568011.1	sp|O94432|YHKF_SCHPO	Uncharacterized RNA-binding protein C660.15
Vs_2684_c0_g1_i6	867	5209	1450.83	3112.84	-1.10135	NP_001190299.1	sp|Q9ASS6|PNSL5_ARATH	Peptidyl-prolyl cis-trans isomerase B
Vs_977_c1_g1_i3	285	5205	476.917	3110.45	-2.70531	NP_851035.1	sp|F4K410|SVR3_ARATH	Putative elongation factor TypA-like SVR3, chloroplastic
Vs_156_c0_g1_i7	1453	5192	2431.44	3102.68	-0.351703			NA
Vs_1049_c0_g1_i1	1242	5159	2078.35	3082.96	-0.568874	NP_174575.1	sp|Q9MAP3|RK11_ARATH	plastid ribosomal protein l11
Vs_864_c0_g1_i3	1276	5147	2135.25	3075.79	-0.526551	NP_176602.1	sp|O23948|VATE_GOSHI	V-type proton ATPase subunit E
Vs_984_c0_g1_i1	1761	5146	2946.84	3075.19	-0.0615043	NP_191121.1	sp|Q9M060|IF62_ARATH	Translation initiation factor IF6
Vs_2285_c0_g1_i1	1461	5133	2444.83	3067.42	-0.327294	NP_190638.1	sp|Q9SCQ7|AN32_ARATH	Leucine-rich repeat (LRR) family protein
Vs_447_c0_g1_i13	126	5131	210.847	3066.23	-3.86219	NP_172153.1	sp|Q9SLQ8|PSBP_CUCSA	photosystem II subunit P-1
Vs_2394_c0_g1_i9	13812	5121	23112.9	3060.25	2.91698	NP_849291.1	sp|P0CH33|UBQ11_ARATH	Ubiquitin family protein
Vs_1989_c0_g1_i2	1446	5116	2419.73	3057.26	-0.337396	NP_567663.1	sp|Q5ZLF0|F10A1_CHICK	HSP70-interacting protein 1
Vs_779_c0_g2_i2	271	5101	453.489	3048.3	-2.74886	NP_568437.1	sp|Q9ZPN9|TBB2_ELEIN	Tubulin beta-7 chain
Vs_2726_c0_g1_i3	1633	5090	2732.65	3041.72	-0.154589	NP_188112.1	sp|P51063|CAPP_PICAB	phosphoenolpyruvate carboxylase 3
Vs_198_c2_g1_i3	9	5089	15.0605	3041.13	-7.65759	NP_849538.2	sp|Q8VZG8|MIK2_ARATH	Probable leucine-rich repeat receptor-like protein kinase IMK3
Vs_914_c0_g1_i1	672	5080	1124.52	3035.75	-1.43274	NP_198158.1	sp|Q8LC83|RS242_ARATH	Ribosomal protein S24e family protein
Vs_3059_c0_g5_i4	2589	5079	4332.41	3035.15	0.513403	NP_051072.1	sp|Q85FK9|CYF_ADICA	Cytochrome f
Vs_992_c0_g1_i1	6299	5066	10540.7	3027.38	1.79983	NP_849955.1	sp|P93484|VSR1_PEA	Vacuolar-sorting receptor 2
Vs_1172_c0_g1_i2	811	5065	1357.12	3026.78	-1.15724	NP_195029.1	sp|Q84KI6|SQD1_SPIOL	UDP-sulfoquinovose synthase, chloroplastic
Vs_1508_c0_g1_i1	1221	5054	2043.21	3020.21	-0.56381	NP_568587.2	sp|Q94CD1|HHT1_ARATH	HXXXD-type acyl-transferase family protein
Vs_2027_c0_g1_i5	2423	5053	4054.63	3019.61	0.425206	NP_193470.1	sp|O65050|RL15A_PICMA	Ribosomal protein L23/L15e family protein
Vs_2488_c1_g1_i3	1083	5041	1812.28	3012.44	-0.733124	NP_176352.1	sp|P35684|RL3_ORYSJ	R-protein L3 B
Vs_714_c0_g1_i1	1037	5033	1735.31	3007.66	-0.79345	NP_566956.4	sp|F4J5M9|CLC3_ARATH	Clathrin light chain protein
Vs_876_c0_g1_i3	982	5029	1643.27	3005.27	-0.870924	NP_193847.2	sp|Q93Z16|RPN2_ARATH	ribophorin II (RPN2) family protein
Vs_1040_c0_g1_i7	1203	5024	2013.09	3002.28	-0.576647	NP_849483.1	sp|P46248|AAT5_ARATH	Aspartate aminotransferase P2, mitochondrial (Fragment)
Vs_3102_c0_g1_i1	1675	5015	2802.93	2996.91	-0.0965364	NP_850089.1	sp|Q5VRB2|BASS2_ORYSJ	Uncharacterized sodium-dependent transporter YocS
Vs_406_c0_g1_i11	136	5004	227.581	2990.33	-3.71585	NP_196897.1	sp|Q9MBB1|CHSY_EQUAR	Chalcone synthase
Vs_4202_c0_g1_i2	668	5000	1117.83	2987.94	-1.41846	NP_565109.1	sp|Q9FWS4|RK31_ARATH	Ribosomal protein L31
Vs_1976_c0_g1_i10	3690	4981	6174.82	2976.59	1.05274	NP_200887.1	sp|Q9FJH6|AB1F_ARATH	ABC transporter family protein
Vs_4363_c0_g1_i1	2079	4981	3478.98	2976.59	0.225006	NP_186858.1	sp|Q42290|MPPB_ARATH	Mitochondrial-processing peptidase subunit beta
Vs_2347_c0_g1_i2	1590	4978	2660.69	2974.79	-0.160987	NP_199783.1	sp|Q38890|GUN25_ARATH	glycosyl hydrolase 9A1
Vs_3030_c0_g1_i4	629	4977	1052.56	2974.2	-1.49859	NP_187210.1	sp|P42791|RL182_ARATH	ribosomal protein L18
Vs_5120_c0_g1_i2	1474	4976	2466.58	2973.6	-0.269698	NP_200595.2	sp|Q84PB3|IF4G1_ORYSJ	MIF4G domain-containing protein / MA3 domain-containing protein
Vs_12066_c0_g1_i5	2512	4975	4203.56	2973	0.499692	NP_192119.2	sp|Q9M2S7|FK201_ARATH	Peptidyl-prolyl cis-trans isomerase FKBP4
Vs_141_c0_g1_i1	747	4956	1250.02	2961.65	-1.24444	NP_851200.1	sp|Q9LF79|ACA8_ARATH	Calcium-transporting ATPase 5, plasma membrane-type
Vs_1530_c0_g1_i6	1006	4956	1683.43	2961.65	-0.814993	NP_173254.2	sp|Q9C9U5|SIS8_ARATH	Serine/threonine-protein kinase CTR1
Vs_7201_c0_g1_i10	9	4941	15.0605	2952.68	-7.61501	NP_182180.1	sp|P0DKK6|LAC13_ORYSJ	Laccase-12
Vs_9030_c0_g1_i1	155	4933	259.376	2947.9	-3.50657	NP_190331.3	sp|P27521|CA4_ARATH	light-harvesting chlorophyll-protein complex I subunit A4
Vs_1394_c0_g1_i1	725	4920	1213.21	2940.13	-1.27705	NP_189582.1	sp|Q2QS14|UGDH4_ORYSJ	UDP-glucose 6-dehydrogenase family protein
Vs_1056_c0_g1_i7	3785	4905	6333.79	2931.17	1.11159	NP_194183.1	sp|P37116|NCPR_VIGRR	P450 reductase 1
Vs_1180_c0_g1_i3	2546	4887	4260.46	2920.41	0.544835	NP_182039.1	sp|Q9SHC8|VAP12_ARATH	Vesicle-associated protein 03-ene
Vs_1158_c0_g1_i3	1381	4881	2310.96	2916.83	-0.335911	NP_179576.1	sp|Q9SEK2|HXK1_TOBAC	Hexokinase-2
Vs_816_c0_g1_i2	3396	4867	5682.84	2908.46	0.966356	NP_200588.2	sp|Q8H1Z0|CER3_ARATH	Very-long-chain aldehyde decarbonylase GL1-1
Vs_10057_c0_g1_i2	1238	4861	2071.66	2904.88	-0.487689	NP_201551.1	sp|P42056|VDAC2_SOLTU	voltage dependent anion channel 2
Vs_4731_c0_g1_i1	427	4858	714.539	2903.08	-2.0225	NP_850337.1	sp|O48922|C98A2_SOYBN	cytochrome P450, family 98, subfamily A, polypeptide 3
Vs_751_c0_g1_i5	2434	4856	4073.04	2901.89	0.489113	NP_564192.2	sp|Q9LR30|GGT1_ARATH	glutamate:glyoxylate aminotransferase
Vs_2632_c0_g1_i1	1367	4855	2287.53	2901.29	-0.342906	NP_173248.1	sp|P25387|GBLP_CHLRE	Transducin/WD40 repeat-like superfamily protein
Vs_3030_c0_g1_i2	1802	4848	3015.45	2897.11	0.0577615	NP_187210.1	sp|P42791|RL182_ARATH	ribosomal protein L18
Vs_615_c0_g1_i9	495	4841	828.329	2892.93	-1.80425	NP_194110.2	sp|Q8H1R3|TBL24_ARATH	TRICHOME BIREFRINGENCE-LIKE 24
Vs_135_c0_g1_i1	683	4840	1142.93	2892.33	-1.3395	NP_173153.1	sp|Q9Y5Z4|HEBP2_HUMAN	SOUL heme-binding family protein
Vs_1029_c0_g1_i3	4372	4819	7316.07	2879.78	1.34511			NA
Vs_168_c1_g1_i1	1569	4818	2625.55	2879.18	-0.133037	NP_178011.1	sp|P09469|VATA_DAUCA	V-type proton ATPase catalytic subunit A
Vs_1436_c0_g2_i2	200	4809	334.679	2873.8	-3.10211	NP_188761.1	sp|P41636|4CL_PINTA	4-coumarate--CoA ligase 1
Vs_66_c0_g2_i3	0	4808	0	2873.2	-21.4542	NP_188596.1	sp|Q9LJN4|BXL5_ARATH	Glycosyl hydrolase family protein
Vs_3553_c0_g1_i1	124	4808	207.501	2873.2	-3.79147	NP_195146.1	sp|O49485|SERA1_ARATH	D-3-phosphoglycerate dehydrogenase 2, chloroplastic
Vs_4_c0_g2_i1	991	4804	1658.33	2870.81	-0.791727	NP_194096.1	sp|A2ZVI7|CDPK1_ORYSJ	calcium-dependent protein kinase 6
Vs_371_c0_g1_i1	1189	4798	1989.66	2867.23	-0.527132	NP_200667.2	sp|P92985|RBP1C_ARATH	Ran-specific GTPase-activating protein
Vs_2758_c0_g1_i1	752	4789	1258.39	2861.85	-1.18537	NP_564801.1	sp|Q9SI75|EFGC_ARATH	Translation elongation factor EFG/EF2 protein
Vs_1136_c0_g1_i1	1618	4787	2707.55	2860.66	-0.079358	NP_565289.1	sp|P35130|UBC2_MEDSA	ubiquiting-conjugating enzyme 2
Vs_654_c0_g1_i1	1805	4782	3020.47	2857.67	0.0799369		sp|Q55393|DFA1_SYNY3	Diflavin flavoprotein A 1
Vs_374_c0_g1_i2	216	4775	361.453	2853.48	-2.98084	NP_001031199.1	sp|O04151|CALR1_ARATH	Calreticulin-1
Vs_1280_c0_g1_i6	1928	4765	3226.3	2847.51	0.180181	NP_568746.1	sp|Q7F9I1|CLPC1_ORYSJ	CLPC homologue 1
Vs_1128_c0_g1_i2	893	4751	1494.34	2839.14	-0.925946	NP_850018.1	sp|Q9SJ12|ATP7_ARATH	Probable ATP synthase 24 kDa subunit, mitochondrial
Vs_4327_c0_g1_i1	3033	4751	5075.4	2839.14	0.838066	NP_182152.2	sp|Q38884|EIF3I_ARATH	Transducin/WD40 repeat-like superfamily protein
Vs_1279_c0_g2_i2	1239	4750	2073.33	2838.54	-0.453199	NP_974317.1	sp|Q9LKA4|UBA2C_ARATH	UBP1-associated protein 2B
Vs_1370_c0_g1_i4	500	4742	836.696	2833.76	-1.75994	NP_188674.1	sp|Q94JQ4|RIDA_ARATH	endoribonuclease L-PSP family protein
Vs_2040_c0_g1_i3	77	4740	128.851	2832.57	-4.45832	NP_564821.1	sp|Q948U0|RBOHA_SOLTU	respiratory burst oxidase protein F
Vs_111_c0_g1_i4	533	4733	891.918	2828.39	-1.66499	NP_564603.1	sp|Q9M812|CUT1C_ARATH	Protein CURVATURE THYLAKOID 1A, chloroplastic
Vs_3248_c0_g1_i2	1129	4729	1889.26	2826	-0.580937	NP_191174.1	sp|Q9XHM1|EIF3C_MEDTR	eukaryotic translation initiation factor 3C
Vs_1453_c0_g1_i2	2003	4726	3351.81	2824.2	0.247095	NP_174500.1	sp|O65085|DAD1_PICMA	Dolichyl-diphosphooligosaccharide--protein glycosyltransferase subunit DAD1
Vs_848_c1_g1_i1	858	4720	1435.77	2820.62	-0.974185	NP_850982.1	sp|Q84L33|RD23B_ARATH	Rad23 UV excision repair protein family
Vs_1845_c0_g1_i10	792	4715	1325.33	2817.63	-1.08813	NP_175322.1	sp|Q7XTT4|NUCL2_ORYSJ	Protein gar2
Vs_289_c0_g1_i2	937	4708	1567.97	2813.45	-0.843441	NP_175778.1	sp|O64982|PRS7_PRUPE	regulatory particle triple-A 1A
Vs_1900_c0_g1_i4	1920	4702	3212.91	2809.86	0.193384	NP_176910.1	sp|O48557|RL17_MAIZE	Ribosomal protein L22p/L17e family protein
Vs_33_c0_g1_i1	1832	4701	3065.66	2809.26	0.126004		sp|A2ACP1|TT39A_MOUSE	Tetratricopeptide repeat protein 39A
Vs_6150_c0_g1_i5	152	4700	254.356	2808.67	-3.46496	NP_182265.1	sp|O22267|CKI1_ARATH	Signal transduction histidine kinase
Vs_5527_c0_g1_i1	917	4697	1534.5	2806.87	-0.871193	NP_194824.1	sp|P48627|FAD6C_BRANA	fatty acid desaturase 6
Vs_2229_c0_g1_i1	4221	4689	7063.39	2802.09	1.33386	NP_197592.1	sp|Q41969|IF2B_ARATH	Eukaryotic translation initiation factor 2 subunit beta
Vs_293_c0_g1_i1	1380	4688	2309.28	2801.49	-0.278752	NP_564527.1		B-cell receptor-associated 31-like protein
Vs_1541_c0_g1_i1	2003	4685	3351.81	2799.7	0.259665	NP_564785.1	sp|Q94B38|GPT2_ARATH	Putative glucose-6-phosphate/phosphate-translocator-like protein 1
Vs_2280_c0_g2_i1	1027	4679	1718.57	2796.12	-0.702212	NP_850669.2	sp|Q3UHR0|BAHC1_MOUSE	protein SUO
Vs_2340_c0_g1_i2	724	4678	1211.54	2795.52	-1.20628	NP_191513.1	sp|O22860|RL38_ARATH	Ribosomal L38e protein family
Vs_524_c0_g1_i1	1040	4678	1740.33	2795.52	-0.683756	NP_190798.1	sp|Q9FT52|ATP5H_ARATH	ATP synthase subunit d, mitochondrial
Vs_3784_c0_g1_i1	1758	4678	2941.82	2795.52	0.0735954	NP_974732.1	sp|Q38906|TOC34_ARATH	translocon at the outer envelope membrane of chloroplasts 34
Vs_655_c0_g1_i2	121	4656	202.481	2782.37	-3.78045	NP_566565.1	sp|Q9LSP0|PER29_ARATH	Peroxidase family protein
Vs_2543_c0_g3_i1	1297	4645	2170.39	2775.8	-0.354948	NP_851190.1	sp|P11893|RK24_PEA	Translation protein SH3-like family protein
Vs_5111_c0_g1_i2	2564	4635	4290.58	2769.82	0.631379	NP_191911.1	sp|Q84KG5|CCD_CROSA	carotenoid cleavage dioxygenase 1
Vs_452_c0_g1_i15	1657	4631	2772.81	2767.43	0.00280203	NP_565892.1	sp|Q9ZVH7|FAX3_ARATH	Transmembrane proteins 14C
Vs_90_c0_g1_i1	9817	4630	16427.7	2766.83	2.56982	NP_195761.1	sp|Q9AT63|PDX1_GINBI	Probable pyridoxal 5'-phosphate synthase subunit PDX1
Vs_313_c0_g1_i3	163	4620	272.763	2760.86	-3.33939	NP_179126.2	sp|Q71DJ5|LIP1_ARATH	Lipase member K
Vs_4394_c0_g1_i1	1209	4620	2023.13	2760.86	-0.448526	NP_195399.1	sp|Q42698|GGPPS_CATRO	Heterodimeric geranylgeranyl pyrophosphate synthase large subunit 1, chloroplastic
Vs_1550_c0_g1_i4	3319	4613	5553.99	2756.68	1.0106	NP_200350.2	sp|F4K3G5|EDM2_ARATH	Protein ENHANCED DOWNY MILDEW 2
Vs_54_c0_g1_i4	1950	4613	3263.12	2756.68	0.243321	NP_182287.1	sp|Q8S8T4|UXS4_ARATH	UDP-xylose synthase 4
Vs_5935_c0_g1_i1	734	4598	1228.27	2747.71	-1.1616	NP_568577.1	sp|Q9FL12|DEGP9_ARATH	Protease Do-like 2, chloroplastic
Vs_149_c0_g1_i1	1520	4597	2543.56	2747.11	-0.111069	NP_850903.1	sp|P29344|RR1_SPIOL	ribosomal protein S1
Vs_707_c0_g1_i1	1376	4587	2302.59	2741.14	-0.251518	NP_190104.1	sp|Q9FGZ9|UBL5_ARATH	Ubiquitin-like superfamily protein
Vs_2224_c0_g1_i3	17499	4581	29282.7	2737.55	3.41909	NP_200810.1	sp|Q5N9X2|LAC4_ORYSJ	Laccase-22
Vs_2980_c0_g1_i1	726	4581	1214.88	2737.55	-1.17207	NP_174351.1	sp|Q9SA78|COPE1_ARATH	Coatomer subunit epsilon-2
Vs_744_c0_g1_i1	3609	4581	6039.27	2737.55	1.14149	NP_188441.1	sp|P25387|GBLP_CHLRE	receptor for activated C kinase 1C
Vs_2269_c0_g1_i1	568	4572	950.487	2732.17	-1.52331	NP_198681.1	sp|Q0DWQ7|CCB12_ORYSJ	Proteasome maturation factor UMP1
Vs_1572_c0_g2_i5	520	4568	870.164	2729.78	-1.64943	NP_565787.1	sp|P15195|CB23_POLMU	light-harvesting chlorophyll-protein complex II subunit B1
Vs_1683_c0_g1_i1	557	4567	932.08	2729.19	-1.54994	NP_001189621.1	sp|P41099|RLA2_PARAR	60S acidic ribosomal protein P2B
Vs_1283_c0_g1_i1	3298	4564	5518.85	2727.39	1.01684	NP_563785.1	sp|O04023|SRC2_ARATH	Protein SRC2 homolog
Vs_3947_c0_g1_i1	1245	4558	2083.37	2723.81	-0.386703	NP_193486.1	sp|P40392|RIC1_ORYSJ	Ras-related protein RABD2a
Vs_3385_c0_g1_i1	359	4553	600.748	2720.82	-2.17921	NP_568458.1	sp|Q93Y08|AB1K8_ARATH	Uncharacterized protein sll1770
Vs_2136_c0_g1_i2	557	4546	932.08	2716.64	-1.5433	NP_565960.1	sp|O22943|STL1_ARATH	transmembrane protein, putative (DUF288)
Vs_2545_c0_g1_i13	2239	4543	3746.73	2714.84	0.464761	NP_173706.1	sp|Q568Z0|T11L2_RAT	T-complex protein 11-like protein 2
Vs_3520_c0_g1_i1	944	4541	1579.68	2713.65	-0.780599	NP_187962.1	sp|Q9LJD8|M3KE1_ARATH	mitogen-activated protein kinase kinase kinase 7
Vs_1258_c0_g1_i2	1348	4535	2255.73	2710.06	-0.26473	NP_192881.1	sp|Q9LD55|EIF3A_ARATH	eukaryotic translation initiation factor 3A
Vs_559_c0_g1_i1	927	4532	1551.24	2708.27	-0.803954	NP_198099.1	sp|O81983|SYS_HELAN	seryl-tRNA synthetase / serine-tRNA ligase
Vs_2852_c0_g1_i1	1446	4530	2419.73	2707.08	-0.161891	NP_178124.2	sp|Q9SSD2|PRP8A_ARATH	Pre-mRNA-splicing factor 8 homolog
Vs_6065_c0_g1_i3	3334	4519	5579.09	2700.5	1.0468	NP_850763.1	sp|Q69RJ0|GLTB_ORYSJ	glutamate synthase 1
Vs_904_c0_g1_i1	2437	4513	4078.06	2696.92	0.596571	NP_172826.1	sp|Q6Z4H0|6PGL2_ORYSJ	Probable 6-phosphogluconolactonase 1
Vs_3331_c1_g2_i1	3	4507	5.02018	2693.33	-9.06715			NA
Vs_2078_c1_g1_i2	1139	4503	1905.99	2690.94	-0.497566	NP_197445.1	sp|Q9S9N9|CCR1_ARATH	Tetraketide alpha-pyrone reductase 1
Vs_288_c0_g1_i2	1507	4502	2521.8	2690.34	-0.0933344	NP_001327264.1	sp|Q9LTT8|VCS_ARATH	Transducin/WD40 repeat-like superfamily protein
Vs_2060_c0_g1_i2	1554	4482	2600.45	2678.39	-0.0426039	NP_178080.2	sp|Q9LT96|Y5977_ARATH	Probable LRR receptor-like serine/threonine-protein kinase At1g06840
Vs_749_c0_g2_i1	187	4479	312.924	2676.6	-3.09651	NP_568960.1	sp|Q41783|TBB6_MAIZE	Tubulin beta-1 chain
Vs_1583_c0_g2_i2	1673	4467	2799.59	2669.43	0.0686833	NP_177415.1	sp|Q9CAI5|CKL2_ARATH	casein kinase 1-like protein 2
Vs_7270_c0_g1_i3	911	4459	1524.46	2664.65	-0.805645	NP_027545.1	sp|Q1RMU4|ERLN2_BOVIN	SPFH/Band 7/PHB domain-containing membrane-associated protein family
Vs_589_c0_g1_i25	25	4449	41.8348	2658.67	-5.98982			NA
Vs_468_c0_g1_i3	2955	4445	4944.88	2656.28	0.896527	NP_199150.1	sp|O48639|PHT13_ARATH	Probable inorganic phosphate transporter 01-mar
Vs_238_c0_g1_i1	2553	4445	4272.17	2656.28	0.685562	NP_566588.1	sp|Q9LVJ0|UVB31_ARATH	UV-B-induced protein At3g17800, chloroplastic
Vs_1308_c0_g1_i3	680	4443	1137.91	2655.09	-1.22237	NP_001185370.1	sp|Q0WL80|UGGG_ARATH	UDP-glucose:glycoprotein glucosyltransferase
Vs_973_c0_g1_i2	1757	4434	2940.15	2649.71	0.150058	NP_171936.1	sp|Q9FSF0|MDH_TOBAC	Malate dehydrogenase, cytoplasmic
Vs_2511_c0_g2_i1	1267	4418	2120.19	2640.15	-0.316425	NP_187423.2	sp|A4FVR1|GIP1L_ARATH	GBF-interacting protein 1-like
Vs_3396_c0_g1_i1	1096	4401	1834.04	2629.99	-0.520031	NP_194116.1	sp|Q9T0A0|LACS4_ARATH	Long chain acyl-CoA synthetase 1
Vs_1775_c0_g1_i3	998	4397	1670.05	2627.6	-0.653855	NP_176040.1	sp|Q7DLR9|PSB4_ARATH	Proteasome subunit beta type-4
Vs_2466_c0_g1_i1	821	4390	1373.86	2623.41	-0.933214	NP_191645.1	sp|Q9LZX8|BIG2_ARATH	SEC7-like guanine nucleotide exchange family protein
Vs_2488_c0_g1_i2	126	4386	210.847	2621.02	-3.63585	NP_180607.1	sp|Q42797|TCMO_SOYBN	Trans-cinnamate 4-monooxygenase
Vs_2690_c1_g2_i1	338	4385	565.607	2620.42	-2.21193	NP_197960.1	sp|P51615|MAOX_VITVI	NADP-malic enzyme 3
Vs_1110_c1_g2_i1	548	4381	917.019	2618.03	-1.51346	NP_680773.1	sp|Q9SZG1|GT6_ARATH	Probable glycosyltransferase 6
Vs_1682_c0_g1_i4	675	4380	1129.54	2617.44	-1.21242	NP_177038.1	sp|Q9SX33|ALA9_ARATH	Probable phospholipid-transporting ATPase 8
Vs_505_c0_g1_i2	240	4368	401.614	2610.27	-2.70031	NP_188436.1	sp|Q8L7J2|BGL06_ORYSJ	B-S glucosidase 44
Vs_4335_c0_g2_i1	9562	4368	16001	2610.27	2.61589	NP_563710.1	sp|Q6L4D2|PM19L_ORYSJ	Membrane protein PM19L
Vs_1434_c0_g1_i2	1336	4365	2235.65	2608.47	-0.222509	NP_568113.1	sp|Q945K7|IDH5_ARATH	isocitrate dehydrogenase V
Vs_982_c0_g1_i4	629	4360	1052.56	2605.49	-1.30764	NP_566095.1	sp|P62981|RS27A_SOLTU	Ubiquitin-40S ribosomal protein S27a
Vs_1784_c0_g1_i1	998	4360	1670.05	2605.49	-0.641664	NP_180469.3	sp|Q0WQX7|RBL1_ARATH	RHOMBOID-like protein 4
Vs_78_c0_g1_i1	1452	4352	2429.77	2600.7	-0.0980849	NP_199894.1	sp|Q9XGY4|TIM8_ARATH	translocase inner membrane subunit 8
Vs_1324_c0_g1_i3	814	4351	1362.14	2600.11	-0.932694	NP_569038.1	sp|Q6ZLK0|OST48_ORYSJ	dolichyl-diphosphooligosaccharide-protein glycosyltransferase 48kDa subunit family protein
Vs_3177_c0_g1_i3	126	4348	210.847	2598.31	-3.6233	NP_197294.1	sp|Q2QLY4|METE2_ORYSJ	Cobalamin-independent synthase family protein
Vs_263_c3_g1_i4	793	4348	1327	2598.31	-0.969406	NP_196521.1	sp|Q01899|HSP7M_PHAVU	mitochondrial HSO70 2
Vs_3023_c0_g1_i3	1665	4346	2786.2	2597.12	0.101386	NP_189184.1	sp|O22616|DCOR_SOLLC	Ornithine decarboxylase
Vs_3489_c0_g2_i1	3036	4340	5080.42	2593.53	0.970029	NP_051115.1	sp|A2T389|NDHH_ANGEV	NADH dehydrogenase subunit 7 (chloroplast)
Vs_947_c0_g1_i3	4510	4336	7547	2591.14	1.54231	NP_001328539.1	sp|Q8RXV3|P2C59_ARATH	Probable protein phosphatase 2C 71
Vs_885_c1_g2_i1	1399	4334	2341.08	2589.95	-0.145751	NP_568557.1	sp|Q9SP07|1433_LILLO	general regulatory factor 3
Vs_728_c0_g1_i1	1273	4333	2130.23	2589.35	-0.281582	NP_178826.1	sp|P46293|RS16_GOSHI	Ribosomal protein S5 domain 2-like superfamily protein
Vs_2311_c0_g1_i2	3546	4329	5933.85	2586.96	1.19771	NP_001119113.1	sp|F4JKK0|SUD1_ARATH	RING/U-box superfamily protein
Vs_1352_c0_g1_i1	1351	4328	2260.75	2586.36	-0.194121	NP_195252.1	sp|Q8LFC0|IDH1_ARATH	isocitrate dehydrogenase 1
Vs_3589_c0_g1_i8	136	4324	227.581	2583.97	-3.50513	NP_179126.2	sp|Q71DJ5|LIP1_ARATH	Tear acid lipase-like protein
Vs_1129_c0_g2_i1	2041	4324	3415.39	2583.97	0.402462	NP_566535.1	sp|Q8LEM8|RL373_ARATH	Zinc-binding ribosomal protein family protein
Vs_2942_c0_g1_i2	1221	4303	2043.21	2571.42	-0.331727	NP_173165.1	sp|Q9SHI1|IF2C_ARATH	Translation initiation factor IF-2
Vs_2907_c0_g1_i2	2006	4300	3356.83	2569.63	0.385537	NP_566732.1	sp|Q9ZT66|E134_MAIZE	Carboxymethylenebutenolidase homolog
Vs_3446_c0_g2_i1	3897	4299	6521.21	2569.03	1.34391	NP_188540.1	sp|Q9LHL3|LRP6C_ARATH	RNA-binding protein
Vs_2778_c0_g1_i1	4	4290	6.69357	2563.65	-8.58099	NP_569048.1	sp|O65351|SBT17_ARATH	Subtilisin-like protease SBT5.4
Vs_4915_c0_g1_i1	4	4289	6.69357	2563.06	-8.58066	NP_175933.1		tRNA-splicing ligase (DUF239)
Vs_418_c2_g1_i1	1130	4276	1890.93	2555.29	-0.434387	NP_177984.1	sp|Q9SYL9|RK13_ARATH	Ribosomal protein L13 family protein
Vs_446_c0_g1_i14	1508	4272	2523.48	2552.9	-0.016723	NP_199277.1	sp|Q5Z9Z0|BGL24_ORYSJ	Beta-glucosidase 12
Vs_1227_c0_g1_i2	987	4263	1651.64	2547.52	-0.625195	NP_001325773.1	sp|Q9SR13|FLK_ARATH	RNA-binding KH domain-containing protein
Vs_2207_c0_g1_i1	599	4261	1002.36	2546.32	-1.34501	NP_190733.2	sp|Q8S8S7|PUB34_ARATH	WD repeat, SAM and U-box domain-containing protein 1
Vs_634_c0_g1_i4	946	4252	1583.03	2540.95	-0.682677	NP_851207.1	sp|Q84PB3|IF4G1_ORYSJ	MIF4G domain-containing protein / MA3 domain-containing protein
Vs_2601_c0_g2_i1	281	4250	470.223	2539.75	-2.43327	NP_196610.2	sp|Q7XSZ4|HACDA_ORYSJ	Very-long-chain (3R)-3-hydroxyacyl-CoA dehydratase 2
Vs_18429_c0_g1_i3	13	4240	21.7541	2533.77	-6.86379	NP_565881.1	sp|Q0IQU1|LAC22_ORYSJ	Laccase-4
Vs_1109_c0_g1_i1	1139	4239	1905.99	2533.18	-0.410404	NP_199094.1	sp|P51110|DFRA_VITVI	Dihydroflavonol 4-reductase
Vs_358_c0_g1_i4	875	4228	1464.22	2526.6	-0.787068	NP_172259.1	sp|Q42883|ECAP_SOLLC	ER-type Ca2+-ATPase 1
Vs_10_c0_g3_i1	2840	4221	4752.44	2522.42	0.913858	NP_198865.1	sp|Q8W034|RNP1_ARATH	Uncharacterized RNA-binding protein C660.15
Vs_4879_c0_g1_i7	1357	4221	2270.79	2522.42	-0.151612	NP_196527.1	sp|Q9LXC9|IPYR6_ARATH	pyrophosphorylase 6
Vs_3510_c0_g1_i14	1378	4218	2305.94	2520.63	-0.128431	NP_001328649.1	sp|Q9SSE9|JMJ25_ARATH	Transcription factor jumonji (jmjC) domain-containing protein
Vs_1339_c0_g1_i27	107	4213	179.053	2517.64	-3.81361			NA
Vs_2531_c0_g1_i3	2289	4210	3830.4	2515.85	0.606449	NP_175737.1	sp|Q9MAH1|TTL1_ARATH	TPR repeat-containing thioredoxin TTL2
Vs_684_c0_g1_i1	1503	4210	2515.11	2515.85	-0.000423043	NP_178531.1	sp|P56331|IF1A_ONOVI	Nucleic acid-binding, OB-fold-like protein
Vs_1096_c1_g1_i1	3935	4207	6584.8	2514.05	1.38912	NP_199054.1	sp|Q40983|SPP_PEA	Stromal processing peptidase, chloroplastic
Vs_1521_c0_g2_i5	399	4203	667.684	2511.66	-1.91141	NP_171789.1	sp|Q9SRY3|RLF1_ARATH	rapid alkalinization factor 1
Vs_12901_c0_g1_i1	201	4201	336.352	2510.47	-2.89991	NP_191819.1	sp|Q9LZK5|DNJ19_ARATH	DnaJ protein ERDJ3B
Vs_275_c0_g1_i10	999	4198	1671.72	2508.68	-0.585593	NP_189034.1	sp|Q9LIR6|BAM1_ARATH	Beta-amylase
Vs_1132_c0_g1_i13	0	4197	0	2508.08	-21.2582		sp|P36914|AMYG_ASPOR	Glucoamylase
Vs_114_c2_g1_i5	1434	4193	2399.65	2505.69	-0.0623856	NP_187874.2	sp|Q941Q3|C3H37_ARATH	Zinc finger CCCH domain-containing protein 63
Vs_1733_c0_g1_i1	1	4192	1.67339	2505.09	-10.547	NP_566483.1	sp|Q9LUM3|SBT15_ARATH	Subtilisin-like protease SBT1.6
Vs_3847_c0_g1_i1	29	4189	48.5284	2503.3	-5.68883	NP_173412.1	sp|Q0WSY2|FPP4_ARATH	filament-like protein (DUF869)
Vs_1518_c0_g1_i4	1203	4183	2013.09	2499.71	-0.312349	NP_565616.1	sp|Q8LQJ8|FTSH5_ORYSJ	FTSH protease 4
Vs_510_c0_g2_i1	777	4176	1300.23	2495.53	-0.940582	NP_194821.1	sp|Q944P7|AMPL2_ARATH	Leucine aminopeptidase 1
Vs_3970_c0_g1_i1	1525	4172	2551.92	2493.14	0.0336223	NP_191800.1	sp|A6Q0K5|CP12_CHLRE	CP12 domain-containing protein 2
Vs_20_c0_g1_i56	3	4161	5.02018	2486.57	-8.95191			NA
Vs_2663_c0_g1_i1	4418	4161	7393.05	2486.57	1.57201	NP_171702.1	sp|Q9LPC1|GAE2_ARATH	UDP-glucuronate 4-epimerase 4
Vs_4035_c0_g2_i1	207	4155	346.392	2482.98	-2.84159	NP_199704.1	sp|A9ZPJ7|AGCT2_HORVU	hydroxycinnamoyl-CoA shikimate/quinate hydroxycinnamoyl transferase
Vs_1624_c0_g1_i3	2208	4153	3694.85	2481.78	0.574138	NP_191664.1	sp|A0JJX5|SYT4_ARATH	Synaptotagmin-4
Vs_734_c0_g1_i1	15600	4151	26104.9	2480.59	3.39557			NA
Vs_1231_c0_g1_i2	2228	4149	3728.32	2479.39	0.588538	NP_180966.1	sp|Q94C70|NAT2_ARATH	Xanthine/uracil permease family protein
Vs_241_c0_g1_i4	1896	4146	3172.75	2477.6	0.356791	NP_189208.1	sp|Q38950|2AAB_ARATH	Serine/threonine-protein phosphatase 2A 65 kDa regulatory subunit A alpha isoform
Vs_4725_c0_g2_i1	1127	4143	1885.91	2475.81	-0.392636	NP_001327521.1	sp|Q9SRU2|BIG_ARATH	E3 ubiquitin-protein ligase UBR4
Vs_1282_c0_g1_i11	165	4141	276.11	2474.61	-3.16388			NA
Vs_1164_c0_g1_i4	778	4141	1301.9	2474.61	-0.926584	NP_177735.1	sp|Q9SGS4|CDSP_ARATH	Thioredoxin H-type
Vs_724_c0_g1_i1	376	4134	629.196	2470.43	-1.97318	NP_178358.1	sp|A2Z259|ZHD1_ORYSI	Zinc-finger homeodomain protein 2
Vs_1734_c0_g1_i3	2727	4134	4563.34	2470.43	0.885328	NP_851115.1	sp|P35131|UBC8_ARATH	Ubiquitin-conjugating enzyme E2 8
Vs_4172_c0_g1_i3	0	4128	0	2466.84	-21.2342	NP_566483.1	sp|Q9LUM3|SBT15_ARATH	Subtilisin-like protease SBT1.6
Vs_3889_c0_g1_i3	766	4125	1281.82	2465.05	-0.943425	NP_200588.2	sp|Q8H1Z0|CER3_ARATH	Very-long-chain aldehyde decarbonylase GL1-1
Vs_5171_c0_g1_i1	839	4124	1403.98	2464.45	-0.811749	NP_567780.1	sp|Q55480|YZ37_SYNY3	Ribokinase
Vs_4964_c0_g1_i2	448	4119	749.68	2461.47	-1.71517	NP_189235.1	sp|Q5S1S6|PRXQ_WHEAT	Thioredoxin superfamily protein
Vs_1076_c0_g1_i3	459	4118	768.087	2460.87	-1.67982	NP_568358.1	sp|Q9FKP0|PSRP6_ARATH	plastid-specific 50S ribosomal protein 6
Vs_2093_c0_g1_i4	377	4110	630.869	2456.09	-1.96095	NP_565913.1	sp|Q7X9A0|RCA1_LARTR	rubisco activase
Vs_3254_c0_g1_i1	1415	4107	2367.85	2454.3	-0.0517307	NP_568051.1	sp|Q8W4S4|VHAA3_ARATH	V-type proton ATPase 116 kDa subunit a isoform 1
Vs_2728_c1_g1_i2	325	4101	543.853	2450.71	-2.17191	NP_565960.1	sp|O22943|STL1_ARATH	transmembrane protein, putative (DUF288)
Vs_3884_c0_g1_i2	3184	4096	5328.08	2447.72	1.12218	NP_189059.1	sp|P48642|GSHRC_ORYSJ	glutathione-disulfide reductase
Vs_3011_c0_g1_i5	1064	4094	1780.49	2446.53	-0.458461	NP_564202.1	sp|O49453|Y4844_ARATH	Uncharacterized protein At4g28440
Vs_777_c0_g1_i4	2554	4092	4273.85	2445.33	0.805504	NP_001331461.1		hypothetical protein AT5G23490
Vs_3_c1_g1_i3	0	4085	0	2441.15	-21.2191	NP_173652.1	sp|G3FIN8|UGTK4_MANES	UDP-glucosyl transferase 85A7
Vs_6980_c1_g3_i2	0	4080	0	2438.16	-21.2174	NP_200470.1	sp|Q9FJU9|E1313_ARATH	O-Glycosyl hydrolases family 17 protein
Vs_5902_c0_g1_i5	720	4079	1204.84	2437.56	-1.01659	NP_196352.2	sp|Q8VZG7|TSN1_ARATH	TUDOR-SN protein 1
Vs_490_c0_g2_i10	692	4077	1157.99	2436.37	-1.07311	NP_196136.1	sp|Q84ZN6|CESA8_ORYSJ	Probable cellulose synthase A catalytic subunit 2 [UDP-forming]
Vs_556_c0_g2_i1	1586	4067	2654	2430.39	0.12698	NP_173732.1	sp|P93805|PGMC2_MAIZE	Probable phosphoglucomutase, cytoplasmic 1
Vs_2475_c0_g1_i6	296	4057	495.324	2424.42	-2.29119	NP_849922.1	sp|Q9ZU35|AB7G_ARATH	ATP-binding cassette sub-family G member 1
Vs_12656_c0_g1_i1	0	4056	0	2423.82	-21.2089			NA
Vs_4651_c0_g2_i1	960	4053	1606.46	2422.03	-0.592331	NP_173499.1	sp|B3LF48|EHD2_ARATH	EH domain-containing protein 2
Vs_2124_c0_g1_i1	3565	4049	5965.65	2419.64	1.30189	NP_194957.2	sp|Q8RWZ5|SD25_ARATH	S-domain-2 5
Vs_1560_c0_g1_i5	24	4046	40.1614	2417.84	-5.91173	NP_179277.1	sp|Q9ZVX8|PIP28_ARATH	plasma membrane intrinsic protein 2;8
Vs_2523_c0_g1_i1	222	4042	371.493	2415.45	-2.70088	NP_175687.2		PII, uridylyltransferase (DUF2921)
Vs_476_c0_g1_i2	1148	4036	1921.05	2411.87	-0.328251	NP_192563.2		glycine-rich protein
Vs_1167_c0_g1_i2	1468	4028	2456.54	2407.09	0.0293405	NP_564828.1	sp|Q8S920|UBC5A_ORYSJ	Ubiquitin-conjugating enzyme E2 8
Vs_3562_c0_g2_i1	2532	4015	4237.03	2399.32	0.820429	NP_567238.2	sp|Q503W7|ATD1B_DANRE	ATPase family AAA domain-containing protein 1
Vs_2162_c1_g1_i1	866	4009	1449.16	2395.73	-0.725251	NP_974980.1	sp|K4DF01|ARF2B_SOLLC	Auxin response factor 2B
Vs_295_c0_g1_i2	638	4008	1067.62	2395.13	-1.1657	NP_200411.1	sp|P36181|HSP80_SOLLC	Heat shock protein 81-1
Vs_865_c0_g1_i1	5146	4002	8611.28	2391.55	1.84828			NA
Vs_4645_c0_g1_i7	2272	4000	3801.95	2390.35	0.669515	NP_565458.1	sp|P49689|RS30_ARATH	Ribosomal protein S30 family protein
Vs_17211_c0_g1_i1	1165	3998	1949.5	2389.16	-0.293396	NP_186857.1	sp|Q9SGA6|RS191_ARATH	Ribosomal protein S19e family protein
Vs_2092_c0_g1_i3	736	3996	1231.62	2387.96	-0.955226	NP_178224.1	sp|Q9ZU52|ALFP3_ARATH	Fructose-bisphosphate aldolase 1, chloroplastic (Fragment)
Vs_361_c1_g1_i4	990	3991	1656.66	2384.98	-0.525697	NP_187736.1	sp|Q9C774|PSD7B_ARATH	Mov34/MPN/PAD-1 family protein
Vs_23_c1_g1_i1	15	3990	25.1009	2384.38	-6.56967	NP_001328091.1	sp|Q8L7I0|GUN19_ARATH	glycosyl hydrolase 9C3
Vs_218_c0_g1_i11	1520	3983	2543.56	2380.19	0.095768	NP_190982.1	sp|Q9ES07|S15A2_MOUSE	Solute carrier family 15 member 2
Vs_3139_c0_g1_i12	1847	3982	3090.76	2379.6	0.377243	NP_567215.1	sp|Q94K85|CATB3_ARATH	Cysteine proteinases superfamily protein
Vs_3661_c0_g1_i2	1759	3978	2943.5	2377.21	0.308264	NP_568658.1	sp|Q8LGH4|CUL4_ARATH	Cullin-4B
Vs_2154_c0_g1_i3	1253	3969	2096.76	2371.83	-0.177837	NP_568389.1	sp|Q9C5U3|PRS8A_ARATH	regulatory particle triple-A ATPase 6A
Vs_2577_c0_g1_i1	1443	3968	2414.71	2371.23	0.0262114	NP_190374.4	sp|Q70EK8|UBP53_HUMAN	Ubiquitin carboxyl-terminal hydrolase-related protein
Vs_3271_c0_g1_i3	2073	3967	3468.94	2370.63	0.549224	NP_565640.1	sp|Q9XIN0|LHW_ARATH	transcription factor-like protein
Vs_4146_c0_g1_i2	592	3963	990.649	2368.24	-1.25737	NP_188245.1	sp|Q41951|TIP21_ARATH	delta tonoplast integral protein
Vs_2690_c0_g1_i4	2895	3960	4844.47	2366.45	1.03361	NP_178093.1	sp|P51615|MAOX_VITVI	NADP-malic enzyme 4
Vs_2093_c0_g1_i6	612	3958	1024.12	2365.25	-1.20762	NP_565913.1	sp|Q7X9A0|RCA1_LARTR	rubisco activase
Vs_2238_c0_g1_i1	2730	3957	4568.36	2364.66	0.950046	NP_190723.1	sp|Q9SCZ4|FERON_ARATH	Receptor-like protein kinase ANXUR2
Vs_947_c0_g1_i1	1111	3956	1859.14	2364.06	-0.346631	NP_001328539.1	sp|Q8RXV3|P2C59_ARATH	Probable protein phosphatase 2C 71
Vs_464_c0_g1_i1	1357	3955	2270.79	2363.46	-0.0577048	NP_189150.1	sp|Q9LSG3|GAUT8_ARATH	Probable galacturonosyltransferase 3
Vs_261_c0_g1_i4	731	3943	1223.25	2356.29	-0.945798	NP_176320.1	sp|Q8H5X5|SCAM1_ORYSJ	secretory carrier 3
[truncated: 236 more rows]

## Sheet: TableS8
Table S8. Biological process GO term enrichment analysis for the sporophyte. First column shows the name of the term and the GO identifier in parenthesis. Second column shows the GO term count for all transcripts expressed in the sporophyte. Third and fourth columns show, respectively, the observed and the expected number of GO terms in the 1000 most expressed transcripts in the sporophyte. Fifth…
[truncated: 231 more rows]

[truncated: 2 more sheets: TableS9, TableS10]
